# Supplementary material for: Global proteomic identifies multiple cancer-related signaling pathways altered by a gut pathobiont associated with colorectal cancer
Source: Sci Rep. 2023 Sep 11;13:14960. doi: 10.1038/s41598-023-41951-3 (PMC10495336; doi:10.1038/s41598-023-41951-3)
Supplement: Supplementary file 11 — Supplementary Table 11. [file 41598_2023_41951_MOESM11_ESM.xls]

## Sheet: Results
Supplemental Table S1. PROTEOME: List of 164 proteins differencially detected between tumor-free colon colonized by SGG UCN34 and SGM out of 7241 identified proteins in total.
Nb	Uniprot ID	Gene & Synonyms	Tumor-free SGG UCN34 / Tumor-free SGM						Total peptides in set	MW (kDa)	Description	Species	IPA: Top Diseases and Bio Functions
			Ratio	Log2(Ratio)	Adj. p-value	CV %	Dist. pept. used	Pept. used					Cancer
1	P35831	Ptpn12	only detected in SGG UCN34 group				1	6	6	86.5	Tyrosine-protein phosphatase non-receptor type 12	Mus musculus	✓
2	Q99PG0	Aadac,Aada	only detected in SGG UCN34 group				2	6	6	45.3	Arylacetamide deacetylase	Mus musculus	✓
3	Q9D7M8	Polr2d	only detected in SGG UCN34 group				1	6	6	16.3	DNA-directed RNA polymerase II subunit RPB4	Mus musculus	✓
4	Q9Z2V5	Hdac6	only detected in SGG UCN34 group				2	6	6	125.8	Histone deacetylase 6	Mus musculus	✓
5	P41230	Kdm5c,Jarid1c,Kiaa0234,Smcx,Xe169	only detected in SGG UCN34 group				1	5	5	175.3	Lysine-specific demethylase 5C	Mus musculus	✓
6	Q66JX5	Fgfr1op	only detected in SGG UCN34 group				1	5	5	42.8	RecName: Full=FGFR1 oncogene partner	Mus musculus	✓
7	Q6QLQ4	Clec7a,Bgr,Clecsf12,Dectin1	only detected in SGG UCN34 group				1	5	5	27.4	C-type lectin domain family 7 member A	Mus musculus	✓
8	Q80UG2	Plxna4,Kiaa1550	only detected in SGG UCN34 group				1	5	5	212.6	Plexin-A4	Mus musculus	✓
9	Q99N16	Cyp4f3,Cyp4f18	only detected in SGG UCN34 group				1	5	5	59.8	Leukotriene-B(4) omega-hydroxylase 2	Mus musculus	✓
10	Q9D945	Llph	only detected in SGG UCN34 group				2	5	5	15.4	Protein LLP homolog	Mus musculus	✓
11	Q8BVL9	Jakmip1,Gababrbp,Marlin1	36.8546	5.20377	0.00188175	6.37328	2	14	18	73.1	Janus kinase and microtubule-interacting protein 1	Mus musculus	✓
12	A0A075B6D5	Igkv19-93	7.75467	2.95507	0.0429586	14.5009	1	12	14	12.7	Immunoglobulin kappa chain variable 19-93	Mus musculus	✓
13	Q8BGA8	Acsm5,Macs3	6.4167	2.68183	0.0133552	8.40688	1	10	11	64.3	Acyl-coenzyme A synthetase ACSM5, mitochondrial	Mus musculus	✓
14	Q61160	Fadd,Mort1	5.97037	2.57782	0.0411758	7.66881	1	11	11	23	FAS-associated death domain protein	Mus musculus	✓
15	Q3UHH1	Zswim8,Kiaa0913	4.70199	2.23327	0.0453883	14.8948	1	11	11	197.1	Zinc finger SWIM domain-containing protein 8	Mus musculus	✓
16	B2RX14	Zcchc11,Kiaa0191,Tut4	4.24525	2.08585	0.027216	26.0619	2	20	21	184.7	Terminal uridylyltransferase 4	Mus musculus	✓
17	Q9JJH1	Rnase4	3.63998	1.86393	0.00736959	22.5486	2	23	23	17	Ribonuclease 4	Mus musculus	✓
18	Q9R087	Gpc6	3.53294	1.82087	0.00336338	15.5005	2	18	20	63.1	Glypican-6	Mus musculus	✓
19	Q9CQ71	Rpa3	2.60552	1.38157	0.0112905	24.9503	1	26	26	13.6	Replication protein A 14 kDa subunit	Mus musculus	✓
20	Q9CWW7	Cxxc1,Cgbp,Pccx1	2.58958	1.37272	0.0486856	30.5926	1	21	22	76.2	CXXC-type zinc finger protein 1	Mus musculus	✓
21	Q3UW98	AI747448,Clca7,mCG_120741	2.53616	1.34265	0.0354068	27.6674	1	19	19	102.2	SubName: Full=Chloride channel calcium activated 7; SubName: Full=Expressed sequence AI747448; SubName: Full=MCG120741; SubName: Full=Protein AI747448	Mus musculus	X
22	P06802	Enpp1,Npps,Pc1,Pdnp1	2.26781	1.1813	0.0334561	31.1508	4	31	34	103.2	Ectonucleotide pyrophosphatase/phosphodiesterase family member 1	Mus musculus	✓
23	Q03517	Scg2,Chgc,Scg-2	2.23852	1.16254	0.0150121	21.1616	2	18	19	70.6	Secretogranin-2	Mus musculus	✓
24	Q9CY73	Mrpl44	2.20151	1.13849	0.00145312	21.838	4	43	48	37.5	39S ribosomal protein L44, mitochondrial	Mus musculus	✓
25	P42232	Stat5b	2.19673	1.13536	0.00488065	8.6326	1	11	13	90	Signal transducer and activator of transcription 5B	Mus musculus	✓
26	Q9DB27	Mcts1	2.18167	1.12543	0.0288845	30.2654	2	31	32	20.6	Malignant T-cell-amplified sequence 1	Mus musculus	✓
27	P57746	Atp6v1d,Atp6m,Vatd	2.12791	1.08944	0.0483408	30.5483	1	20	22	28.4	V-type proton ATPase subunit D	Mus musculus	✓
28	Q9ES28	Arhgef7,Kiaa0142,Pak3bp	2.12172	1.08523	0.0171748	29.5484	4	47	51	97.1	Rho guanine nucleotide exchange factor 7	Mus musculus	✓
29	Q10470	Mgat3	2.09492	1.06689	0.0421062	31.2975	3	26	28	62	Beta-1,4-mannosyl-glycoprotein 4-beta-N-acetylglucosaminyltransferase	Mus musculus	✓
30	Q8BLY2	Tarsl2	2.09059	1.06391	0.000651707	15.6756	2	23	28	91.3	Threonine--tRNA ligase 2, cytoplasmic	Mus musculus	✓
31	Q9JI19	Fibp	2.08686	1.06133	0.0113285	23.7549	2	23	25	41.2	Acidic fibroblast growth factor intracellular-binding protein	Mus musculus	✓
32	O35887	Calu	2.07867	1.05566	0.0179921	29.0184	6	41	44	37.1	Calumenin	Mus musculus	✓
33	Q9JIG4	Ppp1r3f,DXImx48e	2.01228	1.00883	0.0410511	14.1146	1	12	14	84.1	Protein phosphatase 1 regulatory subunit 3F	Mus musculus	✓
34	Q9D6F9	Tubb4a,Tubb4	2.00564	1.00406	0.0103785	16.4661	3	16	18	49.6	Tubulin beta-4A chain	Mus musculus	✓
35	O88487	Dync1i2,Dnci2,Dncic2	2.00336	1.00242	0.00745263	26.1596	4	45	48	68.4	Cytoplasmic dynein 1 intermediate chain 2	Mus musculus	✓
36	Q9ET30	Tm9sf3,Smbp	0.498079	-1.00555	4.92725e-05	15.8765	3	40	45	67.5	Transmembrane 9 superfamily member 3	Mus musculus	✓
37	Q91WJ7	Spats2l	0.497577	-1.00701	0.0305027	12.2182	1	12	12	61.7	SPATS2-like protein	Mus musculus	✓
38	Q8K3X6	Anks4b,Harp	0.496504	-1.01012	0.00585723	22.5037	1	26	27	48	Ankyrin repeat and SAM domain-containing protein 4B	Mus musculus	✓
39	Q9JMH9	Myo18a,Myspdz	0.495392	-1.01336	1.28258e-06	15.6055	9	93	100	232.8	Unconventional myosin-XVIIIa	Mus musculus	✓
40	P97792	Cxadr,Car	0.493666	-1.01839	0.00195946	22.1077	2	39	41	39.9	Coxsackievirus and adenovirus receptor homolog	Mus musculus	✓
41	Q9D0S9	Hint2	0.493535	-1.01878	2.47089e-07	13.4639	4	63	73	17.3	Histidine triad nucleotide-binding protein 2, mitochondrial	Mus musculus	✓
42	Q6PAJ1	Bcr,Kiaa3017	0.493261	-1.01958	0.00403745	8.07236	1	13	13	143.1	Breakpoint cluster region protein	Mus musculus	✓
43	P52624	Upp1,Up,Upp	0.493052	-1.02019	7.45791e-05	18.9702	5	84	86	34.1	Uridine phosphorylase 1	Mus musculus	✓
44	Q9DBX6	Cyp2s1	0.49172	-1.02409	2.05638e-06	14.5886	5	56	58	55.6	Cytochrome P450 2S1	Mus musculus	✓
45	Q6DVA0	Lemd2,Lem2	0.491243	-1.02549	0.0235099	18.2126	1	14	14	57.5	LEM domain-containing protein 2	Mus musculus	✓
46	Q9D2N4	Dtna,Dtn	0.491158	-1.02574	0.0464868	26.5861	2	17	17	84.1	Dystrobrevin alpha	Mus musculus	✓
47	O08832	Galnt4	0.490817	-1.02674	0.000196327	19.6899	4	65	72	66.6	Polypeptide N-acetylgalactosaminyltransferase 4	Mus musculus	✓
48	Q6PDQ2	Chd4	0.490236	-1.02845	0.00938218	27.7713	6	59	61	217.8	Chromodomain-helicase-DNA-binding protein 4	Mus musculus	✓
49	Q9CRB9	Chchd3,Mic19	0.489778	-1.0298	0.0259835	30.4182	5	37	45	26.3	MICOS complex subunit Mic19	Mus musculus	✓
50	Q9WUQ2	Preb,Sec12	0.489013	-1.03205	4.58726e-08	10.6468	3	41	42	45.4	Prolactin regulatory element-binding protein	Mus musculus	✓
51	Q91X21	Kiaa2013	0.488794	-1.0327	0.0032501	20.7725	2	26	27	69.4	Uncharacterized protein KIAA2013	Mus musculus	X
52	Q99L85	Elp5,Derp6,Rai12	0.485972	-1.04106	8.73367e-06	11.5804	1	27	28	33.5	Elongator complex protein 5	Mus musculus	✓
53	Q9CQR2	Rps21	0.483503	-1.0484	0.000615895	17.6531	1	28	28	9.1	40S ribosomal protein S21	Mus musculus	✓
54	Q8VDN2	Atp1a1	0.483247	-1.04917	2.81309e-18	9.40629	20	235	241	113	Sodium/potassium-transporting ATPase subunit alpha-1	Mus musculus	✓
55	Q6P3Z3	Thap4	0.48252	-1.05134	0.00103646	19.2618	2	31	34	62.6	THAP domain-containing protein 4	Mus musculus	✓
56	Q8JZL3	Thtpa	0.480905	-1.05618	0.0175998	16.6252	1	14	14	24.3	Thiamine-triphosphatase	Mus musculus	✓
57	P10922	H1f0,H1fv	0.479341	-1.06087	1.27426e-06	14.5797	5	62	67	20.9	Histone H1.0	Mus musculus	✓
58	Q64518	Atp2a3	0.479326	-1.06092	0.000776974	17.4188	2	26	26	113.6	Sarcoplasmic/endoplasmic reticulum calcium ATPase 3	Mus musculus	✓
59	E9PVZ8	Golgb1	0.478579	-1.06317	1.74652e-13	10.321	11	126	133	370.2	SubName: Full=Protein Golgb1	Mus musculus	✓
60	Q61247	Serpinf2,Pli	0.478192	-1.06434	0.00606671	20.8125	2	22	22	55	Alpha-2-antiplasmin	Mus musculus	✓
61	Q9JLR9	Higd1a,Hig1	0.477728	-1.06574	0.0416192	32.4736	3	31	34	10.4	HIG1 domain family member 1A, mitochondrial	Mus musculus	✓
62	Q00897	Serpina1d,Dom4,Spi1-4	0.477316	-1.06698	0.0187395	25.4295	2	21	22	46	Alpha-1-antitrypsin 1-4	Mus musculus	✓
63	P31324	Prkar2b	0.477303	-1.06702	0.000373707	18.8638	4	40	44	46.2	cAMP-dependent protein kinase type II-beta regulatory subunit	Mus musculus	✓
64	O55229	Chkb,Chetk,Chkl	0.474349	-1.07598	0.00663213	23.2719	2	27	28	45.1	Choline/ethanolamine kinase	Mus musculus	✓
65	Q9D8T0	Fam3a	0.474227	-1.07635	5.1421e-05	12.6807	2	26	31	25.4	Protein FAM3A	Mus musculus	✓
66	Q80W54	Zmpste24,Face1	0.473819	-1.07759	0.00136367	21.5866	4	43	47	54.7	CAAX prenyl protease 1 homolog	Mus musculus	✓
67	F6ZDS4	Tpr	0.472886	-1.08043	4.88255e-07	15.1123	10	100	110	274	Nucleoprotein TPR	Mus musculus	✓
68	Q9QY76	Vapb	0.470349	-1.0882	0.00472311	15.1198	3	18	21	26.9	Vesicle-associated membrane protein-associated protein B	Mus musculus	✓
69	Q9EQG9	Col4a3bp,Stard11	0.461355	-1.11605	0.00136367	15.9636	3	22	28	71.1	Collagen type IV alpha-3-binding protein	Mus musculus	✓
70	P00405	Mtco2,COII,mt-Co2	0.460682	-1.11816	0.00250577	23.0015	4	44	47	26	Cytochrome c oxidase subunit 2	Mus musculus	✓
71	P31230	Aimp1,Emap2,Scye1	0.460108	-1.11996	0.0018086	18.8893	2	25	25	34	Aminoacyl tRNA synthase complex-interacting multifunctional protein 1	Mus musculus	✓
72	Q6P542	Abcf1	0.458464	-1.12512	4.52833e-11	10.1774	5	67	67	94.9	ATP-binding cassette sub-family F member 1	Mus musculus	✓
73	Q61112	Sdf4,Cab45	0.458336	-1.12552	0.0181775	26.9652	2	27	37	42.1	45 kDa calcium-binding protein	Mus musculus	✓
74	P01897	H2-L	0.455217	-1.13537	0.00513806	21.7055	2	25	28	40.7	H-2 class I histocompatibility antigen, L-D alpha chain	Mus musculus	✓
75	O35623	Bet1	0.454254	-1.13843	0.00482443	21.8494	1	26	27	13.3	BET1 homolog	Mus musculus	✓
76	B2RXQ2	Ppfia1	0.452021	-1.14554	0.0456166	24.7456	2	16	16	142.7	Ppfia1 protein	Mus musculus	✓
77	D3YV92	Fam71d,4921509E07Rik,mCG_5806	0.451272	-1.14793	0.0319376	16.9316	1	13	14	50.1	Family with sequence similarity 71, member D	Mus musculus	✓
78	P29699	Ahsg,Fetua	0.449126	-1.15481	0.0123787	12.0274	1	13	14	37.3	Alpha-2-HS-glycoprotein	Mus musculus	✓
79	Q9CQE3	Mrps17,Rpms17	0.448687	-1.15622	0.0424318	7.84374	1	9	12	13.4	28S ribosomal protein S17, mitochondrial	Mus musculus	✓
80	P07309	Ttr	0.448377	-1.15722	4.91729e-09	12.0881	4	74	83	15.8	Transthyretin	Mus musculus	✓
81	Q8VD58	Evi2b	0.447158	-1.16114	0.0189834	9.83651	1	10	10	48	Protein EVI2B	Mus musculus	✓
82	Q6PHZ2	Camk2d,Kiaa4163	0.443553	-1.17282	0.0128772	12.2423	3	15	19	56.4	Calcium/calmodulin-dependent protein kinase type II subunit delta	Mus musculus	✓
83	Q9WU40	Lemd3,Man1	0.443268	-1.17375	0.0417949	21.8462	1	14	14	100.3	Inner nuclear membrane protein Man1	Mus musculus	✓
84	P62911	Rpl32	0.442164	-1.17735	5.07586e-08	11.5993	4	50	59	15.9	60S ribosomal protein L32	Mus musculus	✓
85	Q99NH2	Pard3,Par3	0.439011	-1.18767	0.0169428	24.9623	2	22	24	149.1	Partitioning defective 3 homolog	Mus musculus	✓
86	Q8VHF2	Cdhr5,Mucdhl,Mupcdh	0.4321	-1.21056	0.00124435	17.0477	2	23	24	88.2	Cadherin-related family member 5	Mus musculus	✓
87	Q8K4X7	Agpat4	0.431789	-1.2116	7.95484e-06	12.4603	2	31	33	43.8	RecName: Full=1-acyl-sn-glycerol-3-phosphate acyltransferase delta; EC=2.3.1.51; AltName: Full=1-acylglycerol-3-phosphate O-acyltransferase 4; Short=1-AGP acyltransferase 4; Short=1-AGPAT 4; AltName: Full=Lysophosphatidic acid acyltransferase delta;	Mus musculus	✓
88	P35293	Rab18	0.431186	-1.21362	0.000174406	17.3538	4	39	41	23	Ras-related protein Rab-18	Mus musculus	✓
89	B1AZI6	Thoc2	0.430319	-1.21652	0.0291807	29.332	2	26	27	182.8	THO complex subunit 2	Mus musculus	✓
90	Q8BXK9	Clic5	0.429659	-1.21874	0.0244923	31.4459	4	51	56	28.3	Chloride intracellular channel protein 5	Mus musculus	✓
91	Q08652	Rbp2,Crbpii	0.427676	-1.22541	0.0473145	29.7405	2	20	21	15.6	Retinol-binding protein 2	Mus musculus	✓
92	G3X9K3	Arfgef1	0.42719	-1.22705	0.00245182	22.4866	4	39	45	208.5	Brefeldin A-inhibited guanine nucleotide-exchange protein 1	Mus musculus	✓
93	P57080	Usp25	0.425614	-1.23238	0.00138997	14.2897	3	20	22	121.4	Ubiquitin carboxyl-terminal hydrolase 25	Mus musculus	✓
94	P22599	Serpina1b,Aat2,Dom2,Spi1-2	0.418668	-1.25612	0.000223913	19.3858	6	57	61	46	Alpha-1-antitrypsin 1-2	Mus musculus	✓
95	P61022	Chp1,Chp,Sid470	0.418207	-1.25771	0.00221502	13.0444	2	17	19	22.4	Calcineurin B homologous protein 1	Mus musculus	X
96	Q3TDQ1	Stt3b,Simp	0.417556	-1.25996	0.00674731	22.6544	2	26	26	93.2	Dolichyl-diphosphooligosaccharide--protein glycosyltransferase subunit STT3B	Mus musculus	✓
97	P09528	Fth1,Fth	0.417316	-1.26079	0.00174145	23.4809	7	68	74	21.1	Ferritin heavy chain	Mus musculus	✓
98	Q9WV85	Nme3	0.416924	-1.26214	0.0429994	31.1388	2	24	25	19.1	Nucleoside diphosphate kinase 3	Mus musculus	✓
99	Q9DBD0	Ica	0.412855	-1.27629	0.0102625	14.1821	1	14	14	76.8	Inhibitor of carbonic anhydrase	Mus musculus	X
100	Q9EPE9	Atp13a1,Atp13a	0.411158	-1.28224	0.000945619	17.8183	2	26	28	132.4	Manganese-transporting ATPase 13A1	Mus musculus	✓
101	Q9ES97	Rtn3	0.409377	-1.2885	0.00821361	23.3821	1	25	25	103.9	Reticulon-3	Mus musculus	✓
102	P55772	Entpd1,Cd39	0.407798	-1.29407	0.000293977	18.948	3	44	44	57.2	Ectonucleoside triphosphate diphosphohydrolase 1	Mus musculus	✓
103	Q9DCC4	Pycrl	0.40254	-1.3128	4.89219e-05	15.3263	2	35	40	28.7	Pyrroline-5-carboxylate reductase 3	Mus musculus	✓
104	Q9CU62	Smc1a,Sb1.8,Smc1,Smc1l1,Smcb	0.40252	-1.31287	4.07702e-11	10.7798	7	83	85	143.2	Structural maintenance of chromosomes protein 1A	Mus musculus	✓
105	P24668	M6pr,46mpr	0.401804	-1.31544	0.000625917	15.5982	1	23	25	31.2	Cation-dependent mannose-6-phosphate receptor	Mus musculus	✓
106	Q3UVK0	Ermp1,D19Wsu12e,Fxna,Kiaa1815	0.398317	-1.32801	0.000121633	17.5398	5	44	49	100.1	Endoplasmic reticulum metallopeptidase 1	Mus musculus	✓
107	A2AS55	Ankrd16	0.398304	-1.32806	0.00228601	6.79649	1	13	14	39.8	Ankyrin repeat domain-containing protein 16	Mus musculus	✓
108	P41105	Rpl28	0.396781	-1.33359	0.00115104	19.7176	5	34	43	15.7	60S ribosomal protein L28	Mus musculus	✓
109	Q9D0T1	Nhp2l1,Ssfa1	0.394546	-1.34174	0.0192826	21.0418	3	17	22	14.2	NHP2-like protein 1	Mus musculus	X
110	E9Q4N7	Arid1b,Baf250b	0.393684	-1.34489	0.0077931	20.3594	3	21	23	237.8	AT-rich interactive domain-containing protein 1B	Mus musculus	✓
111	Q923D5	Wbp11,Sipp1	0.393532	-1.34545	3.41007e-05	15.6063	3	39	39	69.9	WW domain-binding protein 11	Mus musculus	✓
112	G3X9B1	Heatr1,mCG_119362	0.393499	-1.34557	0.0446101	31.3781	3	25	25	242.1	SubName: Full=HEAT repeat containing 1; SubName: Full=Protein Heatr1	Mus musculus	✓
113	P31725	S100a9,Cagb,Mrp14	0.392214	-1.35029	0.00408402	20.043	2	24	28	13	Protein S100-A9	Mus musculus	✓
114	Q8BX57	Pxk	0.385191	-1.37635	0.0139412	17.775	2	15	15	65.2	PX domain-containing protein kinase-like protein	Mus musculus	✓
115	P08551	Nefl,Nf68,Nfl	0.376667	-1.40864	0.0270421	15.8873	1	13	13	61.5	Neurofilament light polypeptide	Mus musculus	✓
116	Q62383	Supt6h,Kiaa0162	0.364033	-1.45786	0.000103684	13.0761	4	26	29	199.1	Transcription elongation factor SPT6	Mus musculus	X
117	Q9Z1M8	Ik,Red,Rer	0.36279	-1.4628	0.00213108	15.4355	3	19	23	65.6	Protein Red	Mus musculus	X
118	Q9D824	Fip1l1	0.355278	-1.49298	0.00011326	14.4968	3	28	30	65	Pre-mRNA 3'-end-processing factor FIP1	Mus musculus	✓
119	Q5DTL9	Slc4a10,Kiaa4136,Ncbe	0.346716	-1.52818	0.0129646	23.8137	2	22	24	125.8	Sodium-driven chloride bicarbonate exchanger	Mus musculus	✓
120	Q60974	Ncor1,Rxrip13	0.346093	-1.53077	0.000793158	13.9978	2	20	20	270.6	Nuclear receptor corepressor 1	Mus musculus	✓
121	P62869	Tceb2	0.335792	-1.57436	0.00635503	20.9722	5	23	26	13.2	Elongin-B	Mus musculus	X
122	Q8BIV3	Ranbp6	0.325106	-1.62102	0.0425671	30.6439	2	23	25	124.6	Ran-binding protein 6	Mus musculus	✓
123	Q8CI59	Steap3,Tsap6	0.323537	-1.628	6.47806e-07	10.5469	3	32	35	54.7	Metalloreductase STEAP3	Mus musculus	✓
124	Q60766	Irgm1,Ifi1,Iigp3,Irgm	0.322912	-1.63079	0.0194049	27.8855	4	30	36	46.6	Immunity-related GTPase family M protein 1	Mus musculus	✓
125	Q08857	Cd36	0.311055	-1.68476	0.00259586	20.1875	2	26	27	52.7	Platelet glycoprotein 4	Mus musculus	✓
126	Q60634	Flot2,Esa1,M17s1	0.309121	-1.69376	0.00188175	13.9517	2	17	18	47	Flotillin-2	Mus musculus	✓
127	P63268	Actg2,Acta3,Actsg	0.286925	-1.80125	5.65137e-07	15.1568	5	98	107	41.9	Actin, gamma-enteric smooth muscle	Mus musculus	✓
128	P07758	Serpina1a,Dom1,Spi1-1	0.253122	-1.98209	0.00529677	20.9119	1	23	25	46	Alpha-1-antitrypsin 1-1	Mus musculus	✓
129	Q9D2U5	Naa38,Lsmd1	0.252418	-1.98612	0.000814334	14.0705	1	20	23	13.4	N-alpha-acetyltransferase 38, NatC auxiliary subunit	Mus musculus	✓
130	P58771	Tpm1,Tpm-1,Tpma	0.251466	-1.99156	1.85774e-11	10.7867	8	92	94	32.7	Tropomyosin alpha-1 chain	Mus musculus	✓
131	D3Z2H9	Tpm3-rs7	0.246041	-2.02303	0.0220763	24.1373	4	19	21	29	SubName: Full=Uncharacterized protein	Mus musculus	X
132	P21447	Abcb1a,Abcb4,Mdr1a,Mdr3,Pgy-3,Pgy3	0.243096	-2.0404	0.000298504	8.80688	2	15	16	140.6	Multidrug resistance protein 1A	Mus musculus	✓
133	P02769	ALB	0.23657	-2.07966	0.0189834	26.012	3	24	34	69.3	SWISS-PROT:P02769 (Bos taurus) Bovine serum albumin precursor	Bos taurus	X
134	Q9D3D9	Atp5d	0.121311	-3.04321	3.23926e-05	12.9338	3	29	41	17.6	ATP synthase subunit delta, mitochondrial	Mus musculus	✓
135	Q61103	Dpf2,Baf45d,Req,Ubid4	only detected in SGM group				1	10	10	44.2	Zinc finger protein ubi-d4	Mus musculus	✓
136	Q9D6K9	Cers5,Lass5,Trh4	only detected in SGM group				3	10	10	48.2	Ceramide synthase 5	Mus musculus	✓
137	Q8C0J2	Atg16l1,Apg16l	only detected in SGM group				3	9	9	68.2	Autophagy-related protein 16-1	Mus musculus	✓
138	P59729	Rin3	only detected in SGM group				2	8	8	107.2	Ras and Rab interactor 3	Mus musculus	✓
139	Q61464	Znf638,Np220,Zfml	only detected in SGM group				3	8	8	218.1	Zinc finger protein 638	Mus musculus	✓
140	G3X939	Slc9a3 {ECO:0000312|MGI:MGI:105064}	only detected in SGM group				1	6	6	93.1	Sodium/hydrogen exchanger 3	Mus musculus	✓
141	P26645	Marcks,Macs	only detected in SGM group				3	6	6	29.7	Myristoylated alanine-rich C-kinase substrate	Mus musculus	✓
142	Q505G4	Ldoc1l,Mar6,Mart6,Sushi-15E3	only detected in SGM group				1	6	6	26.7	Retrotransposon Gag-like protein 6	Mus musculus	X
143	E9PWZ3	Rpl3l {ECO:0000313|Ensembl:ENSMUSP00000129325	only detected in SGM group				1	5	5	46.5	SubName: Full=Protein Rpl3l {ECO:0000313|Ensembl:ENSMUSP00000129325}	Mus musculus	✓
144	E9Q459	Zfp160	only detected in SGM group				2	5	5	73.4	Zinc finger protein 160	Mus musculus	X
145	O54967	Tnk2,Ack1	only detected in SGM group				1	5	5	117	Activated CDC42 kinase 1	Mus musculus	✓
146	O88622	Parg	only detected in SGM group				1	5	5	109.3	Poly(ADP-ribose) glycohydrolase	Mus musculus	✓
147	P06795	Abcb1b,Abcb1,Mdr1,Mdr1b,Pgy1,Pgy1-1	only detected in SGM group				2	5	5	141	Multidrug resistance protein 1B	Mus musculus	✓
148	P84096	Rhog,Arhg,Sid10750	only detected in SGM group				4	5	5	21.3	Rho-related GTP-binding protein RhoG	Mus musculus	✓
149	Q05909	Ptprg	only detected in SGM group				3	5	5	161.2	Receptor-type tyrosine-protein phosphatase gamma	Mus musculus	✓
150	Q3TPE9	Ankmy2	only detected in SGM group				1	5	5	48.8	Ankyrin repeat and MYND domain-containing protein 2	Mus musculus	✓
151	Q3U2S8	Hvcn1,Bts,Vsop	only detected in SGM group				2	5	5	31.2	Voltage-gated hydrogen channel 1	Mus musculus	✓
152	Q3UUQ7	Pgap1	only detected in SGM group				2	5	5	104.6	GPI inositol-deacylase	Mus musculus	✓
153	Q65CL1	Ctnna3,Catna3	only detected in SGM group				1	5	5	99.8	Catenin alpha-3	Mus musculus	✓
154	Q69ZH9	Arhgap23,Kiaa1501,MNCb-1301	only detected in SGM group				1	5	5	161.8	Rho GTPase-activating protein 23	Mus musculus	X
155	Q6ZQ73	Cand2,Kiaa0667,Tip120b	only detected in SGM group				2	5	5	135.6	Cullin-associated NEDD8-dissociated protein 2	Mus musculus	✓
156	Q7TSI3	Ppp6r1,Kiaa1115,Pp6r1,Saps1	only detected in SGM group				3	5	5	94.5	Serine/threonine-protein phosphatase 6 regulatory subunit 1	Mus musculus	✓
157	Q8BHJ9	Slu7,D11Ertd730e	only detected in SGM group				1	5	5	68.1	Pre-mRNA-splicing factor SLU7	Mus musculus	✓
158	Q8BXN9	Tmem87a	only detected in SGM group				1	5	5	63.4	Transmembrane protein 87A	Mus musculus	✓
159	Q8K2H1	Pphln1	only detected in SGM group				1	5	5	43.8	Periphilin-1	Mus musculus	✓
160	Q8R0P4	Aamdc	only detected in SGM group				1	5	5	13.2	Mth938 domain-containing protein	Mus musculus	✓
161	Q91YE6	Ipo9,Imp9,Ranbp9	only detected in SGM group				2	5	5	116.1	Importin-9	Mus musculus	✓
162	Q9WVC3	Cav2	only detected in SGM group				1	5	5	18.2	Caveolin-2	Mus musculus	✓
163	Q9WVC8	Slc26a3,Dra	only detected in SGM group				1	5	5	83.6	Chloride anion exchanger	Mus musculus	✓
164	Q9Z0G9	Cldn3,Cpetr2	only detected in SGM group				2	5	5	23.3	Claudin-3	Mus musculus	✓
