# Supplementary material for: Global proteomic identifies multiple cancer-related signaling pathways altered by a gut pathobiont associated with colorectal cancer
Source: Sci Rep. 2023 Sep 11;13:14960. doi: 10.1038/s41598-023-41951-3 (PMC10495336; doi:10.1038/s41598-023-41951-3)
Supplement: Supplementary file 12 — Supplementary Table 12. [file 41598_2023_41951_MOESM12_ESM.xlsx]

## Sheet: Results
Supplemental Table S2. PHOSPHOPROTEOME: List of 725 phosphosites/598 proteins differencially detected between tumor-free colon colonized by SGG UCN34 and SGM out of 12005 phosphosites/4102 proteins identified in total.
Nb	Phosphosites (725/12005 sites) Proteins (598/4102 proteins)	Gene & Synonyms	Tumor-free SGG UCN34 / Tumor-free SGM						Total peptides in set	MW (kDa)	Description	Species	IPA: Top Diseases and Bio Functions
			Ratio	Log2(Ratio)	Adj. p-value	CV %	Dist. pept. used	Pept. used					Cancer
1	Q6A0A2-Phospho:S721	Larp4b,D13Wsu64e,Kiaa0217,Larp5	only detected in SGG UCN34 group				2	12	12	81.6	La-related protein 4B	Mus musculus	X
2	Q9QXM1-Phospho:S108	Jmy	only detected in SGG UCN34 group				2	11	11	110.6	Junction-mediating and -regulatory protein	Mus musculus	✓
3	Q3UZ39-Phospho:S614	Lrrfip1,Flap	only detected in SGG UCN34 group				1	9	9	79.2	Leucine-rich repeat flightless-interacting protein 1	Mus musculus	✓
4	Q4VAC9-Phospho:S1291	Plekhg3,Kiaa0599	only detected in SGG UCN34 group				2	9	9	148.5	Pleckstrin homology domain-containing family G member 3	Mus musculus	✓
5	Q9DCF9-Phospho:S105	Ssr3	only detected in SGG UCN34 group				2	9	9	21.1	Translocon-associated protein subunit gamma	Mus musculus	✓
6	P53995-Phospho:S1347	Anapc1,Mcpr,Tsg24	only detected in SGG UCN34 group				2	8	8	216	Anaphase-promoting complex subunit 1	Mus musculus	✓
7	A2A7S8-Phospho:S1003	Kiaa1522	only detected in SGG UCN34 group				1	7	7	104.8	Uncharacterized protein KIAA1522	Mus musculus	X
8	E9PVX6-Phospho:S1723	Mki67	only detected in SGG UCN34 group				1	7	7	350.9	Proliferation marker protein Ki-67	Mus musculus	X
9	E9Q3M9-Phospho:S898	2010300C02Rik	only detected in SGG UCN34 group				1	7	7	125.9	SubName: Full=RIKEN cDNA 2010300C02 gene {ECO:0000313|Ensembl:ENSMUSP00000123803}	Mus musculus	X
10	O35609-Phospho:S78	Scamp3	only detected in SGG UCN34 group				1	7	7	38.5	Secretory carrier-associated membrane protein 3	Mus musculus	✓
11	P05784-Phospho:S413	Krt18,Kerd,Krt1-18	only detected in SGG UCN34 group				1	7	7	47.5	SWISS-PROT:P05784 Tax_Id=10090 Gene_Symbol=Krt18 Keratin, type I cytoskeletal 18	Mus musculus	✓
12	P10922-Phospho:S92	H1f0,H1fv	only detected in SGG UCN34 group				1	7	7	20.9	Histone H1.0	Mus musculus	✓
13	P22682-Phospho:T720	Cbl	only detected in SGG UCN34 group				1	7	7	100.6	E3 ubiquitin-protein ligase CBL	Mus musculus	✓
14	P28867-Phospho:T43	Prkcd,Pkcd	only detected in SGG UCN34 group				1	7	7	77.5	Protein kinase C delta type	Mus musculus	✓
15	P42859-Phospho:S1841	Htt,Hd,Hdh	only detected in SGG UCN34 group				1	7	7	344.7	Huntingtin	Mus musculus	✓
16	P47911-Phospho:S21	Rpl6	only detected in SGG UCN34 group				1	7	7	33.5	60S ribosomal protein L6	Mus musculus	✓
17	P48193-Phospho:S706	Epb41,Epb4.1,Kiaa4056	only detected in SGG UCN34 group				1	7	7	95.9	Protein 4.1	Mus musculus	✓
18	P51125-Phospho:S489	Cast	only detected in SGG UCN34 group				1	7	7	84.9	Calpastatin	Mus musculus	✓
19	P70662-Phospho:S302	Ldb1,Nli	only detected in SGG UCN34 group				1	7	7	46.5	LIM domain-binding protein 1	Mus musculus	✓
20	Q0VBM2-Phospho:S466	Fam83b	only detected in SGG UCN34 group				1	7	7	114.7	Protein FAM83B	Mus musculus	✓
21	Q0VF76-Phospho:S155	Ttc39d	only detected in SGG UCN34 group				1	7	7	70	SubName: Full=Tetratricopeptide repeat domain 39D {ECO:0000313|Ensembl:ENSMUSP00000053781}; SubName: Full=Ttc39d protein {ECO:0000313|EMBL:AAI18948.1}	Mus musculus	X
22	Q3UGS4-Phospho:S21	Mcrip1,Fam195b	only detected in SGG UCN34 group				2	7	7	11.1	Mapk-regulated corepressor-interacting protein 1	Mus musculus	✓
23	Q3UP24-Phospho:S533	Nlrc4,Card12,Ipaf	only detected in SGG UCN34 group				1	7	7	116.7	NLR family CARD domain-containing protein 4	Mus musculus	✓
24	Q3UU96-Phospho:S1616	Cdc42bpa,Kiaa0451	only detected in SGG UCN34 group				1	7	7	195.5	Serine/threonine-protein kinase MRCK alpha	Mus musculus	✓
25	Q5I1X5-Phospho:S151	Ppp1r13l,Nkip1	only detected in SGG UCN34 group				1	7	7	89	RelA-associated inhibitor	Mus musculus	✓
26	Q64010-Phospho:S125	Crk,Crko	only detected in SGG UCN34 group				1	7	7	33.8	Adapter molecule crk	Mus musculus	✓
27	Q64700-Phospho:S946	Rbl2	only detected in SGG UCN34 group				1	7	7	127.5	Retinoblastoma-like protein 2	Mus musculus	✓
28	Q69ZR9-Phospho:S339	Fam208a,D14Abb1e,Kiaa1105	only detected in SGG UCN34 group				1	7	7	181.4	Protein TASOR	Mus musculus	X
29	Q6PCL9-Phospho:S524	Papolg	only detected in SGG UCN34 group				1	7	7	83	Poly(A) polymerase gamma	Mus musculus	✓
30	Q6PDG5-Phospho:S302	Smarcc2,Baf170	only detected in SGG UCN34 group				1	7	7	132.6	SWI/SNF complex subunit SMARCC2	Mus musculus	X
31	Q6PNC0-Phospho:S1896	Dmxl1	only detected in SGG UCN34 group				1	7	7	336	DmX-like protein 1	Mus musculus	✓
32	Q80U35-Phospho:S79	Arhgef17,Kiaa0337	only detected in SGG UCN34 group				1	7	7	221.7	Rho guanine nucleotide exchange factor 17	Mus musculus	✓
33	Q8CHG7-Phospho:S960	Rapgef2,Kiaa0313,Pdzgef1	only detected in SGG UCN34 group				1	7	7	166.4	Rap guanine nucleotide exchange factor 2	Mus musculus	✓
34	Q9CXK9-Phospho:S1032	Rbm33,Prr8	only detected in SGG UCN34 group				1	7	7	137.3	RNA-binding protein 33	Mus musculus	X
35	Q9D0B0-Phospho:S190	Srsf9,Sfrs9	only detected in SGG UCN34 group				1	7	7	25.7	Serine/arginine-rich splicing factor 9	Mus musculus	✓
36	Q9DBR7-Phospho:S542	Ppp1r12a,Mypt1	only detected in SGG UCN34 group				1	7	7	115	Protein phosphatase 1 regulatory subunit 12A	Mus musculus	X
37	Q9DCT8-Phospho:S104	Crip2,Crp2,Hlp	only detected in SGG UCN34 group				1	7	7	22.7	Cysteine-rich protein 2	Mus musculus	X
38	Q9JL61-Phospho:S535.S538	Rfx5	only detected in SGG UCN34 group				1	7	7	69.7	DNA-binding protein Rfx5	Mus musculus	X
39	Q9JLQ0-Phospho:S510	Cd2ap,Mets1	only detected in SGG UCN34 group				1	7	7	70.5	CD2-associated protein	Mus musculus	✓
40	Q9Z1W9-Phospho:S383	Stk39,Spak	only detected in SGG UCN34 group				2	7	7	60.3	STE20/SPS1-related proline-alanine-rich protein kinase	Mus musculus	✓
41	B1AVY7-Phospho:S662	Kif16b,Kiaa1590	only detected in SGG UCN34 group				1	6	6	150.1	Kinesin-like protein KIF16B	Mus musculus	✓
42	E9Q3G8-Phospho:S1012	Nup153	only detected in SGG UCN34 group				1	6	6	152	SubName: Full=Protein Nup153	Mus musculus	X
43	E9Q6P5-Phospho:S630	Ttc7b	only detected in SGG UCN34 group				1	6	6	94.2	Tetratricopeptide repeat protein 7B	Mus musculus	X
44	O88329-Phospho:S1011	Myo1a,Bbmi,Myhl	only detected in SGG UCN34 group				1	6	6	118.7	Unconventional myosin-Ia	Mus musculus	X
45	O88874-Phospho:S329	Ccnk	only detected in SGG UCN34 group				1	6	6	61.4	Cyclin-K	Mus musculus	X
46	P39447-Phospho:S175	Tjp1,Zo1	only detected in SGG UCN34 group				1	6	6	194.7	Tight junction protein ZO-1	Mus musculus	✓
47	P43407-Phospho:S188	Sdc2,Hspg1,Synd2	only detected in SGG UCN34 group				1	6	6	22.1	Syndecan-2	Mus musculus	X
48	P51432-Phospho:S1105	Plcb3	only detected in SGG UCN34 group				1	6	6	139.5	1-phosphatidylinositol 4,5-bisphosphate phosphodiesterase beta-3	Mus musculus	X
49	P97329-Phospho:S876	Kif20a,Rab6kifl	only detected in SGG UCN34 group				1	6	6	99.9	Kinesin-like protein KIF20A	Mus musculus	X
50	P98078-Phospho:S323	Dab2,Doc2	only detected in SGG UCN34 group				1	6	6	82.3	Disabled homolog 2	Mus musculus	X
51	Q03963-Phospho:S223	Eif2ak2,Pkr,Prkr,Tik	only detected in SGG UCN34 group				1	6	6	58.3	Interferon-induced, double-stranded RNA-activated protein kinase	Mus musculus	X
52	Q0VBL3-Phospho:S51	Rbm15,Kiaa4257,Ott1	only detected in SGG UCN34 group				1	6	6	105.7	RNA-binding protein 15	Mus musculus	X
53	Q3TZZ7-Phospho:S685	Esyt2,D12Ertd551e,Fam62b	only detected in SGG UCN34 group				1	6	6	94.1	Extended synaptotagmin-2	Mus musculus	X
54	Q3U3E2-Phospho:S190	Fam117b,Als2cr13	only detected in SGG UCN34 group				1	6	6	61.3	RecName: Full=Protein FAM117B; AltName: Full=Amyotrophic lateral sclerosis 2 chromosomal region candidate gene 13 protein homolog	Mus musculus	X
55	Q60780-Phospho:S321	Gas7	only detected in SGG UCN34 group				1	6	6	48.2	Growth arrest-specific protein 7	Mus musculus	X
56	Q69ZL1-Phospho:S585	Fgd6,Kiaa1362	only detected in SGG UCN34 group				1	6	6	155.2	FYVE, RhoGEF and PH domain-containing protein 6	Mus musculus	✓
57	Q6P9R2-Phospho:S325	Oxsr1,Osr1	only detected in SGG UCN34 group				1	6	6	58.2	Serine/threonine-protein kinase OSR1	Mus musculus	X
58	Q6ZQK5-Phospho:S379	Acap2,Centb2,Kiaa0041	only detected in SGG UCN34 group				1	6	6	87.2	Arf-GAP with coiled-coil, ANK repeat and PH domain-containing protein 2	Mus musculus	X
59	Q7TPS5-Phospho:S659.S662	C2cd5,Cdp138,Kiaa0528	only detected in SGG UCN34 group				2	6	6	111.7	C2 domain-containing protein 5	Mus musculus	X
60	Q80VC9-Phospho:S555	Camsap3,Kiaa1543	only detected in SGG UCN34 group				1	6	6	135.2	Calmodulin-regulated spectrin-associated protein 3	Mus musculus	X
61	Q8BIH0-Phospho:S683	Sap130	only detected in SGG UCN34 group				1	6	6	111.2	Histone deacetylase complex subunit SAP130	Mus musculus	X
62	Q8BXA7-Phospho:S1228	Phlpp2,Phlppl	only detected in SGG UCN34 group				1	6	6	145.9	PH domain leucine-rich repeat-containing protein phosphatase 2	Mus musculus	X
63	Q8C0T5-Phospho:S208	Sipa1l1,Kiaa0440	only detected in SGG UCN34 group				1	6	6	197	Signal-induced proliferation-associated 1-like protein 1	Mus musculus	X
64	Q8CH25-Phospho:S906	Sltm,Met	only detected in SGG UCN34 group				1	6	6	116.9	SAFB-like transcription modulator	Mus musculus	X
65	Q8CHU3-Phospho:S192	Epn2	only detected in SGG UCN34 group				1	6	6	63.5	RecName: Full=Epsin-2; AltName: Full=EPS-15-interacting protein 2; AltName: Full=Intersectin-EH-binding protein 2; Short=Ibp2	Mus musculus	X
66	Q8K1E6-Phospho:S28	Alkbh3,Abh3	only detected in SGG UCN34 group				1	6	6	33.1	Alpha-ketoglutarate-dependent dioxygenase alkB homolog 3	Mus musculus	X
67	Q8K1N2-Phospho:S347	Phldb2,Ll5b	only detected in SGG UCN34 group				1	6	6	141.5	Pleckstrin homology-like domain family B member 2	Mus musculus	X
68	Q9D5Q8-Phospho:S124		only detected in SGG UCN34 group				1	6	6	51.7	Uncharacterized protein C1orf141 homolog	Mus musculus	X
69	Q9QXN0-Phospho:S1162	Shroom3,Kiaa1481,Shrm	only detected in SGG UCN34 group				1	6	6	214.9	Protein Shroom3	Mus musculus	✓
70	Q9Z1N9-Phospho:S266	Unc13b,Unc13a	only detected in SGG UCN34 group				1	6	6	181.8	Protein unc-13 homolog B	Mus musculus	X
71	B2RT41-Phospho:S952	Zfc3h1,Ccdc131	only detected in SGG UCN34 group				1	5	5	225.1	Zinc finger, C3H1-type-containing	Mus musculus	X
72	E9Q2E4-Phospho:S3804	Gm15800	only detected in SGG UCN34 group				1	5	5	484.1	HECT domain E3 ubiquitin protein ligase 4	Mus musculus	X
73	E9Q3G8-Phospho:S321	Nup153	only detected in SGG UCN34 group				1	5	5	152	SubName: Full=Protein Nup153	Mus musculus	X
74	E9Q8X5-Phospho:S537	Zbtb10	only detected in SGG UCN34 group				1	5	5	94	SubName: Full=Zinc finger and BTB domain-containing 10 {ECO:0000313|Ensembl:ENSMUSP00000119386}	Mus musculus	X
75	O08553-Phospho:T514.T521.S522	Dpysl2,Crmp2,Ulip2	only detected in SGG UCN34 group				1	5	5	62.3	Dihydropyrimidinase-related protein 2	Mus musculus	X
76	O54724-Phospho:S120	Ptrf	only detected in SGG UCN34 group				1	5	5	44	Caveolae-associated protein 1	Mus musculus	X
77	P23198-Phospho:S93	Cbx3	only detected in SGG UCN34 group				1	5	5	20.9	Chromobox protein homolog 3	Mus musculus	X
78	P28843-Phospho:T259	Dpp4,Cd26	only detected in SGG UCN34 group				1	5	5	87.4	Dipeptidyl peptidase 4	Mus musculus	X
79	P35235-Phospho:Y546	Ptpn11	only detected in SGG UCN34 group				1	5	5	68.5	Tyrosine-protein phosphatase non-receptor type 11	Mus musculus	X
80	P37889-Phospho:S574	Fbln2	only detected in SGG UCN34 group				1	5	5	131.8	Fibulin-2	Mus musculus	X
81	P48985-Phospho:S115	Atoh1,Ath1	only detected in SGG UCN34 group				1	5	5	37.9	Protein atonal homolog 1	Mus musculus	X
82	P53996-Phospho:S12	Cnbp,Cnbp1,Znf9	only detected in SGG UCN34 group				1	5	5	19.6	Cellular nucleic acid-binding protein	Mus musculus	X
83	P97329-Phospho:S542	Kif20a,Rab6kifl	only detected in SGG UCN34 group				1	5	5	99.9	Kinesin-like protein KIF20A	Mus musculus	X
84	Q3UH06-Phospho:S1243	Rreb1	only detected in SGG UCN34 group				1	5	5	184.2	Ras-responsive element-binding protein 1	Mus musculus	X
85	Q3USJ8-Phospho:S688	Fchsd2,Kiaa0769,Sh3md3	only detected in SGG UCN34 group				2	5	5	84.3	F-BAR and double SH3 domains protein 2	Mus musculus	✓
86	Q5F2E7-Phospho:S304	Nufip2,Kiaa1321	only detected in SGG UCN34 group				1	5	5	75.7	Nuclear fragile X mental retardation-interacting protein 2	Mus musculus	X
87	Q61097-Phospho:S297	Ksr1,Ksr	only detected in SGG UCN34 group				1	5	5	96.8	Kinase suppressor of Ras 1	Mus musculus	✓
88	Q61329-Phospho:S2804	Zfhx3,Atbf1	only detected in SGG UCN34 group				1	5	5	406.6	Zinc finger homeobox protein 3	Mus musculus	X
89	Q64012-Phospho:T292.S294	Raly,Merc	only detected in SGG UCN34 group				1	5	5	33.2	RNA-binding protein Raly	Mus musculus	X
90	Q6A0A2-Phospho:T735.S739	Larp4b,D13Wsu64e,Kiaa0217,Larp5	only detected in SGG UCN34 group				1	5	5	81.6	La-related protein 4B	Mus musculus	✓
91	Q6NZP2-Phospho:T353	Gpbp1l1	only detected in SGG UCN34 group				1	5	5	52	Vasculin-like protein 1	Mus musculus	X
92	Q6P9Q4-Phospho:S527	Fhod1,Fhos1	only detected in SGG UCN34 group				1	5	5	129.6	FH1/FH2 domain-containing protein 1	Mus musculus	X
93	Q6PGC1-Phospho:S27	Dhx29	only detected in SGG UCN34 group				1	5	5	154	ATP-dependent RNA helicase DHX29	Mus musculus	X
94	Q7TNF9-Phospho:S145	Fam117a	only detected in SGG UCN34 group				1	5	5	48.1	Protein FAM117A	Mus musculus	X
95	Q8BGD9-Phospho:T610	Eif4b	only detected in SGG UCN34 group				1	5	5	68.8	Eukaryotic translation initiation factor 4B	Mus musculus	✓
96	Q8BRV5-Phospho:S302	Kiaa1671	only detected in SGG UCN34 group				1	5	5	34.7	Uncharacterized protein KIAA1671	Mus musculus	X
97	Q8CHH5-Phospho:S939	Gltscr1l,Kiaa0240	only detected in SGG UCN34 group				1	5	5	114.3	BRD4-interacting chromatin-remodeling complex-associated protein-like	Mus musculus	X
98	Q8K352-Phospho:S7	Sash3,Sly	only detected in SGG UCN34 group				1	5	5	41.6	SAM and SH3 domain-containing protein 3	Mus musculus	✓
99	Q921F4-Phospho:S107	Hnrpll	only detected in SGG UCN34 group				1	5	5	64.1	Heterogeneous nuclear ribonucleoprotein L-like	Mus musculus	X
100	Q99PL5-Phospho:S135	Rrbp1	only detected in SGG UCN34 group				1	5	5	172.9	Ribosome-binding protein 1	Mus musculus	X
101	Q9D7Z3-Phospho:S129	Nol7,MNCb-1192	only detected in SGG UCN34 group				1	5	5	29	Nucleolar protein 7	Mus musculus	X
102	Q9D8Y0-Phospho:S76	Efhd2,Sws1	only detected in SGG UCN34 group				3	5	5	26.8	EF-hand domain-containing protein D2	Mus musculus	X
103	Q9DAS9-Phospho:S10	Gng12	only detected in SGG UCN34 group				1	5	5	8	Guanine nucleotide-binding protein G(I)/G(S)/G(O) subunit gamma-12	Mus musculus	X
104	Q9DBH0-Phospho:S211	Wwp2	only detected in SGG UCN34 group				1	5	5	98.8	NEDD4-like E3 ubiquitin-protein ligase WWP2	Mus musculus	X
105	Q9EPJ9-Phospho:S347	Arfgap1,Arf1gap	only detected in SGG UCN34 group				1	5	5	45.3	ADP-ribosylation factor GTPase-activating protein 1	Mus musculus	X
106	Q9ERG0-Phospho:S602	Lima1,D15Ertd366e,Eplin	only detected in SGG UCN34 group				1	5	5	84.1	LIM domain and actin-binding protein 1	Mus musculus	✓
107	Q9ERU9-Phospho:S2117	Ranbp2	only detected in SGG UCN34 group				1	5	5	341.1	E3 SUMO-protein ligase RanBP2	Mus musculus	X
108	Q9QZS8-Phospho:S22	Sh2d3c,Chat,Shep1	only detected in SGG UCN34 group				1	5	5	94.3	SH2 domain-containing protein 3C	Mus musculus	X
109	Q9R123-Phospho:T23	Nat6,Fus2	only detected in SGG UCN34 group				1	5	5	34.6	N-alpha-acetyltransferase 80	Mus musculus	X
110	Q9WU42-Phospho:S1023	Ncor2,Smrt	only detected in SGG UCN34 group				1	5	5	269.8	Nuclear receptor corepressor 2	Mus musculus	X
111	Q9Z2D6-Phospho:S216	Mecp2	only detected in SGG UCN34 group				2	5	5	52.3	Methyl-CpG-binding protein 2	Mus musculus	✓
112	P11679-Phospho:S43	Krt8,Krt2-8	532.667	9.05709	1.65338e-05	7.01695	1	12	14	54.6	Keratin, type II cytoskeletal 8	Mus musculus	✓
113	Q5EG47-Phospho:S496	Prkaa1	284.177	8.15065	3.59909e-06	4.76609	1	11	13	63.9	5'-AMP-activated protein kinase catalytic subunit alpha-1	Mus musculus	✓
114	Q61823-Phospho:S457	Pdcd4,Ma3,Tis	212.959	7.73443	4.51152e-06	4.93804	1	11	13	51.7	Programmed cell death protein 4	Mus musculus	✓
115	Q62219-Phospho:S194	Tgfb1i1,Ara55	202.997	7.66531	0.00037364	10.0601	1	11	14	50.1	Transforming growth factor beta-1-induced transcript 1 protein	Mus musculus	✓
116	P62754-Phospho:S236.S240	Rps6	123.02	6.94275	8.27824e-05	7.74214	1	11	15	28.7	40S ribosomal protein S6	Mus musculus	✓
117	Q9CR86-Phospho:S53	Carhsp1	71.2633	6.15509	4.0906e-07	4.74891	1	13	15	16.1	Calcium-regulated heat stable protein 1	Mus musculus	✓
118	Q91YE8-Phospho:S300	Synpo2	69.4258	6.1174	3.39466e-05	8.47137	1	13	15	116.5	Synaptopodin-2	Mus musculus	✓
119	E9Q6H8-Phospho:S574	Plekha5	62.9648	5.97647	1.63606e-05	6.12693	1	11	13	144.4	SubName: Full=Protein Plekha5	Mus musculus	✓
120	Q4QQM4-Phospho:S14	Trp53i11,Pig11,Tp53i11	61.5967	5.94478	3.26882e-09	6.77638	2	24	27	20.9	Tumor protein p53-inducible protein 11	Mus musculus	✓
121	E9Q0S6-Phospho:S1547	Tns1	59.1448	5.88618	0.0372191	26.0582	1	11	11	201.4	SubName: Full=Protein Tns1	Mus musculus	X
122	Q8BGD9-Phospho:S406	Eif4b	56.8351	5.82871	0.0136786	20.9842	1	12	13	68.8	Eukaryotic translation initiation factor 4B	Mus musculus	X
123	Q8C2Q3-Phospho:S582	Rbm14	46.0464	5.52502	6.34263e-06	5.26428	1	11	13	69.4	RNA-binding protein 14	Mus musculus	X
124	P61979-Phospho:S284	Hnrnpk,Hnrpk	43.8588	5.45479	1.33428e-09	6.05341	2	23	26	51	Heterogeneous nuclear ribonucleoprotein K	Mus musculus	✓
125	D3Z2H9-Phospho:S51	Tpm3-rs7	41.7168	5.38256	0.000121529	9.19168	1	12	14	29	SubName: Full=Uncharacterized protein	Mus musculus	X
126	Q6IQX8-Phospho:S688	Znf219,Zfp219	34.9217	5.12605	0.000119496	5.99743	1	9	10	77.8	Zinc finger protein 219	Mus musculus	X
127	Q9QXS6-Phospho:S142	Dbn1,Drba	33.2954	5.05725	0.000262522	11.1707	1	13	15	77.3	Drebrin	Mus musculus	✓
128	Q99K70-Phospho:S381	Rragc	28.7902	4.84751	0.0330382	19.0206	1	7	7	44.1	Ras-related GTP-binding protein C	Mus musculus	✓
129	A2AI08-Phospho:S184	Tprn	28.549	4.83537	0.000128343	8.35919	1	11	13	80.1	Taperin	Mus musculus	✓
130	Q5FWK3-Phospho:S51	Arhgap1	28.506	4.8332	2.87963e-05	6.66445	1	11	15	50.4	Rho GTPase-activating protein 1	Mus musculus	✓
131	Q5SNZ0-Phospho:T850	Ccdc88a,Grdn,Kiaa1212	27.7355	4.79366	0.000939371	9.30343	1	9	10	215.9	Girdin	Mus musculus	✓
132	P53986-Phospho:S210.S213	Slc16a1,Mct1	27.7347	4.79362	0.00212981	15.9877	1	14	15	53.3	Monocarboxylate transporter 1	Mus musculus	✓
133	Q9D279-Phospho:S509	Misp	25.7195	4.68479	0.00204197	14.4062	1	12	15	72.3	Mitotic interactor and substrate of PLK1	Mus musculus	✓
134	Q61699-Phospho:S810	Hsph1,Hsp105,Hsp110,Kiaa0201	25.5667	4.6762	0.0228742	25.0228	1	14	15	96.4	Heat shock protein 105 kDa	Mus musculus	✓
135	Q8K4Z3-Phospho:S43	Apoa1bp,Aibp	21.9663	4.45722	0.00118391	16.6506	2	19	22	31	NAD(P)H-hydrate epimerase	Mus musculus	✓
136	Q64727-Phospho:S346	Vcl	20.748	4.3749	0.000184894	13.8385	2	20	22	116.7	Vinculin	Mus musculus	✓
137	E9Q7G0-Phospho:S1974	Numa1	19.9019	4.31483	0.0294043	15.1705	1	6	13	235.6	Nuclear mitotic apparatus protein 1	Mus musculus	✓
138	P57016-Phospho:S240	Lad1	19.8486	4.31096	0.0108851	21.3868	1	14	15	58.9	Ladinin-1	Mus musculus	✓
139	Q9DBS5-Phospho:S566	Klc4,Knsl8	19.6495	4.29642	0.0259558	24.5306	1	12	13	68.6	Kinesin light chain 4	Mus musculus	✓
140	Q7TMY8-Phospho:S3922.T3930	Huwe1,Kiaa0312,Ureb1	19.5773	4.29111	0.000187345	8.98886	1	11	11	482.6	E3 ubiquitin-protein ligase HUWE1	Mus musculus	✓
141	P97792-Phospho:S332	Cxadr,Car	18.1872	4.18485	0.00665214	20.0381	2	16	18	39.9	Coxsackievirus and adenovirus receptor homolog	Mus musculus	✓
142	Q62417-Phospho:S1209	Sorbs1,Kiaa1296,Sh3d5	17.3296	4.11517	0.0387568	27.8988	1	13	14	143.1	Sorbin and SH3 domain-containing protein 1	Mus musculus	X
143	Q6P6L0-Phospho:S1047	Filip1l,Doc1	16.9087	4.07969	0.0240244	24.7468	1	13	14	129.8	Filamin A-interacting protein 1-like	Mus musculus	✓
144	Q91WL0-Phospho:S214	Eps8l3,Eps8r3	15.5296	3.95695	0.000161444	5.11464	1	8	11	68.2	Epidermal growth factor receptor kinase substrate 8-like protein 3	Mus musculus	✓
145	Q8BJU0-Phospho:S307	Sgta,Sgt	15.5057	3.95472	0.0270953	19.903	1	8	9	34.3	Small glutamine-rich tetratricopeptide repeat-containing protein alpha	Mus musculus	✓
146	A2A863-Phospho:T1789	Itgb4	15.487	3.95299	0.000882675	11.5658	1	11	13	201.7	Integrin beta-4	Mus musculus	✓
147	Q7TQG1-Phospho:S448	Plekha6,Pepp3	14.7024	3.87798	0.0131067	22.1912	1	14	15	131.4	Pleckstrin homology domain-containing family A member 6	Mus musculus	X
148	P70257-Phospho:S265	Nfix	13.9884	3.80616	0.0142111	13.9517	1	7	9	53.4	Nuclear factor 1 X-type	Mus musculus	✓
149	Q61194-Phospho:S339	Pik3c2a,Cpk	13.3271	3.7363	0.0247232	24.2308	1	12	13	190.8	Phosphatidylinositol 4-phosphate 3-kinase C2 domain-containing subunit alpha	Mus musculus	✓
150	Q99MZ6-Phospho:S1034	Myo7b	13.233	3.72607	0.00304041	15.5861	1	12	13	240.9	Unconventional myosin-VIIb	Mus musculus	✓
151	Q68FH0-Phospho:S336	Pkp4,Armrp	13.1234	3.71407	0.0282652	20.2284	1	8	10	131.6	Plakophilin-4	Mus musculus	✓
152	Q9CPT0-Phospho:S44	Bcl2l14	12.6585	3.66203	0.00506751	17.0086	1	12	19	37	Apoptosis facilitator Bcl-2-like protein 14	Mus musculus	✓
153	Q922P9-Phospho:S130	Glyr1,Np60	12.5664	3.6515	0.014855	22.834	2	15	18	59.7	Putative oxidoreductase GLYR1	Mus musculus	✓
154	A0A286YCV9-Phospho:S1380	Kif13b	12.3998	3.63224	0.00665214	22.7079	2	24	26	204.9	SubName: Full=Kinesin family member 13B {ECO:0000313|Ensembl:ENSMUSP00000153168}	Mus musculus	✓
155	P30999-Phospho:S268.S269	Ctnnd1,Catns,Kiaa0384	12.3893	3.63102	0.0259056	25.2247	1	13	14	104.9	Catenin delta-1	Mus musculus	✓
156	Q8C0E3-Phospho:S393	Trim47	11.971	3.58148	0.0229023	23.7125	1	12	13	69.9	E3 ubiquitin-protein ligase TRIM47	Mus musculus	✓
157	Q8CFE4-Phospho:S677	Scyl2,Cvak104,D10Ertd802e	11.6232	3.53893	0.0361046	26.7003	1	12	12	103.3	SCY1-like protein 2	Mus musculus	✓
158	Q91YE8-Phospho:S883	Synpo2	11.1611	3.48041	0.00665214	18.0943	1	12	14	116.5	Synaptopodin-2	Mus musculus	X
159	Q69ZF7-Phospho:S661	Cnnm4,Acdp4,Kiaa1592	10.9364	3.45106	0.00252036	15.8476	1	13	15	86.6	Metal transporter CNNM4	Mus musculus	✓
160	Q61686-Phospho:S93	Cbx5,Hp1a	10.808	3.43402	0.00248505	14.9417	2	13	16	22.2	Chromobox protein homolog 5	Mus musculus	✓
161	Q99JP7-Phospho:S181.S182	Ggt7,Ggtl3	10.796	3.43242	0.00289766	16.2652	1	13	14	70.3	Glutathione hydrolase 7	Mus musculus	✓
162	Q7TN60-Phospho:S809	Tmc6	10.5465	3.3987	0.00618355	10.5244	1	7	8	90.5	Transmembrane channel-like protein 6	Mus musculus	✓
163	A2A6A1-Phospho:S1179.S1185	Gpatch8,Gpatc8,Kiaa0553	10.5341	3.39699	0.0191073	19.4965	1	9	9	165	G patch domain-containing protein 8	Mus musculus	✓
164	Q8K3X6-Phospho:T203	Anks4b,Harp	10.3194	3.36728	0.030756	15.4999	1	6	6	48	Ankyrin repeat and SAM domain-containing protein 4B	Mus musculus	✓
165	Q6KCD5-Phospho:S280.S284	Nipbl	10.1936	3.34959	0.0176846	12.1841	1	6	7	315.4	Nipped-B-like protein	Mus musculus	✓
166	Q8CI71-Phospho:S595	Ccdc132,Kiaa1861	9.73185	3.28271	0.00774836	13.58	1	8	10	111.2	Syndetin	Mus musculus	X
167	Q8VDJ3-Phospho:S645	Hdlbp	9.61968	3.26599	0.0196225	22.0343	1	11	12	141.7	Vigilin	Mus musculus	✓
168	Q62441-Phospho:S208	Tle4,Grg4	9.53787	3.25367	0.0385601	27.8339	1	13	14	83.8	Transducin-like enhancer protein 4	Mus musculus	X
169	Q91Z58-Phospho:S1131		9.22741	3.20593	0.0229725	24.4603	1	13	14	127.9	Uncharacterized protein C6orf132 homolog	Mus musculus	X
170	Q9QXY1-Phospho:S343	Tjp3,Zo3	9.09245	3.18467	0.000277673	8.56782	1	10	13	99.3	Tight junction protein ZO-3	Mus musculus	X
171	Q148V8-Phospho:S915	Fam83h	9.09183	3.18457	0.000609208	17.1001	2	25	27	131.1	Protein FAM83H	Mus musculus	✓
172	Q9ESN6-Phospho:S428	Trim2,Kiaa0517,Narf	9.07592	3.18204	0.00386762	19.5876	2	19	20	81.4	Tripartite motif-containing protein 2	Mus musculus	X
173	E9Q1P8-Phospho:S438.S440.S443	Irf2bp2	9.06405	3.18016	0.00791474	15.3577	1	9	9	59.3	Interferon regulatory factor 2-binding protein 2	Mus musculus	✓
174	Q8R1A4-Phospho:S1382	Dock7,Gm430,Kiaa1771	8.87021	3.14897	0.00401369	19.7084	2	19	21	241.4	Dedicator of cytokinesis protein 7	Mus musculus	✓
175	Q148V8-Phospho:S871	Fam83h	8.84108	3.14422	0.00356948	21.223	3	27	31	131.1	Protein FAM83H	Mus musculus	X
176	P54254-Phospho:S751	Atxn1,Sca1	8.8331	3.14292	0.00204197	15.8899	2	15	17	83.8	Ataxin-1	Mus musculus	✓
177	E9Q616-Phospho:S4766	Ahnak	8.69543	3.12026	0.0133158	22.2645	1	14	15	604.3	SubName: Full=Protein Ahnak	Mus musculus	✓
178	O88735-Phospho:S316	Map7,Mtap7	8.5328	3.09302	0.00890119	23.7685	2	24	25	82	Ensconsin	Mus musculus	✓
179	Q8VHX6-Phospho:S2625	Flnc,Abpl,Fln2	8.39605	3.06971	0.0259056	24.5122	1	12	13	291.1	Filamin-C	Mus musculus	✓
180	A2AKB9-Phospho:S50.S57	Dcaf10,Wdr32	8.21123	3.0376	0.00243271	7.82016	1	7	7	61.6	DDB1- and CUL4-associated factor 10	Mus musculus	✓
181	Q6NZJ6-Phospho:S1211	Eif4g1	8.07027	3.01262	0.0397747	29.9398	2	18	18	176.1	Eukaryotic translation initiation factor 4 gamma 1	Mus musculus	✓
182	Q9CWE0-Phospho:S100	Mtfr1l,Fam54b	8.01964	3.00354	0.0219158	24.7606	1	14	15	31.7	Mitochondrial fission regulator 1-like	Mus musculus	✓
183	Q62448-Phospho:S394	Eif4g2,Nat1	7.99191	2.99854	0.00571797	10.272	1	7	8	102.1	Eukaryotic translation initiation factor 4 gamma 2	Mus musculus	✓
184	Q8K352-Phospho:S27	Sash3,Sly	7.84522	2.97181	0.0298167	26.118	1	13	14	41.6	SAM and SH3 domain-containing protein 3	Mus musculus	X
185	P62754-Phospho:S235.S236.S240	Rps6	7.82141	2.96743	0.015686	23.1216	1	14	15	28.7	40S ribosomal protein S6	Mus musculus	X
186	P57016-Phospho:S38	Lad1	7.80309	2.96405	0.0146489	24.8298	2	20	21	58.9	Ladinin-1	Mus musculus	X
187	Q9WTU0-Phospho:S893.S899	Phf2,Kiaa0662	7.7757	2.95897	0.0221706	22.6754	1	11	11	120.8	Lysine-specific demethylase PHF2	Mus musculus	✓
188	Q9JKB3-Phospho:S328	Ybx3,Csda,Msy4	7.75311	2.95478	0.000878241	19.0455	3	34	42	38.8	Y-box-binding protein 3	Mus musculus	✓
189	P10754-Phospho:Y406	Zfp13,Krox-8,Zfp-13	7.71073	2.94687	0.000734833	12.1248	1	12	14	56.1	Zinc finger protein 13	Mus musculus	X
190	Q9Z1W9-Phospho:S382.S383	Stk39,Spak	7.5437	2.91527	0.00522911	17.8774	2	14	16	60.3	STE20/SPS1-related proline-alanine-rich protein kinase	Mus musculus	X
191	Q9QZQ1-Phospho:S1275	Mllt4,Af6	7.52477	2.91165	0.000164185	5.15706	1	8	12	206.5	Afadin	Mus musculus	X
192	Q80U58-Phospho:S181	Pum2,Kiaa0235	7.36208	2.88011	0.000914637	11.6753	1	11	13	114.3	Pumilio homolog 2	Mus musculus	✓
193	P55012-Phospho:T210	Slc12a2,Nkcc1	7.33589	2.87497	0.00526253	16.2042	1	11	13	131	Solute carrier family 12 member 2	Mus musculus	✓
194	P30999-Phospho:S268	Ctnnd1,Catns,Kiaa0384	7.22361	2.85272	0.0136786	20.9851	1	12	14	104.9	Catenin delta-1	Mus musculus	X
195	P48453-Phospho:S479	Ppp3cb,Calnb	6.97808	2.80283	0.000872083	7.52016	1	8	9	59.2	Serine/threonine-protein phosphatase 2B catalytic subunit beta isoform	Mus musculus	✓
196	P59017-Phospho:S387	Bcl2l13,Mil1	6.94276	2.79551	0.0114326	23.9889	3	22	25	46.7	Bcl-2-like protein 13	Mus musculus	✓
197	Q8C3J5-Phospho:S1704	Dock2	6.93426	2.79374	0.00792547	16.7339	1	10	12	211.7	Dedicator of cytokinesis protein 2	Mus musculus	✓
198	Q8BXK8-Phospho:S421	Agap1,Centg2,Kiaa1099	6.62531	2.72799	0.0388187	24.1017	1	9	9	94.4	Arf-GAP with GTPase, ANK repeat and PH domain-containing protein 1	Mus musculus	✓
199	Q56A08-Phospho:S348	Gpkow	6.35289	2.66741	0.0138059	23.8048	2	18	22	53.8	G-patch domain and KOW motifs-containing protein	Mus musculus	✓
200	P49586-Phospho:S315	Pcyt1a,Ctpct,Pcyt1	6.22056	2.63705	0.0364863	27.4586	1	13	14	41.7	Choline-phosphate cytidylyltransferase A	Mus musculus	✓
201	Q80YS6-Phospho:S669	Afap1,Kiaa3018	6.03596	2.59358	0.0107858	20.7085	1	13	14	80.6	Actin filament-associated protein 1	Mus musculus	✓
202	F2Z3U3-Phospho:S192	Raph1	5.95408	2.57388	0.00419357	21.8362	2	27	29	67	SubName: Full=Protein Raph1; Flags: Fragment	Mus musculus	✓
203	P10711-Phospho:S100	Tcea1,Tceat	5.8628	2.55159	0.00673429	22.1169	2	22	26	33.9	Transcription elongation factor A protein 1	Mus musculus	✓
204	Q80U72-Phospho:S1206	Scrib,Kiaa0147,Lap4,Scrib1	5.82094	2.54125	0.0205692	25.8134	2	18	20	174.1	Protein scribble homolog	Mus musculus	✓
205	Q7TSC1-Phospho:S761	Prrc2a,Bat2	5.74634	2.52264	0.00862826	17.074	1	10	19	229.2	Protein PRRC2A	Mus musculus	✓
206	O55222-Phospho:T181	Ilk	5.70758	2.51288	0.0264866	24.6528	1	12	13	51.4	Integrin-linked protein kinase	Mus musculus	✓
207	P59672-Phospho:S663	Anks1a,Anks1,Kiaa0229,Odin	5.69157	2.50883	0.0410321	30.208	2	18	19	125.2	Ankyrin repeat and SAM domain-containing protein 1A	Mus musculus	✓
208	Q8R3Y8-Phospho:S453	Irf2bp1	5.67012	2.50338	0.0263028	25.3189	1	14	15	61.8	Interferon regulatory factor 2-binding protein 1	Mus musculus	✓
209	P62717-Phospho:S123	Rpl18a	5.64761	2.49764	0.0210667	23.9714	1	13	14	20.7	60S ribosomal protein L18a	Mus musculus	✓
210	Q9QWY8-Phospho:S1045	Asap1,Ddef1,Kiaa1249,Shag1	5.60201	2.48594	0.0148573	22.2316	1	13	13	127.4	Arf-GAP with SH3 domain, ANK repeat and PH domain-containing protein 1	Mus musculus	✓
211	P19001-Phospho:S27	Krt19,Krt1-19	5.59271	2.48355	0.0300646	27.2865	1	15	15	44.5	SWISS-PROT:P19001 Tax_Id=10090 Gene_Symbol=Krt19 Keratin, type I cytoskeletal 19	Mus musculus	✓
212	Q8VI24-Phospho:S7.S13	Satb2,Kiaa1034	5.55129	2.47282	0.00673429	18.1892	1	12	15	82.6	DNA-binding protein SATB2	Mus musculus	✓
213	P58742-Phospho:S495	Aaas	5.42358	2.43925	9.27534e-06	5.61219	1	11	13	59.4	Aladin	Mus musculus	✓
214	Q9CQV4-Phospho:S26	Fam134c	5.15535	2.36607	0.0468327	30.8145	2	17	19	51.6	Reticulophagy regulator 3	Mus musculus	X
215	Q91V09-Phospho:S79	Wdr13	5.12589	2.3578	0.00846418	11.7355	1	7	7	53.7	WD repeat-containing protein 13	Mus musculus	✓
216	Q56A10-Phospho:S626.T635	Znf608,Kiaa1281,Zfp608	5.01268	2.32558	0.0366435	23.6582	1	9	9	162.3	Zinc finger protein 608	Mus musculus	X
217	P28028-Phospho:S135	Braf,B-raf	4.97974	2.31607	0.0128377	18.6949	1	11	12	88.8	Serine/threonine-protein kinase B-raf	Mus musculus	✓
218	Q61160-Phospho:S191	Fadd,Mort1	4.92469	2.30003	0.0348179	26.4947	1	12	13	23	FAS-associated death domain protein	Mus musculus	✓
219	O08638-Phospho:S638	Myh11	4.90662	2.29473	0.0174275	15.0443	1	7	8	227	Myosin-11	Mus musculus	✓
220	E9Q394-Phospho:S1532	Akap13,Brx	4.88982	2.28978	0.0479887	31.023	2	17	18	304	A-kinase anchor protein 13	Mus musculus	✓
221	E9PYF4-Phospho:S890	Lmo7	4.88927	2.28962	0.028237	26.3939	1	14	14	192.6	SubName: Full=Protein Lmo7	Mus musculus	✓
222	Q8BWR8-Phospho:T31	Rhpn2	4.8604	2.28108	0.0476949	31.6365	2	19	20	77	Rhophilin-2	Mus musculus	✓
223	Q148V8-Phospho:S926	Fam83h	4.85434	2.27927	0.0012888	18.9555	2	27	29	131.1	Protein FAM83H	Mus musculus	X
224	Q3TCH7-Phospho:S10	Cul4a	4.74981	2.24787	0.000880655	13.9861	1	14	15	87.8	Cullin-4A	Mus musculus	✓
225	Q8K394-Phospho:S87	Plcl2,Kiaa1092,Plce2	4.72843	2.24136	0.00242786	13.8971	1	11	12	125.8	Inactive phospholipase C-like protein 2	Mus musculus	✓
226	Q8R1A4-Phospho:S929	Dock7,Gm430,Kiaa1771	4.62452	2.2093	0.00132935	13.4027	1	12	15	241.4	Dedicator of cytokinesis protein 7	Mus musculus	X
227	B2RXC2-Phospho:S179.S181	Itpkb,mCG_6217	4.57094	2.19249	0.00247174	11.505	1	9	12	102.7	SubName: Full=Inositol 1,4,5-trisphosphate 3-kinase B; SubName: Full=MCG6217; SubName: Full=Protein Itpkb	Mus musculus	✓
228	Q7TSH2-Phospho:S19	Phkb	4.56694	2.19123	0.000882675	11.5773	1	11	13	123.9	Phosphorylase b kinase regulatory subunit beta	Mus musculus	✓
229	Q8CIB5-Phospho:Y590	Fermt2,Plekhc1	4.54949	2.18571	0.0477838	21.9442	1	7	8	77.8	Fermitin family homolog 2	Mus musculus	✓
230	Q99PP2-Phospho:S732	Znf318,Tzf,Zfp318	4.48879	2.16633	0.0285003	24.3254	1	11	11	246.3	Zinc finger protein 318	Mus musculus	X
231	Q9Z2H5-Phospho:S782	Epb41l1,Epb4,Epb4.1l1,Kiaa0338	4.42428	2.14544	0.00673429	19.5971	1	14	14	98.3	Band 4.1-like protein 1	Mus musculus	✓
232	E9Q3G8-Phospho:S218	Nup153	4.38079	2.13119	0.00850976	17.0146	1	11	12	152	SubName: Full=Protein Nup153	Mus musculus	✓
233	Q8CAQ8-Phospho:S113	Immt,Mic60	4.35335	2.12213	0.0140116	19.1201	1	10	11	83.9	MICOS complex subunit Mic60	Mus musculus	✓
234	Q62261-Phospho:S2102	Sptbn1,Elf,Spnb-2,Spnb2,Sptb2	4.26584	2.09283	0.0379876	32.1265	4	34	39	274.2	Spectrin beta chain, non-erythrocytic 1	Mus musculus	✓
235	P83741-Phospho:S2367	Wnk1,Hsn2,Prkwnk1	4.25472	2.08906	0.0141367	22.5432	1	14	15	250.9	Serine/threonine-protein kinase WNK1	Mus musculus	✓
236	Q9QXS1-Phospho:S4649	Plec,Plec1	4.21213	2.07455	0.00811502	19.5974	1	13	13	534.2	Plectin	Mus musculus	✓
237	Q3TEA8-Phospho:S249	Hp1bp3	4.21152	2.07434	0.0261027	21.3438	1	9	9	60.9	Heterochromatin protein 1-binding protein 3	Mus musculus	✓
238	P50136-Phospho:S334	Bckdha	4.20112	2.07077	0.0400337	26.6605	1	11	11	50.4	2-oxoisovalerate dehydrogenase subunit alpha, mitochondrial	Mus musculus	✓
239	Q9QXY1-Phospho:S195	Tjp3,Zo3	4.17361	2.0613	0.0376	29.1429	2	17	19	99.3	Tight junction protein ZO-3	Mus musculus	✓
240	Q8VEK3-Phospho:S247.T262	Hnrnpu,Hnrpu	4.13344	2.04734	0.0435384	23.3237	1	8	10	87.9	Heterogeneous nuclear ribonucleoprotein U	Mus musculus	✓
241	Q64511-Phospho:S1537	Top2b	4.12811	2.04548	0.0468305	28.6729	2	13	16	181.9	DNA topoisomerase 2-beta	Mus musculus	✓
242	Q8BHA0-Phospho:S26	Ino80c	4.0786	2.02807	0.0115298	21.6275	2	15	16	20.4	INO80 complex subunit C	Mus musculus	✓
243	Q8BI72-Phospho:S124	Cdkn2aip,Carf	4.05257	2.01884	0.000492347	15.34	2	20	27	59.7	CDKN2A-interacting protein	Mus musculus	✓
244	E9QAT4-Phospho:S1245	Sec16a,Kiaa0310,Sec16	3.79437	1.92386	0.00551137	15.2822	1	10	10	254.2	Protein transport protein Sec16A	Mus musculus	✓
245	Q148V8-Phospho:S970	Fam83h	3.69129	1.88413	0.00041537	16.9179	2	27	29	131.1	Protein FAM83H	Mus musculus	X
246	Q9QXN0-Phospho:S285	Shroom3,Kiaa1481,Shrm	3.68497	1.88165	0.0214364	24.0489	2	14	16	214.9	Protein Shroom3	Mus musculus	✓
247	Q91ZW3-Phospho:S136	Smarca5,Snf2h	3.6696	1.87562	0.000277673	9.63675	1	11	15	121.6	SWI/SNF-related matrix-associated actin-dependent regulator of chromatin subfamily A member 5	Mus musculus	✓
248	P58871-Phospho:S1136	Tnks1bp1,Kiaa1741,Tab182	3.66954	1.8756	0.0345265	24.5773	1	10	13	181.8	182 kDa tankyrase-1-binding protein	Mus musculus	✓
249	Q60980-Phospho:S71	Klf3,Bklf	3.62519	1.85806	0.0400337	31.0702	2	23	29	38.6	Krueppel-like factor 3	Mus musculus	✓
250	Q91WL0-Phospho:S163	Eps8l3,Eps8r3	3.61148	1.85259	0.0466447	29.3065	2	14	18	68.2	Epidermal growth factor receptor kinase substrate 8-like protein 3	Mus musculus	X
251	Q8VDG6-Phospho:S728	Map3k21,Kiaa1804,Mlk4	3.60596	1.85038	0.00334508	13.7683	1	10	12	110.1	Mitogen-activated protein kinase kinase kinase 21	Mus musculus	✓
252	Q8CGB6-Phospho:S832.S835	Tenc1,Tns2	3.59175	1.84469	0.0483439	18.9549	1	6	7	152	Tensin-2	Mus musculus	X
253	Q60949-Phospho:S231	Tbc1d1,Kiaa1108,Tbc1	3.55419	1.82952	0.0246192	28.422	2	24	26	142	TBC1 domain family member 1	Mus musculus	✓
254	Q8BRB7-Phospho:S1105	Kat6b,Myst4	3.54278	1.82488	0.0275119	21.7076	1	9	9	208.5	Histone acetyltransferase KAT6B	Mus musculus	X
255	Q64337-Phospho:T272	Sqstm1,A170,STAP	3.52971	1.81955	0.0118201	15.2824	1	8	8	48.2	Sequestosome-1	Mus musculus	✓
256	Q99MP8-Phospho:S116	Brap	3.43437	1.78004	0.0303727	15.4239	1	6	7	67	BRCA1-associated protein	Mus musculus	✓
257	Q505F1-Phospho:S203	Nr2c1,Tr2,Tr2-11	3.39277	1.76246	0.0437625	29.3914	1	14	14	65.5	Nuclear receptor subfamily 2 group C member 1	Mus musculus	✓
258	Q62418-Phospho:S277	Dbnl,Abp1,Sh3p7	3.35821	1.74769	0.037391	26.9333	1	12	13	48.7	Drebrin-like protein	Mus musculus	✓
259	Q3TJM4-Phospho:S279	Cenpt	3.3294	1.73526	0.0210667	21.3099	1	10	11	56.2	Centromere protein T	Mus musculus	✓
260	Q8K3A9-Phospho:S126	Mepce,Bcdin3,Bipl1,D5Wsu46e	3.24719	1.69919	0.0323432	30.7935	4	32	37	72.1	7SK snRNA methylphosphate capping enzyme	Mus musculus	✓
261	Q6PDL0-Phospho:S446	Dync1li2,Dncli2,Dnclic2	3.21245	1.68368	0.00665214	18.8695	3	15	22	54.2	Cytoplasmic dynein 1 light intermediate chain 2	Mus musculus	✓
262	Q8CHT1-Phospho:S606	Ngef	3.18814	1.67272	0.0465636	30.3316	1	15	15	82.2	Ephexin-1	Mus musculus	✓
263	Q8BZ33-Phospho:S407	Tns4	3.1617	1.6607	0.0298167	26.7401	1	14	15	74.6	Tensin-4	Mus musculus	✓
264	P97393-Phospho:S1194.S1201	Arhgap5,Rhogap5	3.14442	1.6528	0.0060801	15.6455	1	10	13	172.1	Rho GTPase-activating protein 5	Mus musculus	✓
265	Q6IQX8-Phospho:S118	Znf219,Zfp219	3.12427	1.64352	0.037383	26.9201	1	12	13	77.8	Zinc finger protein 219	Mus musculus	X
266	B2RQG2-Phospho:S1882	Phf3	3.12094	1.64198	0.0446568	29.5624	1	14	15	225.5	SubName: Full=PHD finger protein 3; SubName: Full=Protein Phf3	Mus musculus	✓
267	Q61937-Phospho:S125	Npm1	3.1042	1.63422	0.0388187	32.6131	3	38	44	32.6	Nucleophosmin	Mus musculus	✓
268	Q8CGN4-Phospho:S423	Bcor,Kiaa1575	3.02688	1.59783	0.00136174	16.1001	2	17	20	192.6	BCL-6 corepressor	Mus musculus	✓
269	G3X9J0-Phospho:S1358	Sipa1l3,Spal3	3.01434	1.59184	0.0116173	25.1428	2	26	30	195.1	Signal-induced proliferation-associated 1-like protein 3	Mus musculus	✓
270	P09450-Phospho:S23	Junb,Jun-b	3.00552	1.58762	0.0387568	17.0992	1	6	6	35.8	Transcription factor jun-B	Mus musculus	✓
271	P51859-Phospho:S165	Hdgf,Tdrm1	2.99137	1.58081	0.00605047	24.1665	3	39	52	26.3	Hepatoma-derived growth factor	Mus musculus	✓
272	Q3UMR0-Phospho:S634	Ankrd27,Varp	2.96683	1.56892	0.000715442	12.848	1	13	15	116.8	Ankyrin repeat domain-containing protein 27	Mus musculus	✓
273	P11531-Phospho:S3616	Dmd	2.95855	1.56489	0.00268174	16.0324	1	13	14	425.8	Dystrophin	Mus musculus	✓
274	Q8CAQ8-Phospho:S387	Immt,Mic60	2.94792	1.5597	0.0198899	23.6989	1	13	14	83.9	MICOS complex subunit Mic60	Mus musculus	X
275	Q8K199-Phospho:S71	Cmc2	2.94091	1.55626	0.0165943	26.4051	2	24	24	9.4	COX assembly mitochondrial protein 2 homolog	Mus musculus	X
276	O08808-Phospho:S22	Diaph1,Diap1	2.91762	1.54479	0.00164933	17.0328	2	18	19	139.3	Protein diaphanous homolog 1	Mus musculus	✓
277	Q8VDP3-Phospho:S828	Mical1,Mical,Nical	2.8908	1.53147	0.0424857	26.0783	1	10	11	116.8	[F-actin]-monooxygenase MICAL1	Mus musculus	✓
278	Q69ZL1-Phospho:S583	Fgd6,Kiaa1362	2.88259	1.52737	0.00547344	17.2997	1	12	15	155.2	FYVE, RhoGEF and PH domain-containing protein 6	Mus musculus	X
279	Q9JMH9-Phospho:S140	Myo18a,Myspdz	2.85915	1.51558	0.00822434	17.9788	1	11	13	232.8	Unconventional myosin-XVIIIa	Mus musculus	✓
280	E9PVX6-Phospho:S1734	Mki67	2.83201	1.50183	0.00522911	21.3483	2	23	25	350.9	Proliferation marker protein Ki-67	Mus musculus	✓
281	P56677-Phospho:S13	St14,Prss14	2.8073	1.48918	0.015413	26.9713	2	30	30	94.7	Suppressor of tumorigenicity 14 protein homolog	Mus musculus	✓
282	Q8BYR2-Phospho:T246.T255	Lats1,Warts	2.80022	1.48554	0.00478399	16.8227	1	12	14	126.3	Serine/threonine-protein kinase LATS1	Mus musculus	✓
283	Q8C729-Phospho:S321	Fam126b,D1Ertd53e	2.80008	1.48547	0.0174275	21.4037	1	11	12	58.6	Protein FAM126B	Mus musculus	✓
284	P18654-Phospho:S715	Rps6ka3,Mapkapk1b,Rps6ka-rs1,Rsk2	2.79328	1.48196	0.0331302	27.8893	1	15	15	83.7	Ribosomal protein S6 kinase alpha-3	Mus musculus	✓
285	Q6PAM1-Phospho:S515	Txlna,Txln	2.77141	1.47062	0.0479802	28.0905	1	11	12	62.4	Alpha-taxilin	Mus musculus	✓
286	Q8BU33-Phospho:S369	Ilvbl	2.75488	1.46199	0.00850976	17.0209	1	10	10	68.2	Acetolactate synthase-like protein	Mus musculus	✓
287	Q9ER69-Phospho:S256	Wtap	2.73955	1.45394	0.0360723	23.5428	1	9	9	44.2	Pre-mRNA-splicing regulator WTAP	Mus musculus	✓
288	Q60829-Phospho:S45.S46	Ppp1r1b	2.73705	1.45262	0.0468305	29.9119	1	14	15	21.8	Protein phosphatase 1 regulatory subunit 1B	Mus musculus	✓
289	Q6ZPS6-Phospho:S738	Ankib1,Kiaa1386	2.72138	1.44434	0.043965	31.2833	2	20	22	121.9	Ankyrin repeat and IBR domain-containing protein 1	Mus musculus	✓
290	P59328-Phospho:S1077	Wdhd1,And1	2.71095	1.4388	0.00665214	17.1461	1	11	13	124.3	WD repeat and HMG-box DNA-binding protein 1	Mus musculus	✓
291	O89110-Phospho:S188	Casp8	2.68784	1.42645	0.0473982	34.162	4	40	46	55.4	Caspase-8	Mus musculus	✓
292	Q62187-Phospho:S457	Ttf1	2.67389	1.41894	0.0378544	25.1874	1	10	11	97.7	Transcription termination factor 1	Mus musculus	X
293	Q8K4B0-Phospho:S449	Mta1	2.60054	1.37881	0.0242165	24.0949	1	13	15	80.8	Metastasis-associated protein MTA1	Mus musculus	✓
294	Q9D279-Phospho:S77	Misp	2.59444	1.37543	0.0295237	26.0652	1	13	15	72.3	Mitotic interactor and substrate of PLK1	Mus musculus	X
295	E9Q616-Phospho:S5607	Ahnak	2.54431	1.34728	0.0410321	32.9574	4	37	50	604.3	SubName: Full=Protein Ahnak	Mus musculus	X
296	A2A8U2-Phospho:S441	Tmem201,D4Ertd429e,Net5,Samp1	2.48459	1.31301	0.0183026	23.8914	1	14	14	72.5	Transmembrane protein 201	Mus musculus	✓
297	Q8K3X4-Phospho:S69	Irf2bpl,Eap1,Kiaa1865	2.47699	1.30859	0.0400758	31.8225	3	27	29	80.6	Probable E3 ubiquitin-protein ligase IRF2BPL	Mus musculus	✓
298	Q61191-Phospho:S598	Hcfc1	2.43156	1.28188	0.010489	12.5777	1	7	9	210.4	Host cell factor 1	Mus musculus	✓
299	P49312-Phospho:S6	Hnrnpa1,Fli-2,Hnrpa1,Tis	2.38455	1.25371	0.014385	26.5393	2	30	32	34.2	Heterogeneous nuclear ribonucleoprotein A1	Mus musculus	X
300	P46935-Phospho:S309	Nedd4,Kiaa0093,Nedd-4,Nedd4-1,Nedd4a	2.37762	1.24952	0.0153514	26.3901	2	26	28	102.7	E3 ubiquitin-protein ligase NEDD4	Mus musculus	X
301	O88329-Phospho:S1035	Myo1a,Bbmi,Myhl	2.37236	1.24632	0.0232069	26.8319	2	19	23	118.7	Unconventional myosin-Ia	Mus musculus	✓
302	S4R1W5-Phospho:S743	Rbm6	2.35942	1.23843	0.0017434	13.1446	2	12	19	128.4	SubName: Full=RNA-binding motif protein 6 {ECO:0000313|Ensembl:ENSMUSP00000138400}	Mus musculus	X
303	Q8C0I1-Phospho:S57	Agps	2.32756	1.21882	0.0463533	31.6672	2	20	21	71.7	Alkyldihydroxyacetonephosphate synthase, peroxisomal	Mus musculus	✓
304	Q8VC31-Phospho:S60	Ccdc9	2.31821	1.21301	0.0344399	24.554	1	10	10	61.4	Coiled-coil domain-containing protein 9	Mus musculus	✓
305	Q8BYJ6-Phospho:S348	Tbc1d4,As160,Kiaa0603	2.31315	1.20986	0.0023284	16.7954	2	17	19	147.5	TBC1 domain family member 4	Mus musculus	✓
306	Q05512-Phospho:S43	Mark2,Emk	2.30982	1.20778	0.00572416	14.1125	1	10	13	86.3	Serine/threonine-protein kinase MARK2	Mus musculus	✓
307	Q6P2K6-Phospho:S728	Smek1,Kiaa2010,Pp4r3a,Ppp4r3a	2.28841	1.19435	0.0240244	19.1027	1	8	11	93.8	Serine/threonine-protein phosphatase 4 regulatory subunit 3A	Mus musculus	X
308	Q9ESZ8-Phospho:S103	Gtf2i,Bap135,Diws1t	2.28544	1.19247	0.00571797	20.8137	2	19	22	112.3	General transcription factor II-I	Mus musculus	✓
309	A0A0U1RNF2-Phospho:S247	Lcmt1	2.23986	1.16341	0.0112755	25.0146	2	27	28	38.2	SubName: Full=Leucine carboxyl methyltransferase 1 {ECO:0000313|Ensembl:ENSMUSP00000145539}	Mus musculus	✓
310	Q8R3C0-Phospho:S154	Mcmbp	2.2182	1.14939	0.0433342	29.275	1	14	15	72.9	Mini-chromosome maintenance complex-binding protein	Mus musculus	✓
311	Q62245-Phospho:S1120	Sos1	2.18633	1.12851	0.0446568	28.9935	1	13	14	150.9	Son of sevenless homolog 1	Mus musculus	✓
312	O35892-Phospho:S338	Sp100	2.16574	1.11486	0.0160336	21.8816	1	12	13	54.7	Nuclear autoantigen Sp-100	Mus musculus	X
313	Q9WTV7-Phospho:S194	Rlim,Rnf12	2.15645	1.10866	0.0219529	22.5846	1	11	12	66.4	E3 ubiquitin-protein ligase RLIM	Mus musculus	✓
314	P02662-Phospho:S115	CSN1S1	2.15547	1.108	0.0334554	29.11	2	19	26	24.5	RecName: Full=Alpha-S1-casein; AltName: Allergen=Bos d 8; Contains: RecName: Full=Antioxidant peptide; Flags: Precursor	Bos taurus	X
315	Q3UTJ2-Phospho:S339	Sorbs2,Argbp2,Kiaa0777	2.14772	1.1028	0.00694507	24.8401	3	41	43	132.3	Sorbin and SH3 domain-containing protein 2	Mus musculus	✓
316	P31001-Phospho:S68	Des	2.13261	1.09262	0.0331302	24.2579	1	10	13	53.5	Desmin	Mus musculus	✓
317	Q8VBT9-Phospho:S193.S213	Aspscr1,Tug	2.1244	1.08706	0.0156517	20.8526	1	11	11	59.8	Tether containing UBX domain for GLUT4	Mus musculus	✓
318	P46460-Phospho:S207	Nsf,Skd2	2.09319	1.06571	0.0155418	25.1209	2	20	23	82.6	Vesicle-fusing ATPase	Mus musculus	✓
319	Q8C0J6-Phospho:S205	Sowahc,Ankrd57	2.08185	1.05787	0.0455635	18.4343	1	6	7	54.9	Ankyrin repeat domain-containing protein SOWAHC	Mus musculus	X
320	Q9QY23-Phospho:S313.S314	Pkp3	2.08029	1.05678	0.0462116	31.3569	2	19	21	87.3	Plakophilin-3	Mus musculus	✓
321	Q9JK91-Phospho:S481	Mlh1	2.07135	1.05057	0.0190747	25.4698	2	18	20	84.7	DNA mismatch repair protein Mlh1	Mus musculus	✓
322	Q0VEE6-Phospho:S318	Znf800,Zfp800	2.06827	1.04843	0.00269596	16.068	1	13	14	74.8	Zinc finger protein 800	Mus musculus	X
323	Q8K394-Phospho:S1114	Plcl2,Kiaa1092,Plce2	2.03615	1.02584	0.0328352	29.7462	2	22	22	125.8	Inactive phospholipase C-like protein 2	Mus musculus	X
324	Q8C166-Phospho:T525	Cpne1	2.01205	1.00867	0.0022216	19.017	2	22	27	58.9	Copine-1	Mus musculus	✓
325	Q9R100-Phospho:S819	Cdh17	2.00084	1.00061	0.027221	30.0966	3	33	40	91.6	Cadherin-17	Mus musculus	✓
326	Q99JA4-Phospho:S341	Cysltr1,Cyslt1,Cyslt1r	0.499802	-1.00057	0.0184095	21.7089	1	11	12	40.7	Cysteinyl leukotriene receptor 1	Mus musculus	✓
327	Q8BVA4-Phospho:S12	Lmod1	0.495882	-1.01193	0.0187012	27.7527	2	29	31	66.3	Leiomodin-1	Mus musculus	✓
328	E9Q557-Phospho:S65	Dsp	0.495491	-1.01307	0.0172602	24.5579	2	17	17	332.9	Desmoplakin	Mus musculus	✓
329	P61264-Phospho:S14	Stx1b,Stx1b1,Stx1b2	0.495229	-1.01383	0.0248648	24.2585	1	12	12	33.2	Syntaxin-1B	Mus musculus	✓
330	Q9D8M7-Phospho:S326	Phf10,Baf45a	0.494655	-1.01551	0.0266448	24.6885	2	13	13	55.8	PHD finger protein 10	Mus musculus	✓
331	Q80TM9-Phospho:S1373	Nisch,Kiaa0975	0.494456	-1.01609	0.0101747	24.5916	2	26	28	175	Nischarin	Mus musculus	X
332	O54774-Phospho:S760	Ap3d1,Ap3d	0.493507	-1.01886	1.25577e-05	12.205	2	26	28	135.1	AP-3 complex subunit delta-1	Mus musculus	✓
333	Q3UHX0-Phospho:S783.S787	Nol8	0.491877	-1.02363	0.0244433	27.4379	2	20	22	128.6	Nucleolar protein 8	Mus musculus	✓
334	O88379-Phospho:T732	Baz1a,Cbp146	0.490258	-1.02839	0.0025403	17.6536	2	17	21	178.5	Bromodomain adjacent to zinc finger domain protein 1A	Mus musculus	✓
335	Q9QXN0-Phospho:S1063	Shroom3,Kiaa1481,Shrm	0.490066	-1.02895	0.00657438	19.4083	1	14	14	214.9	Protein Shroom3	Mus musculus	X
336	Q99MB2-Phospho:S119	Mtfr1,Chppr,Kiaa0009	0.488784	-1.03273	0.000161444	9.66272	1	12	13	35.9	Mitochondrial fission regulator 1	Mus musculus	X
337	A2ARP1-Phospho:S959	Ppip5k1,Hisppd2a,Kiaa0377,Vip1	0.487812	-1.0356	0.0397747	20.4096	2	8	11	159.9	Inositol hexakisphosphate and diphosphoinositol-pentakisphosphate kinase 1	Mus musculus	✓
338	Q9JIX8-Phospho:S216	Acin1,Acinus	0.48592	-1.04121	0.00657573	22.8542	2	25	26	150.7	Apoptotic chromatin condensation inducer in the nucleus	Mus musculus	X
339	Q6PR54-Phospho:S1528	Rif1	0.485603	-1.04215	0.0327105	26.728	1	13	13	266.2	Telomere-associated protein RIF1	Mus musculus	✓
340	Q05D44-Phospho:S137	Eif5b,If2	0.484692	-1.04486	9.00381e-05	16.1276	4	39	44	137.6	Eukaryotic translation initiation factor 5B	Mus musculus	✓
341	Q6P542-Phospho:S90	Abcf1	0.484484	-1.04548	0.00563605	12.293	1	8	11	94.9	ATP-binding cassette sub-family F member 1	Mus musculus	✓
342	Q9CY28-Phospho:Y222.T227	Gtpbp8	0.483341	-1.04889	0.00269596	14.3424	1	11	12	31.9	GTP-binding protein 8	Mus musculus	✓
343	P14873-Phospho:S1877	Map1b,Mtap1b,Mtap5	0.483123	-1.04954	0.00949448	22.2658	2	18	19	270.3	Microtubule-associated protein 1B	Mus musculus	✓
344	Q3UIL6-Phospho:S686	Plekha7,Hadp1	0.481953	-1.05304	0.0376578	22.2007	1	8	8	126.7	Pleckstrin homology domain-containing family A member 7	Mus musculus	✓
345	Q9JKF6-Phospho:S421	Pvrl1,Hvec,Prr1	0.480987	-1.05593	0.00762474	23.4327	2	26	27	57	Nectin-1	Mus musculus	X
346	Q9D824-Phospho:S479	Fip1l1	0.47979	-1.05952	0.00432205	18.5867	2	16	29	65	Pre-mRNA 3'-end-processing factor FIP1	Mus musculus	✓
347	Q80UU9-Phospho:Y204.T205	Pgrmc2	0.479588	-1.06013	0.0446425	28.9661	1	13	13	23.3	Membrane-associated progesterone receptor component 2	Mus musculus	✓
348	Q8BYC6-Phospho:S324	Taok3	0.479329	-1.06091	1.4725e-06	6.22482	1	14	15	105.3	Serine/threonine-protein kinase TAO3	Mus musculus	✓
349	P27546-Phospho:S901	Map4,Mtap4	0.479238	-1.06119	0.0428601	24.8524	1	9	9	117.4	Microtubule-associated protein 4	Mus musculus	✓
350	E9Q616-Phospho:S5244	Ahnak	0.477887	-1.06526	0.0451868	27.5841	1	11	11	604.3	SubName: Full=Protein Ahnak	Mus musculus	X
351	Q9CSB4-Phospho:S730	Pard3b,Als2cr19,Par3l	0.476624	-1.06908	0.0120105	19.4993	2	13	20	132.8	Partitioning defective 3 homolog B	Mus musculus	✓
352	Q8VCI5-Phospho:S117	Pex19,Pxf	0.475714	-1.07183	0.0133158	18.9075	1	10	12	32.7	Peroxisomal biogenesis factor 19	Mus musculus	✓
353	Q3UHX2-Phospho:S60.S63	Pdap1	0.475618	-1.07212	0.0106039	24.6059	3	26	27	20.6	28 kDa heat- and acid-stable phosphoprotein	Mus musculus	✓
354	O35892-Phospho:S314	Sp100	0.475428	-1.0727	0.00665214	21.3913	2	19	24	54.7	Nuclear autoantigen Sp-100	Mus musculus	X
355	Q8BHL4-Phospho:S344	Gprc5a,Rai3,Raig1	0.47439	-1.07586	0.00209097	16.5356	1	15	15	40.1	Retinoic acid-induced protein 3	Mus musculus	✓
356	Q07113-Phospho:S2471.S2476	Igf2r	0.4734	-1.07887	0.045597	28.4718	1	12	13	273.8	Cation-independent mannose-6-phosphate receptor	Mus musculus	✓
357	Q9Z1B7-Phospho:T180.Y182	Mapk13,Serk4	0.473274	-1.07925	0.0263028	24.6198	1	12	12	42.1	Mitogen-activated protein kinase 13	Mus musculus	✓
358	Q63ZW7-Phospho:S647	Inadl,Cipp,Patj	0.472509	-1.08159	0.000161444	14.3009	2	22	28	198.5	InaD-like protein	Mus musculus	X
359	Q99NE5-Phospho:S1451	Rims1,Kiaa0340,Rab3ip1,Rim1	0.472476	-1.08169	0.0340711	25.499	1	11	11	163.2	Regulating synaptic membrane exocytosis protein 1	Mus musculus	✓
360	Q9Z2R6-Phospho:S37.S39	Unc119,Unc119h	0.470388	-1.08808	0.0404869	17.5082	1	6	6	27	Protein unc-119 homolog A	Mus musculus	✓
361	Q8BR63-Phospho:S65.T66	Fam177a1	0.470195	-1.08867	0.0334554	29.6584	4	23	26	23.6	Protein FAM177A1	Mus musculus	X
362	Q6PR54-Phospho:S1387	Rif1	0.469989	-1.0893	0.00616932	19.7457	1	15	15	266.2	Telomere-associated protein RIF1	Mus musculus	X
363	A2AQ25-Phospho:T470.S474	Skt,Etl4,Kiaa1217	0.469008	-1.09231	8.4895e-06	5.48184	1	12	16	213	Sickle tail protein	Mus musculus	X
364	Q8K4G5-Phospho:S671	Ablim1,Ablim,Kiaa0059	0.468978	-1.09241	0.00811502	20.2446	2	15	17	96.8	Actin-binding LIM protein 1	Mus musculus	✓
365	O55003-Phospho:S88	Bnip3,Nip3	0.468837	-1.09284	0.0140116	22.4597	1	14	15	21	BCL2/adenovirus E1B 19 kDa protein-interacting protein 3	Mus musculus	✓
366	O35344-Phospho:S60	Kpna4,Qip1	0.468405	-1.09417	0.00267341	20.0864	2	24	28	57.8	Importin subunit alpha-4	Mus musculus	✓
367	Q5DU25-Phospho:S402	Iqsec2,Kiaa0522	0.465056	-1.10452	0.0176846	23.0958	1	13	14	161.8	IQ motif and SEC7 domain-containing protein 2	Mus musculus	✓
368	Q9QYG0-Phospho:S332	Ndrg2,Kiaa1248,Ndr2	0.463275	-1.11006	0.0276108	29.5921	2	27	28	40.8	Protein NDRG2	Mus musculus	✓
369	Q3UPW2-Phospho:S235	Elf3 {ECO:0000312|MGI:MGI:1101781},Ert,Esx,Jen	0.462843	-1.11141	0.00159534	14.6492	1	13	13	44.3	ETS-related transcription factor Elf-3	Mus musculus	✓
370	Q9R0L6-Phospho:S957	Pcm1	0.462539	-1.11235	0.00665214	18.0847	1	12	12	228.8	Pericentriolar material 1 protein	Mus musculus	✓
371	Q3UW53-Phospho:S755	Fam129a,Niban	0.461906	-1.11433	0.0189385	26.8198	3	24	30	102.6	Protein Niban	Mus musculus	X
372	Q9QXY1-Phospho:S111	Tjp3,Zo3	0.460681	-1.11816	0.00216856	18.9633	2	22	26	99.3	Tight junction protein ZO-3	Mus musculus	✓
373	Q80TZ9-Phospho:S600	Rere,Atr2,Kiaa0458	0.460388	-1.11908	0.00497605	19.4558	2	17	17	171.8	Arginine-glutamic acid dipeptide repeats protein	Mus musculus	✓
374	Q3B7Z2-Phospho:S188.S191	Osbp,Kiaa4220	0.460266	-1.11946	0.0109767	24.1129	2	22	24	88.8	Oxysterol-binding protein 1	Mus musculus	✓
375	E9Q3G8-Phospho:S603.T610	Nup153	0.459762	-1.12104	0.0249478	24.3314	1	12	14	152	SubName: Full=Protein Nup153	Mus musculus	X
376	Q80TV8-Phospho:S1193	Clasp1,Kiaa0622	0.459242	-1.12267	0.00764732	23.4475	2	25	26	169.2	CLIP-associating protein 1	Mus musculus	✓
377	Q9QZK2-Phospho:S365	Bcar3,And34	0.455607	-1.13414	0.00713237	19.1887	1	13	15	92.3	Breast cancer anti-estrogen resistance protein 3	Mus musculus	✓
378	Q8K4S1-Phospho:S1690	Plce1,Kiaa1516,Plce	0.453392	-1.14117	0.0463533	26.7702	1	10	11	255	RecName: Full=1-phosphatidylinositol 4,5-bisphosphate phosphodiesterase epsilon-1; EC=3.1.4.11; AltName: Full=Phosphoinositide phospholipase C-epsilon-1; AltName: Full=Phospholipase C-epsilon-1; Short=PLC-epsilon-1	Mus musculus	X
379	P30999-Phospho:S252	Ctnnd1,Catns,Kiaa0384	0.453174	-1.14186	0.0257843	26.2978	1	15	15	104.9	Catenin delta-1	Mus musculus	✓
380	Q3TC46-Phospho:S179	Patl1	0.452737	-1.14325	0.0156659	25.1721	2	20	20	86.8	Protein PAT1 homolog 1	Mus musculus	✓
381	P35569-Phospho:S887	Irs1,Irs-1	0.452291	-1.14468	0.047592	21.8981	1	8	8	130.7	Insulin receptor substrate 1	Mus musculus	✓
382	E9PX68-Phospho:S258	Slc4a1ap	0.452194	-1.14499	0.00115893	16.5907	2	19	22	82.9	SubName: Full=Solute carrier family 4 (anion exchanger), member 1, adaptor protein {ECO:0000313|Ensembl:ENSMUSP00000144257}	Mus musculus	✓
383	Q8CC96-Phospho:T186		0.451272	-1.14793	0.00243271	11.4644	1	9	10	73	Uncharacterized protein C6orf222 homolog	Mus musculus	X
384	P13864-Phospho:S717	Dnmt1,Dnmt,Met1,Uim	0.451019	-1.14874	0.0298167	26.7316	2	15	20	183.2	DNA (cytosine-5)-methyltransferase 1	Mus musculus	✓
385	Q9EQ28-Phospho:S306	Pold3	0.450444	-1.15058	9.72096e-10	6.27852	3	26	34	50.8	DNA polymerase delta subunit 3	Mus musculus	✓
386	Q6A0A9-Phospho:S1021	FAM120A,Kiaa0183,Ossa	0.449932	-1.15222	0.0396988	22.5888	1	8	9	121.6	Constitutive coactivator of PPAR-gamma-like protein 1	Mus musculus	X
387	Q91WL0-Phospho:S417.S423	Eps8l3,Eps8r3	0.449895	-1.15234	0.00533562	17.203	1	12	13	68.2	Epidermal growth factor receptor kinase substrate 8-like protein 3	Mus musculus	X
388	Q62393-Phospho:S175	Tpd52	0.449039	-1.15509	5.29933e-06	13.4362	4	41	47	24.3	Tumor protein D52	Mus musculus	✓
389	O55022-Phospho:S181	Pgrmc1,Pgrmc	0.448588	-1.15654	0.00298883	20.9751	2	27	32	21.7	Membrane-associated progesterone receptor component 1	Mus musculus	✓
390	Q58FA4-Phospho:S102	E2f8	0.447426	-1.16028	0.0240585	25.8808	1	15	15	93.3	Transcription factor E2F8	Mus musculus	✓
391	Q8BZ21-Phospho:S1115	Kat6a,Moz,Myst3	0.445408	-1.1668	0.0108851	20.0159	1	12	13	224.9	Histone acetyltransferase KAT6A	Mus musculus	✓
392	P97379-Phospho:S141.S149	G3bp2	0.444917	-1.16839	0.00410571	12.9967	1	9	12	54.1	Ras GTPase-activating protein-binding protein 2	Mus musculus	✓
393	P48722-Phospho:S74	Hspa4l,Apg1,Hsp4l,Osp94	0.444865	-1.16856	1.86045e-05	10.259	2	18	20	94.4	Heat shock 70 kDa protein 4L	Mus musculus	✓
394	Q6PGL7-Phospho:S747	Fam21,D6Wsu116e,Kiaa0592	0.443128	-1.1742	7.20763e-05	12.8093	2	21	23	145.3	WASH complex subunit 2	Mus musculus	X
395	Q69ZJ7-Phospho:S1171	Ric1 {ECO:0000312|MGI:MGI:1924893},Kiaa1432	0.441679	-1.17893	0.0322874	26.6374	1	13	14	158.8	RAB6A-GEF complex partner protein 1	Mus musculus	X
396	Q9Z0U1-Phospho:S147	Tjp2,Zo2	0.441357	-1.17998	0.0277004	21.7597	1	9	9	131.3	Tight junction protein ZO-2	Mus musculus	✓
397	Q62165-Phospho:T788	Dag1,Dag-1	0.440302	-1.18344	0.000991974	17.0244	2	21	21	96.9	Dystroglycan	Mus musculus	✓
398	Q8C8U0-Phospho:S957	Ppfibp1,Kiaa1230	0.440248	-1.18361	0.010489	20.5862	1	13	14	108.5	Liprin-beta-1	Mus musculus	✓
399	P35564-Phospho:S582	Canx	0.440144	-1.18395	0.00164933	18.9363	2	24	27	67.3	Calnexin	Mus musculus	✓
400	O55143-Phospho:S663	Atp2a2	0.440049	-1.18427	0.00949448	22.6272	2	19	20	114.9	Sarcoplasmic/endoplasmic reticulum calcium ATPase 2	Mus musculus	✓
401	Q9DBR7-Phospho:S445	Ppp1r12a,Mypt1	0.439349	-1.18656	0.00127875	18.0574	2	23	28	115	Protein phosphatase 1 regulatory subunit 12A	Mus musculus	✓
402	O09000-Phospho:S215	Ncoa3,Aib1,Pcip,Rac3,Tram1	0.438791	-1.1884	0.0234876	24.606	1	13	13	151.6	Nuclear receptor coactivator 3	Mus musculus	✓
403	Q3UQU0-Phospho:S103	Brd9	0.438544	-1.18921	1.90374e-06	12.3193	4	37	41	66.8	Bromodomain-containing protein 9	Mus musculus	✓
404	E9Q2I4-Phospho:S1083	Elmsan1,C130039O16Rik	0.437334	-1.19319	0.0475418	28.8014	1	12	12	119.7	ELM2 and Myb/SANT-like domain-containing 1	Mus musculus	✓
405	Q9Z0U1-Phospho:T1130	Tjp2,Zo2	0.436889	-1.19466	0.015279	18.2934	1	9	9	131.3	Tight junction protein ZO-2	Mus musculus	X
406	P58058-Phospho:S64	Nadk	0.43593	-1.19783	0.0203871	24.4061	2	15	20	48.6	NAD kinase	Mus musculus	✓
407	P83093-Phospho:T659	Stim2,Kiaa1482	0.435897	-1.19794	0.0383219	26.288	1	11	12	83.9	Stromal interaction molecule 2	Mus musculus	✓
408	Q3UJD6-Phospho:S220	Usp19,Kiaa0891	0.435426	-1.1995	0.000733104	12.0946	1	12	14	150.5	Ubiquitin carboxyl-terminal hydrolase 19	Mus musculus	✓
409	Q8BX90-Phospho:S244	Fndc3a,D14Ertd453e,Fndc3,Kiaa0970	0.434402	-1.2029	0.00530916	19.182	1	15	15	132	Fibronectin type-III domain-containing protein 3A	Mus musculus	✓
410	Q9QXL2-Phospho:S855	Kif21a,Kiaa1708	0.434396	-1.20292	0.000140628	13.4016	2	20	21	186.5	Kinesin-like protein KIF21A	Mus musculus	✓
411	Q9CYX7-Phospho:S265	Rrp15	0.434314	-1.20319	0.00410571	22.3533	3	32	34	31.1	RRP15-like protein	Mus musculus	✓
412	E9Q7D5-Phospho:S953	Arhgef5	0.433622	-1.20549	0.0151084	25.9571	2	24	27	176.7	Rho guanine nucleotide exchange factor 5	Mus musculus	✓
413	Q4VA53-Phospho:S1281	Pds5b,Aprin,As3,Kiaa0979	0.432785	-1.20828	1.50884e-06	12.3809	5	40	51	164.4	Sister chromatid cohesion protein PDS5 homolog B	Mus musculus	✓
414	Q8K3X6-Phospho:S166	Anks4b,Harp	0.432261	-1.21003	0.0360723	26.6879	1	12	12	48	Ankyrin repeat and SAM domain-containing protein 4B	Mus musculus	X
415	Q0VDT2-Phospho:S113	Znf367,Zff29,Zfp367	0.43146	-1.2127	0.0440654	26.3831	1	10	11	37.5	Zinc finger protein 367	Mus musculus	X
416	Q9QYR6-Phospho:S667	Map1a,Mtap1,Mtap1a	0.430015	-1.21754	0.000466075	9.27635	1	10	14	300.1	Microtubule-associated protein 1A	Mus musculus	✓
417	P27546-Phospho:T847	Map4,Mtap4	0.429431	-1.2195	0.0189385	24.045	1	14	15	117.4	Microtubule-associated protein 4	Mus musculus	X
418	O35885-Phospho:S108	Ascl2,Mash2	0.429038	-1.22082	0.0228129	25.5166	1	15	15	27.8	Achaete-scute homolog 2	Mus musculus	✓
419	P07309-Phospho:S72	Ttr	0.426993	-1.22772	0.0190747	22.7512	1	12	13	15.8	Transthyretin	Mus musculus	✓
420	E9Q6J5-Phospho:S632	Bod1l {ECO:0000312|MGI:MGI:2444804},Kiaa1327 {ECO:0000303|PubMed:12693553}	0.426253	-1.23022	0.0279391	23.1182	1	10	14	327.5	Biorientation of chromosomes in cell division protein 1-like 1	Mus musculus	X
421	Q8R3C0-Phospho:S188	Mcmbp	0.426151	-1.23056	0.0385941	22.3709	1	8	9	72.9	Mini-chromosome maintenance complex-binding protein	Mus musculus	X
422	P29699-Phospho:S138	Ahsg,Fetua	0.425218	-1.23372	1.00399e-05	12.4682	2	27	30	37.3	Alpha-2-HS-glycoprotein	Mus musculus	✓
423	Q8JZK9-Phospho:S495	Hmgcs1	0.425111	-1.23409	0.0455635	28.4575	1	12	13	57.6	Hydroxymethylglutaryl-CoA synthase, cytoplasmic	Mus musculus	✓
424	Q9DCI3-Phospho:S193	Stard3nl,Mentho	0.423815	-1.23849	0.00325894	17.2075	1	14	15	26.8	STARD3 N-terminal-like protein	Mus musculus	X
425	Q9Z0U1-Phospho:Y234	Tjp2,Zo2	0.422399	-1.24332	0.0106093	20.6562	1	13	15	131.3	Tight junction protein ZO-2	Mus musculus	X
426	Q3V0C1-Phospho:S179	Zmat1,Kiaa1789	0.421243	-1.24727	0.00651305	15.9131	1	10	11	84.2	Zinc finger matrin-type protein 1	Mus musculus	✓
427	A2AJK6-Phospho:S2171	Chd7	0.420031	-1.25143	0.0027815	16.1438	1	13	13	334.1	Chromodomain-helicase-DNA-binding protein 7	Mus musculus	✓
428	Q8BZR9-Phospho:S563	Ncbp3	0.418322	-1.25732	0.00149938	17.5353	2	20	21	70	Nuclear cap-binding protein subunit 3	Mus musculus	✓
429	Q9CQV4-Phospho:S313.S320	Fam134c	0.417751	-1.25929	0.0104407	14.7247	1	8	8	51.6	Reticulophagy regulator 3	Mus musculus	X
430	F8VPJ6-Phospho:S322	Rfx7	0.416828	-1.26248	0.000734833	12.9386	1	13	14	157.6	SubName: Full=Regulatory factor X, 7 {ECO:0000313|Ensembl:ENSMUSP00000091338}	Mus musculus	✓
431	Q69ZK0-Phospho:T87	Prex1,Kiaa1415	0.416399	-1.26396	0.0365181	25.9493	1	11	11	184.9	Phosphatidylinositol 3,4,5-trisphosphate-dependent Rac exchanger 1 protein	Mus musculus	✓
432	Q8CB96-Phospho:S142	Rassf4	0.416142	-1.26485	0.0269419	24.7633	1	12	12	36.9	Ras association domain-containing protein 4	Mus musculus	✓
433	E9Q7P9-Phospho:S1297	Cdhr2	0.415682	-1.26645	0.028645	25.2067	1	12	14	142.6	Cadherin-related family member 2	Mus musculus	✓
434	Q9Z2D1-Phospho:S6	Mtmr2	0.415026	-1.26873	0.0141638	22.5593	1	14	15	73.2	Myotubularin-related protein 2	Mus musculus	✓
435	P54276-Phospho:S252	Msh6,Gtmbp	0.413662	-1.27348	0.0220834	22.6404	1	11	12	151.1	DNA mismatch repair protein Msh6	Mus musculus	✓
436	P16014-Phospho:S308	Chgb,Scg-1,Scg1	0.412888	-1.27618	0.00146971	18.6231	2	24	26	78	Secretogranin-1	Mus musculus	✓
437	Q64127-Phospho:S1029	Trim24,Tif1,Tif1a	0.412242	-1.27844	0.0282121	26.3801	1	14	18	116.7	Transcription intermediary factor 1-alpha	Mus musculus	✓
438	Q80UG5-Phospho:S30	Sept9,Kiaa0991,Sint1	0.412041	-1.27914	0.000263626	17.6653	3	38	40	65.6	Septin-9	Mus musculus	X
439	Q8VDD5-Phospho:S1943	Myh9	0.4117	-1.28034	0.0298167	29.3783	3	24	26	226.4	Myosin-9	Mus musculus	✓
440	Q99NB9-Phospho:T223.T227	Sf3b1,Sap155	0.411619	-1.28062	0.00673429	21.4989	2	19	23	145.8	Splicing factor 3B subunit 1	Mus musculus	✓
441	B2RUR8-Phospho:S100	Otud7b	0.409385	-1.28847	0.0404919	28.8408	1	14	14	92	OTU domain-containing protein 7B	Mus musculus	✓
442	Q9WU03-Phospho:S237	Spint2,Hai2	0.408756	-1.29069	0.0259056	26.3342	1	15	15	27.9	Kunitz-type protease inhibitor 2	Mus musculus	✓
443	Q9QXS1-Phospho:T4037	Plec,Plec1	0.408145	-1.29285	8.88161e-05	13.3805	2	22	29	534.2	Plectin	Mus musculus	X
444	Q922J3-Phospho:S194	Clip1,Kiaa4046,Rsn	0.406184	-1.29979	0.00251587	19.886	2	24	25	155.8	CAP-Gly domain-containing linker protein 1	Mus musculus	✓
445	Q61409-Phospho:S474	Pde3b	0.405449	-1.30241	0.0108851	18.0152	1	10	11	122.2	cGMP-inhibited 3',5'-cyclic phosphodiesterase B	Mus musculus	✓
446	Q6KCD5-Phospho:S2666	Nipbl	0.404356	-1.3063	0.0338177	26.2782	2	13	13	315.4	Nipped-B-like protein	Mus musculus	X
447	Q8BSQ9-Phospho:S498	Pbrm1,Baf180,Pb1	0.404167	-1.30698	0.0267451	17.5762	1	8	9	187.2	Protein polybromo-1	Mus musculus	✓
448	E9QA15-Phospho:S200	Cald1	0.40247	-1.31305	0.0496749	30.3518	1	14	14	89.3	SubName: Full=Protein Cald1	Mus musculus	X
449	P97352-Phospho:S32	S100a13	0.400082	-1.32163	0.0219158	21.5049	1	10	11	11.2	Protein S100-A13	Mus musculus	✓
450	Q60974-Phospho:S224	Ncor1,Rxrip13	0.398964	-1.32567	0.0280515	28.2915	2	21	21	270.6	Nuclear receptor corepressor 1	Mus musculus	✓
451	Q9JIK5-Phospho:S118	Ddx21	0.396571	-1.33435	0.0184095	22.5899	1	13	16	93.6	Nucleolar RNA helicase 2	Mus musculus	✓
452	Q69ZA1-Phospho:S384	Cdk13,Cdc2l5,Kiaa1791	0.394778	-1.34089	0.00916228	21.263	1	15	15	164.6	Cyclin-dependent kinase 13	Mus musculus	✓
453	Q80Y44-Phospho:T587	Ddx10	0.394734	-1.34105	0.0162687	22.6842	1	13	14	100.7	Probable ATP-dependent RNA helicase DDX10	Mus musculus	✓
454	Q924A2-Phospho:S20	Cic,Kiaa0306	0.393206	-1.34664	0.0112143	18.1193	1	10	11	258.1	Protein capicua homolog	Mus musculus	✓
455	Q8C2Q3-Phospho:S620	Rbm14	0.391704	-1.35216	0.0270347	26.5996	1	15	15	69.4	RNA-binding protein 14	Mus musculus	✓
456	P51954-Phospho:S1071	Nek1	0.390694	-1.35589	0.0272085	26.135	1	14	15	136.7	Serine/threonine-protein kinase Nek1	Mus musculus	✓
457	Q8CI12-Phospho:S339	Smtnl2	0.38819	-1.36517	0.000263626	5.75581	1	8	9	49.5	Smoothelin-like protein 2	Mus musculus	✓
458	Q8BW10-Phospho:S192	Nob1	0.384882	-1.37751	0.0179315	21.5692	1	12	13	45.5	RNA-binding protein NOB1	Mus musculus	✓
459	Q6P542-Phospho:S138	Abcf1	0.382555	-1.38626	0.0148573	23.8531	3	19	30	94.9	ATP-binding cassette sub-family F member 1	Mus musculus	X
460	Q6PGL7-Phospho:S388	Fam21,D6Wsu116e,Kiaa0592	0.380506	-1.39401	0.00665214	20.0997	1	15	15	145.3	WASH complex subunit 2	Mus musculus	X
461	A2ASS6-Phospho:T539	Ttn	0.37977	-1.3968	0.0228738	16.5103	1	7	7	3906.5	Titin	Mus musculus	✓
462	Q6DID3-Phospho:S617	Scaf8,Kiaa1116,Rbm16	0.377906	-1.4039	0.000715442	13.5476	1	14	14	139.6	Protein SCAF8	Mus musculus	✓
463	Q9Z2H5-Phospho:S721	Epb41l1,Epb4,Epb4.1l1,Kiaa0338	0.376862	-1.40789	0.0115298	22.1765	1	15	15	98.3	Band 4.1-like protein 1	Mus musculus	X
464	P28474-Phospho:S247	Adh5,Adh-2,Adh2	0.376577	-1.40898	0.0140116	20.2265	1	11	13	39.5	Alcohol dehydrogenase class-3	Mus musculus	✓
465	O88735-Phospho:S308	Map7,Mtap7	0.376477	-1.40937	0.0195876	25.6012	2	18	19	82	Ensconsin	Mus musculus	X
466	Q8C8R3-Phospho:S846	Ank2	0.371084	-1.43018	0.0307788	30.12	2	26	26	426.3	Ankyrin-2	Mus musculus	X
467	Q9Z0U1-Phospho:S107	Tjp2,Zo2	0.370829	-1.43117	0.000963978	18.5932	3	29	34	131.3	Tight junction protein ZO-2	Mus musculus	X
468	Q9DC28-Phospho:S382	Csnk1d,Hckid	0.369787	-1.43523	0.00646852	19.3462	1	14	14	47.3	Casein kinase I isoform delta	Mus musculus	✓
469	Q8VDN2-Phospho:S228	Atp1a1	0.368988	-1.43835	0.0108851	20.774	1	13	14	113	Sodium/potassium-transporting ATPase subunit alpha-1	Mus musculus	✓
470	Q99KG3-Phospho:S89	Rbm10,Kiaa0122	0.367644	-1.44362	0.0235475	24.6284	1	13	15	103.5	RNA-binding protein 10	Mus musculus	✓
471	Q60829-Phospho:S192	Ppp1r1b	0.367329	-1.44486	0.010489	21.7849	1	15	15	21.8	Protein phosphatase 1 regulatory subunit 1B	Mus musculus	X
472	E9Q634-Phospho:S894	Myo1e,Myr3	0.367007	-1.44612	0.00381213	6.49228	1	6	8	126.8	Unconventional myosin-Ie	Mus musculus	✓
473	E9Q616-Phospho:S796	Ahnak	0.366855	-1.44672	0.00146971	19.2368	3	28	34	604.3	SubName: Full=Protein Ahnak	Mus musculus	X
474	Q91YE7-Phospho:S78	Rbm5,Luca15	0.365291	-1.45288	0.000121529	14.1073	2	23	25	92.3	RNA-binding protein 5	Mus musculus	✓
475	Q7TT16-Phospho:S19	Ipmk,Impk	0.364193	-1.45722	0.0334554	25.3527	1	11	12	44.5	Inositol polyphosphate multikinase	Mus musculus	✓
476	P97868-Phospho:S1179	Rbbp6,P2pr,Pact	0.362197	-1.46515	0.0152118	22.3248	1	13	14	199.6	E3 ubiquitin-protein ligase RBBP6	Mus musculus	✓
477	Q60591-Phospho:S257	Nfatc2,Nfat1,Nfatp	0.361642	-1.46737	0.00628007	18.59	2	14	19	100	Nuclear factor of activated T-cells, cytoplasmic 2	Mus musculus	✓
478	P55012-Phospho:S76	Slc12a2,Nkcc1	0.361503	-1.46792	0.0286758	23.3269	1	10	11	131	Solute carrier family 12 member 2	Mus musculus	X
479	Q9QXL1-Phospho:S1150	Kif21b,Kif6	0.36011	-1.47349	0.0241419	19.1372	1	8	8	186.2	Kinesin-like protein KIF21B	Mus musculus	✓
480	P16014-Phospho:S190	Chgb,Scg-1,Scg1	0.355407	-1.49246	5.65158e-06	13.7281	4	44	55	78	Secretogranin-1	Mus musculus	X
481	A2AJI0-Phospho:S544	Map7d1,Kiaa1187,Mtap7d1	0.354372	-1.49666	0.0229841	23.7581	1	12	13	93.3	MAP7 domain-containing protein 1	Mus musculus	✓
482	Q8BZ21-Phospho:S786	Kat6a,Moz,Myst3	0.354366	-1.49669	0.0310941	18.6462	1	7	8	224.9	Histone acetyltransferase KAT6A	Mus musculus	✓
483	O89032-Phospho:S546	Sh3pxd2a,Fish,Sh3md1,Tks5	0.353291	-1.50107	0.0208699	23.1793	1	12	12	124.2	SH3 and PX domain-containing protein 2A	Mus musculus	✓
484	Q69ZF7-Phospho:T654.S657	Cnnm4,Acdp4,Kiaa1592	0.352834	-1.50294	0.0435384	21.1254	1	7	9	86.6	Metal transporter CNNM4	Mus musculus	X
485	Q922B9-Phospho:S667	Ssfa2,Kiaa1927,Krap	0.352765	-1.50322	0.0022216	19.289	2	24	26	136.9	Protein ITPRID2	Mus musculus	X
486	Q9QZQ1-Phospho:S1795	Mllt4,Af6	0.351523	-1.50831	0.007595	23.4074	2	25	30	206.5	Afadin	Mus musculus	X
487	O35343-Phospho:S60	Kpna3,Qip2	0.34932	-1.51738	0.0435384	29.314	1	14	15	57.9	Importin subunit alpha-3	Mus musculus	✓
488	Q9ES28-Phospho:S776	Arhgef7,Kiaa0142,Pak3bp	0.347871	-1.52338	0.0312949	30.2178	2	27	30	97.1	Rho guanine nucleotide exchange factor 7	Mus musculus	✓
489	Q9ERG0-Phospho:S594	Lima1,D15Ertd366e,Eplin	0.347401	-1.52533	0.0433165	29.2672	1	14	14	84.1	LIM domain and actin-binding protein 1	Mus musculus	X
490	Q6DFW4-Phospho:S509.S521	Nop58,Nol5	0.3451	-1.53491	0.0165808	27.7288	4	36	46	60.3	Nucleolar protein 58	Mus musculus	✓
491	Q3TLH4-Phospho:S1222	Prrc2c,Bat2d,Bat2d1,Bat2l2,Kiaa1096	0.344334	-1.53812	0.00386762	16.223	1	12	13	310.9	Protein PRRC2C	Mus musculus	X
492	Q9D8N6-Phospho:S135.S138	Lin37	0.344178	-1.53877	0.0061438	20.6448	2	18	22	28.4	Protein lin-37 homolog	Mus musculus	✓
493	Q3UHH1-Phospho:S1094	Zswim8,Kiaa0913	0.343734	-1.54063	0.00547344	17.2796	1	12	15	197.1	Zinc finger SWIM domain-containing protein 8	Mus musculus	✓
494	Q8K1E0-Phospho:S9	Stx5,Stx5a	0.340618	-1.55377	0.0340711	26.3407	1	12	12	39.7	Syntaxin-5	Mus musculus	X
495	Q925J9-Phospho:S955	Med1,Crsp210,Drip205,Pbp,Pparbp,Trap220,Trip2	0.339513	-1.55846	0.0370706	26.8648	1	12	12	167.1	Mediator of RNA polymerase II transcription subunit 1	Mus musculus	✓
496	Q925J9-Phospho:S1481	Med1,Crsp210,Drip205,Pbp,Pparbp,Trap220,Trip2	0.339458	-1.55869	0.043965	28.8641	1	13	13	167.1	Mediator of RNA polymerase II transcription subunit 1	Mus musculus	X
497	P30999-Phospho:S288.S300	Ctnnd1,Catns,Kiaa0384	0.334678	-1.57916	0.0143324	21.255	1	12	12	104.9	Catenin delta-1	Mus musculus	X
498	Q8VCZ2-Phospho:S275	Tmem45b	0.332947	-1.58664	0.000586641	15.9676	2	21	24	32.4	Transmembrane protein 45B	Mus musculus	✓
499	Q8BTM8-Phospho:S16.S20	Flna,Fln,Fln1	0.331319	-1.59371	0.0233388	21.9397	1	10	12	281.2	Filamin-A	Mus musculus	✓
500	E9Q3M9-Phospho:S92.S95	2010300C02Rik	0.330833	-1.59583	0.0103123	17.7446	1	10	11	125.9	SubName: Full=RIKEN cDNA 2010300C02 gene {ECO:0000313|Ensembl:ENSMUSP00000123803}	Mus musculus	X
501	Q8C2K5-Phospho:S74	Rasal3	0.330061	-1.5992	0.00159534	11.7846	1	10	12	114.8	RAS protein activator like-3	Mus musculus	✓
502	Q9DBV3-Phospho:S1103	Dhx34,Ddx34,Kiaa0134	0.329909	-1.59986	0.0334554	25.3651	1	11	13	128.5	Probable ATP-dependent RNA helicase DHX34	Mus musculus	✓
503	A2A484-Phospho:S674	Zmynd8	0.328847	-1.60451	0.0174275	23.6329	1	14	15	136.9	SubName: Full=Protein Zmynd8	Mus musculus	✓
504	Q64701-Phospho:S640	Rbl1	0.32695	-1.61286	0.000893183	9.18821	1	9	10	119.5	Retinoblastoma-like protein 1	Mus musculus	✓
505	Q9QZS8-Phospho:S435	Sh2d3c,Chat,Shep1	0.32487	-1.62207	0.00909345	19.2677	1	12	13	94.3	SH2 domain-containing protein 3C	Mus musculus	✓
506	Q80ZK9-Phospho:S511	Wdtc1,Gm695	0.324693	-1.62285	0.00154765	14.57	1	13	15	75.7	WD and tetratricopeptide repeats protein 1	Mus musculus	✓
507	Q61409-Phospho:S421	Pde3b	0.323024	-1.63029	0.0061438	12.6257	1	8	8	122.2	cGMP-inhibited 3',5'-cyclic phosphodiesterase B	Mus musculus	X
508	Q08091-Phospho:S15	Cnn1	0.321475	-1.63722	0.0210667	22.3611	1	11	12	33.4	Calponin-1	Mus musculus	✓
509	E9Q616-Phospho:S4238	Ahnak	0.321115	-1.63884	0.0176846	21.5006	1	11	13	604.3	SubName: Full=Protein Ahnak	Mus musculus
510	Q9Z248-Phospho:S131	Aebp2	0.317811	-1.65376	0.0237333	23.1013	1	11	11	53	Zinc finger protein AEBP2	Mus musculus	✓
511	Q9QZS2-Phospho:S99	Rnf4	0.317195	-1.65656	0.000948409	12.7162	1	12	13	21.9	E3 ubiquitin-protein ligase RNF4	Mus musculus	✓
512	E9PVX6-Phospho:S517	Mki67	0.316683	-1.65889	0.0400337	28.7423	1	14	15	350.9	Proliferation marker protein Ki-67	Mus musculus	X
513	Q9JMH9-Phospho:S160.S164	Myo18a,Myspdz	0.313356	-1.67412	0.0351422	21.7245	1	8	8	232.8	Unconventional myosin-XVIIIa	Mus musculus	X
514	Q62172-Phospho:S29	Ralbp1,Rip1	0.313226	-1.67473	0.0237532	16.8065	1	7	7	75	RalA-binding protein 1	Mus musculus	✓
515	Q8BZ60-Phospho:S759	Ston2,Stn2,Stnb	0.311532	-1.68255	0.0348179	16.3655	1	6	6	99.6	Stonin-2	Mus musculus	✓
516	A2APT9-Phospho:S344	Klhdc7a	0.309762	-1.69077	0.0250582	22.4502	1	10	11	83.6	Kelch domain-containing protein 7A	Mus musculus	✓
517	Q61456-Phospho:S388	Ccna1	0.307335	-1.70211	0.00133007	10.0273	1	9	11	47.8	Cyclin-A1	Mus musculus	✓
518	Q3UMF0-Phospho:S1266	Cobll1,Coblr1,Kiaa0977	0.30546	-1.71095	0.0067015	20.1256	1	15	15	137.4	Cordon-bleu protein-like 1	Mus musculus	✓
519	Q01320-Phospho:S1211	Top2a,Top-2,Top2	0.304522	-1.71538	0.000946693	17.7365	2	24	24	172.8	DNA topoisomerase 2-alpha	Mus musculus	✓
520	Q9EST3-Phospho:S563	Eif4enif1,Clast4	0.303002	-1.7226	0.016197	19.9654	1	10	12	108	Eukaryotic translation initiation factor 4E transporter	Mus musculus	✓
521	Q8VCE2-Phospho:S338	Gpn1,Mbdin,Xab1	0.30024	-1.73581	0.0400337	27.4777	1	12	12	41.6	GPN-loop GTPase 1	Mus musculus	✓
522	P06800-Phospho:S964	Ptprc,Ly-5	0.29984	-1.73773	3.85066e-05	15.0103	3	37	43	144.8	Receptor-type tyrosine-protein phosphatase C	Mus musculus	✓
523	Q6EDY6-Phospho:S1335	Lrrc16a,Carmil,Lrrc16	0.299538	-1.73919	0.000806933	17.1073	2	23	29	151.9	F-actin-uncapping protein LRRC16A	Mus musculus	X
524	Q3UH60-Phospho:Y97	Dip2b,Kiaa1463	0.298821	-1.74265	0.0229023	20.4687	1	9	10	171.1	Disco-interacting protein 2 homolog B	Mus musculus	✓
525	E9Q3L2-Phospho:S1439	Pi4ka,Pik4,Pik4ca	0.295414	-1.75919	0.000248195	11.0864	1	13	15	237	Phosphatidylinositol 4-kinase alpha	Mus musculus	✓
526	Q9JMH9-Phospho:S1966	Myo18a,Myspdz	0.294998	-1.76122	0.00571797	19.5122	1	15	15	232.8	Unconventional myosin-XVIIIa	Mus musculus	X
527	P35601-Phospho:S244	Rfc1,Ibf-1,Recc1	0.294462	-1.76385	0.0171956	25.5808	2	21	26	126	Replication factor C subunit 1	Mus musculus	✓
528	D3YYY8-Phospho:S390	Arhgef26	0.293819	-1.767	0.0174469	26.2258	2	22	24	97.4	SubName: Full=Rho guanine nucleotide exchange factor (GEF) 26 {ECO:0000313|Ensembl:ENSMUSP00000078281}	Mus musculus	✓
529	Q9D1C2-Phospho:S20	Cby1,Cby,Pgea1	0.293071	-1.77068	0.0435384	28.7551	1	13	14	14.5	Protein chibby homolog 1	Mus musculus	✓
530	P07901-Phospho:S263	Hsp90aa1,Hsp86,Hsp86-1,Hspca	0.290883	-1.78149	0.000289006	17.2652	3	35	36	84.8	Heat shock protein HSP 90-alpha	Mus musculus	X
531	E9PZ11-Phospho:S382	Zfp651 {ECO:0000313|Ensembl:ENSMUSP00000091286	0.289854	-1.7866	0.0249478	26.1582	1	15	15	80.8	Zinc finger protein 651	Mus musculus	X
532	B1AR17-Phospho:S765	Chd3	0.289767	-1.78704	0.000488557	13.4997	1	15	15	232.7	Chromodomain helicase DNA-binding protein 3	Mus musculus	✓
533	Q99KG3-Phospho:S736	Rbm10,Kiaa0122	0.289254	-1.78959	0.0271082	14.6339	2	7	9	103.5	RNA-binding protein 10	Mus musculus	X
534	Q70IV5-Phospho:S778.S780	Synm,Dmn,Kiaa0353	0.288403	-1.79384	0.015279	21.6145	1	12	12	173.2	Synemin	Mus musculus	✓
535	Q8BRV5-Phospho:S259.S262	Kiaa1671	0.286811	-1.80183	0.0249245	25.0175	1	13	13	34.7	Uncharacterized protein KIAA1671	Mus musculus	X
536	Q9ERG2-Phospho:S257	Strn3,Gs2na,Sg2na	0.28629	-1.80445	0.0013441	10.0572	1	9	14	87.2	Striatin-3	Mus musculus	✓
537	Q6P5H2-Phospho:S894	Nes	0.283855	-1.81677	0.00286554	16.2331	1	13	14	207.1	Nestin	Mus musculus	✓
538	F8VPU2-Phospho:S427	Farp1	0.283548	-1.81834	0.00127875	14.8092	1	14	15	118.9	FERM, ARHGEF and pleckstrin domain-containing protein 1	Mus musculus	✓
539	Q6VGS5-Phospho:S1538	Ccdc88c,Daple	0.281328	-1.82967	0.0148526	20.5727	1	11	11	226.5	Protein Daple	Mus musculus	✓
540	Q9CY58-Phospho:S25	Serbp1,Pairbp1	0.278637	-1.84354	0.0282392	24.2568	1	11	12	44.7	Plasminogen activator inhibitor 1 RNA-binding protein	Mus musculus	✓
541	Q9EQU3-Phospho:S1010.T1011.T1014	Tlr9	0.278451	-1.84451	0.032418	22.8081	1	9	9	116.4	Toll-like receptor 9	Mus musculus	✓
542	Q3UHE1-Phospho:S928	Pitpnm3,Nir1	0.278049	-1.84659	0.00387243	11.1442	1	8	10	106.5	Membrane-associated phosphatidylinositol transfer protein 3	Mus musculus	✓
543	P16546-Phospho:S1217	Sptan1,Spna2,Spta2	0.277688	-1.84846	0.00665214	21.9841	2	21	29	284.6	Spectrin alpha chain, non-erythrocytic 1	Mus musculus	✓
544	Q9CQ73-Phospho:S82	Pkp2,mCG_126835	0.276927	-1.85242	0.00354377	17.4124	1	14	15	88.1	SubName: Full=Plakophilin 2; SubName: Full=Protein Pkp2	Mus musculus	✓
545	O35613-Phospho:S515.T523	Daxx	0.276401	-1.85517	0.0478606	28.0665	1	11	12	81.5	Death domain-associated protein 6	Mus musculus	✓
546	E9Q616-Phospho:S5522.S5525.S5536	Ahnak	0.276145	-1.8565	0.0320211	11.4443	2	6	10	604.3	SubName: Full=Protein Ahnak	Mus musculus	X
547	A2AJI0-Phospho:S544.S548	Map7d1,Kiaa1187,Mtap7d1	0.274466	-1.8653	0.000109886	8.11019	1	11	12	93.3	MAP7 domain-containing protein 1	Mus musculus	X
548	P39447-Phospho:S1411	Tjp1,Zo1	0.274248	-1.86645	0.0154467	23.0316	1	14	14	194.7	Tight junction protein ZO-1	Mus musculus	✓
549	Q99J36-Phospho:S86.S88	Thumpd1	0.273774	-1.86894	0.0300646	29.9619	2	26	29	38.9	THUMP domain-containing protein 1	Mus musculus	✓
550	P70271-Phospho:S124	Pdlim4,Ril	0.270432	-1.88666	0.0465636	28.6216	1	12	14	35.6	PDZ and LIM domain protein 4	Mus musculus	✓
551	P35564-Phospho:S553	Canx	0.268083	-1.89925	0.0387568	28.9595	1	15	17	67.3	Calnexin	Mus musculus	X
552	P58771-Phospho:S174	Tpm1,Tpm-1,Tpma	0.267483	-1.90248	1.9384e-07	8.81677	3	26	30	32.7	Tropomyosin alpha-1 chain	Mus musculus	✓
553	Q8CFX3-Phospho:S927	Pcdh1	0.267222	-1.90389	0.0108851	20.0107	1	12	12	112.4	SubName: Full=Protein Pcdh1; SubName: Full=Protocadherin 1	Mus musculus	✓
554	P37913-Phospho:T77	Lig1,Lig-1	0.265397	-1.91377	0.0249245	22.4006	2	11	15	102.3	DNA ligase 1	Mus musculus	✓
555	Q8C351-Phospho:S299	Layn	0.265296	-1.91433	0.014767	11.2578	1	6	6	43.3	Layilin	Mus musculus	✓
556	Q61097-Phospho:S320	Ksr1,Ksr	0.264118	-1.92074	0.0122049	15.4325	1	8	12	96.8	Kinase suppressor of Ras 1	Mus musculus	X
557	Q8C0V9-Phospho:S544	Frmd6	0.260571	-1.94025	0.0369463	24.9901	1	10	11	71.7	FERM domain-containing protein 6	Mus musculus	✓
558	E9PVX6-Phospho:S1152	Mki67	0.258709	-1.9506	0.00334508	13.7666	1	10	13	350.9	Proliferation marker protein Ki-67	Mus musculus	X
559	O08638-Phospho:S1312	Myh11	0.253826	-1.97809	0.0478606	14.3781	1	5	6	227	Myosin-11	Mus musculus	X
560	O89032-Phospho:S1029	Sh3pxd2a,Fish,Sh3md1,Tks5	0.244008	-2.035	0.00162152	13.9144	1	12	14	124.2	SH3 and PX domain-containing protein 2A	Mus musculus	X
561	Q60953-Phospho:S404	Pml	0.243909	-2.03559	0.00883953	19.1608	1	12	13	98.2	Protein PML	Mus musculus	✓
562	G5E829-Phospho:S1155	Atp2b1 {ECO:0000312|MGI:MGI:104653}	0.242695	-2.04278	0.00354542	19.7056	2	20	23	134.7	Plasma membrane calcium-transporting ATPase 1	Mus musculus	✓
563	Q9D0E1-Phospho:S632	Hnrnpm,Hnrpm	0.235502	-2.08619	0.00811977	8.81348	1	6	6	77.6	Heterogeneous nuclear ribonucleoprotein M	Mus musculus	✓
564	Q01320-Phospho:S1521	Top2a,Top-2,Top2	0.234325	-2.09342	0.0191161	24.1319	1	14	14	172.8	DNA topoisomerase 2-alpha	Mus musculus	X
565	A0A0A6YY83-Phospho:S1185	Pcdh7	0.232529	-2.10452	0.0420665	23.0781	1	8	8	136.8	Protocadherin 7	Mus musculus	✓
566	Q99JF8-Phospho:T122.S129	Psip1,Ledgf	0.231075	-2.11357	0.0476673	25.7658	1	9	9	59.7	PC4 and SFRS1-interacting protein	Mus musculus	✓
567	Q2KN98-Phospho:S869.S871	Specc1l,Cytsa,Kiaa0376	0.226152	-2.14464	0.0181402	15.275	1	7	9	124.5	Cytospin-A	Mus musculus	✓
568	Q8JZX4-Phospho:S155	Rbm17,Spf45	0.22197	-2.17156	0.0172511	26.131	2	22	23	45.3	Splicing factor 45	Mus musculus	✓
569	Q6PDQ2-Phospho:S421	Chd4	0.21922	-2.18955	0.00112692	13.837	2	15	17	217.8	Chromodomain-helicase-DNA-binding protein 4	Mus musculus	✓
570	Q8BTM8-Phospho:S2152.S2158	Flna,Fln,Fln1	0.216945	-2.2046	0.037391	23.789	1	9	11	281.2	Filamin-A	Mus musculus	X
571	Q6PD03-Phospho:S49	Ppp2r5a	0.212795	-2.23246	0.010154	18.7518	1	11	11	56.3	Serine/threonine-protein phosphatase 2A 56 kDa regulatory subunit alpha isoform	Mus musculus	✓
572	Q3UZP0-Phospho:S117.S121	Marveld2,Mrvldc2,Tric	0.211627	-2.24041	0.0475418	30.0373	1	14	14	63.7	MARVEL domain-containing protein 2	Mus musculus	✓
573	Q8BVP2-Phospho:T95	Ldhal6b	0.209788	-2.253	0.0435384	18.0473	1	6	7	42	RecName: Full=L-lactate dehydrogenase {ECO:0000256|RuleBase:RU000496}; EC=1.1.1.27 {ECO:0000256|RuleBase:RU000496}	Mus musculus	✓
574	Q9JMH9-Phospho:S1966.S1970	Myo18a,Myspdz	0.20903	-2.25822	0.0344262	19.3534	1	7	7	232.8	Unconventional myosin-XVIIIa	Mus musculus	X
575	Q8K4G5-Phospho:S475	Ablim1,Ablim,Kiaa0059	0.206784	-2.2738	0.00837835	19.7286	1	13	14	96.8	Actin-binding LIM protein 1	Mus musculus	X
576	Q8BKC8-Phospho:S277	Pi4kb,Pik4cb	0.204066	-2.29289	0.0300896	28.1174	2	18	23	91.5	Phosphatidylinositol 4-kinase beta	Mus musculus	✓
577	Q5U3K5-Phospho:S594.T597	Rabl6,Parf	0.196587	-2.34676	8.30799e-07	10.7141	3	30	31	79.8	Rab-like protein 6	Mus musculus	✓
578	Q2KN98-Phospho:S888	Specc1l,Cytsa,Kiaa0376	0.195186	-2.35708	0.0140116	21.1	1	12	13	124.5	Cytospin-A	Mus musculus	X
579	Q69ZX6-Phospho:S775.S777	Morc2a,Kiaa0852,Zcwcc1	0.193949	-2.36625	0.000492796	9.4155	1	10	11	117.3	MORC family CW-type zinc finger protein 2A	Mus musculus	✓
580	Q8BHE1-Phospho:S181	Gemin8,Fam51a1	0.192328	-2.37836	0.00530916	17.1716	2	13	16	28.4	Gem-associated protein 8	Mus musculus	✓
581	Q3UJB0-Phospho:T763	Sf3b2,mCG_19856	0.189504	-2.3997	0.0400337	26.6429	3	13	14	98.2	SubName: Full=Protein Sf3b2; SubName: Full=Splicing factor 3b, subunit 2	Mus musculus	✓
582	Q9DBR7-Phospho:S994	Ppp1r12a,Mypt1	0.186702	-2.42119	0.0190747	12.5638	1	6	7	115	Protein phosphatase 1 regulatory subunit 12A	Mus musculus	X
583	Q99LL5-Phospho:S493	Pwp1	0.18492	-2.43502	0.0344262	25.5713	1	11	13	55.6	Periodic tryptophan protein 1 homolog	Mus musculus	✓
584	Q6NZR5-Phospho:S221	Skiv2l	0.181131	-2.46489	0.0161563	14.6727	1	7	12	137.5	SubName: Full=Superkiller viralicidic activity 2-like (S. cerevisiae) {ECO:0000313|EMBL:AAH65999.1, ECO:0000313|Ensembl:ENSMUSP00000036265}	Mus musculus	✓
585	Q9WV92-Phospho:S456	Epb41l3,Dal1,Epb4.1l3,Kiaa0987	0.179306	-2.47951	0.0273513	22.9773	1	11	12	103.3	Band 4.1-like protein 3	Mus musculus	✓
586	O09106-Phospho:S421.S423	Hdac1	0.17176	-2.54153	0.0140178	24.8727	2	22	24	55.1	Histone deacetylase 1	Mus musculus	✓
587	Q6P9Q6-Phospho:S1159	Fkbp15,Fkbp133,Kiaa0674	0.171697	-2.54207	0.000263626	11.2526	1	13	15	133	FK506-binding protein 15	Mus musculus	✓
588	Q922H1-Phospho:S22.S24	Prmt3,Hrmt1l3	0.166585	-2.58567	0.0437108	26.3133	1	10	10	59.9	Protein arginine N-methyltransferase 3	Mus musculus	✓
589	Q9CQW9-Phospho:S40	Ifitm3	0.16314	-2.61582	0.0283729	21.9409	1	9	9	15	Interferon-induced transmembrane protein 3	Mus musculus	✓
590	E9Q616-Phospho:S1036	Ahnak	0.161705	-2.62856	0.00497362	15.9968	1	11	14	604.3	SubName: Full=Protein Ahnak	Mus musculus	X
591	P27546-Phospho:S1046	Map4,Mtap4	0.161601	-2.62949	0.00547344	16.3704	1	12	15	117.4	Microtubule-associated protein 4	Mus musculus	X
592	P49452-Phospho:S699	Cenpc,Cenpc1	0.160219	-2.64188	0.0081859	20.2851	1	14	15	102.2	Centromere protein C	Mus musculus	X
593	Q05D44-Phospho:S114	Eif5b,If2	0.159242	-2.65071	0.00103258	10.8314	1	10	13	137.6	Eukaryotic translation initiation factor 5B	Mus musculus	X
594	P99027-Phospho:S102.S105	Rplp2	0.156304	-2.67757	0.00252036	19.1475	2	21	29	11.7	60S acidic ribosomal protein P2	Mus musculus	✓
595	O08638-Phospho:T1951.S1954	Myh11	0.154354	-2.69569	0.00571797	21.7204	2	22	24	227	Myosin-11	Mus musculus	X
596	Q8JZQ9-Phospho:S120.S123	Eif3b,Eif3s9	0.152897	-2.70936	0.0341559	27.0493	1	14	15	91.4	Eukaryotic translation initiation factor 3 subunit B	Mus musculus	X
597	Q5F2E7-Phospho:S649	Nufip2,Kiaa1321	0.152753	-2.71073	0.0197529	24.2807	1	14	15	75.7	Nuclear fragile X mental retardation-interacting protein 2	Mus musculus	✓
598	Q6PDG5-Phospho:S347	Smarcc2,Baf170	0.146505	-2.77097	5.32567e-05	13.829	3	27	31	132.6	SWI/SNF complex subunit SMARCC2	Mus musculus	✓
599	E9Q0S6-Phospho:S509	Tns1	0.14565	-2.77942	0.0235284	20.6597	2	10	13	201.4	SubName: Full=Protein Tns1	Mus musculus	✓
600	O70570-Phospho:S696	Pigr	0.13888	-2.84809	0.0273938	21.682	1	9	10	85	Polymeric immunoglobulin receptor	Mus musculus	✓
601	P43274-Phospho:S36	Hist1h1e,H1f4	0.138642	-2.85056	0.0345265	27.1314	2	14	16	22	Histone H1.4	Mus musculus	X
602	Q9QYR6-Phospho:S526.S527	Map1a,Mtap1,Mtap1a	0.132965	-2.91088	0.0364438	25.9154	1	11	13	300.1	Microtubule-associated protein 1A	Mus musculus	X
603	Q9R0Q7-Phospho:S148.S151	Ptges3,Sid3177,Tebp	0.129953	-2.94394	0.026802	26.0403	2	15	19	18.7	Prostaglandin E synthase 3	Mus musculus	✓
604	Q62417-Phospho:S204	Sorbs1,Kiaa1296,Sh3d5	0.128179	-2.96377	0.0319601	28.0989	2	17	21	143.1	Sorbin and SH3 domain-containing protein 1	Mus musculus	✓
605	Q8C0T5-Phospho:S1564	Sipa1l1,Kiaa0440	0.125264	-2.99695	0.00159539	15.3578	1	14	15	197	Signal-induced proliferation-associated 1-like protein 1	Mus musculus	✓
606	P09405-Phospho:S145.S157	Ncl,Nuc	0.125239	-2.99724	0.0253766	23.5564	1	11	13	76.7	Nucleolin	Mus musculus	X
607	O88735-Phospho:S209	Map7,Mtap7	0.124059	-3.01091	0.0143785	19.3196	2	11	12	82	Ensconsin	Mus musculus	X
608	Q6URW6-Phospho:S1973.T1998	Myh14	0.119139	-3.06928	0.031697	27.1297	2	15	19	228.6	Myosin-14	Mus musculus	✓
609	P97855-Phospho:S231	G3bp1,G3bp	0.119056	-3.07029	0.0220834	22.6405	1	11	13	51.8	Ras GTPase-activating protein-binding protein 1	Mus musculus	✓
610	Q3UWA4-Phospho:S3	Trim40,Gm319	0.118371	-3.07861	0.0143785	22.6536	1	14	15	27.9	Tripartite motif-containing protein 40	Mus musculus	✓
611	Q0VBL3-Phospho:T567	Rbm15,Kiaa4257,Ott1	0.114258	-3.12963	0.000263626	9.48222	1	11	13	105.7	RNA-binding protein 15	Mus musculus	✓
612	Q7TQD2-Phospho:S31.S34	Tppp	0.113015	-3.14541	0.0373309	19.8785	1	7	11	23.6	Tubulin polymerization-promoting protein	Mus musculus	✓
613	Q8R5F7-Phospho:S289	Ifih1	0.112112	-3.15699	0.0129831	15.6951	1	8	11	116	Interferon-induced helicase C domain-containing protein 1	Mus musculus	✓
614	Q8BH04-Phospho:S304	Pck2	0.110124	-3.1828	0.00249621	16.4391	1	14	15	70.5	Phosphoenolpyruvate carboxykinase [GTP], mitochondrial	Mus musculus	✓
615	P14873-Phospho:S1260	Map1b,Mtap1b,Mtap5	0.103634	-3.27043	0.0158357	19.8488	1	10	11	270.3	Microtubule-associated protein 1B	Mus musculus	X
616	P29699-Phospho:S312	Ahsg,Fetua	0.103503	-3.27226	0.0221411	16.3411	1	7	7	37.3	Alpha-2-HS-glycoprotein	Mus musculus	X
617	Q91XA2-Phospho:S213	Golm1,Golph2	0.101882	-3.29502	0.0245853	23.3175	2	12	15	44.3	Golgi membrane protein 1	Mus musculus	✓
618	Q68ED3-Phospho:S44.S48	Papd5	0.098656	-3.34145	0.0328718	21.2213	1	8	8	69.7	Non-canonical poly(A) RNA polymerase PAPD5	Mus musculus	X
619	Q61235-Phospho:S75	Sntb2,Snt2b2	0.0980899	-3.34975	0.0249245	23.4557	1	11	12	56.4	Beta-2-syntrophin	Mus musculus	✓
620	Q9Z0R6-Phospho:S843	Itsn2,Ese2,Sh3d1B	0.0949547	-3.39662	1.86045e-05	5.35565	1	10	11	188.9	Intersectin-2	Mus musculus	✓
621	Q9CQB2-Phospho:S82	Mcrip2,Fam195a	0.0941155	-3.40942	5.92695e-05	5.2319	1	9	12	17.9	MAPK regulated corepressor interacting protein 2	Mus musculus	✓
622	P58871-Phospho:S1442	Tnks1bp1,Kiaa1741,Tab182	0.0925416	-3.43375	0.0176846	8.2293	1	5	5	181.8	182 kDa tankyrase-1-binding protein	Mus musculus	X
623	Q62441-Phospho:S292	Tle4,Grg4	0.0908316	-3.46066	0.0383219	27.1136	1	12	15	83.8	Transducin-like enhancer protein 4	Mus musculus	✓
624	O08638-Phospho:S8	Myh11	0.0903167	-3.46886	0.0335039	26.2233	1	12	17	227	Myosin-11	Mus musculus	X
625	Q8R0A2-Phospho:S161	Zbtb44,Btbd15	0.0800056	-3.64376	0.000277673	5.88999	1	8	9	50.2	Zinc finger and BTB domain-containing protein 44	Mus musculus	✓
626	Q3U0V1-Phospho:S182	Khsrp,Fubp2	0.0771658	-3.6959	0.000277673	9.61634	1	11	15	76.8	Far upstream element-binding protein 2	Mus musculus	✓
627	B9EKI3-Phospho:S340	Tmf1,Ara160,Gm153	0.0716956	-3.80197	0.000132548	8.41469	1	11	13	121.8	TATA element modulatory factor	Mus musculus	✓
628	Q62422-Phospho:S214	Ostf1,Sh3d3,Sh3p2	0.065123	-3.94069	0.00310997	15.6405	1	12	14	23.8	Osteoclast-stimulating factor 1	Mus musculus	✓
629	Q05D44-Phospho:S215	Eif5b,If2	0.0581216	-4.10478	0.00539964	16.3125	1	11	12	137.6	Eukaryotic translation initiation factor 5B	Mus musculus	X
630	Q8BTI8-Phospho:S1151	Srrm2,Kiaa0324	0.0464405	-4.42847	0.0240244	24.7536	1	13	14	294.8	Serine/arginine repetitive matrix protein 2	Mus musculus	X
631	Q9ERG0-Phospho:S485.S488	Lima1,D15Ertd366e,Eplin	0.0453467	-4.46286	0.0498949	27.3531	1	11	13	84.1	LIM domain and actin-binding protein 1	Mus musculus	X
632	Q69ZF7-Phospho:S766	Cnnm4,Acdp4,Kiaa1592	0.0443528	-4.49483	0.014385	21.3087	1	12	13	86.6	Metal transporter CNNM4	Mus musculus	X
633	P97379-Phospho:T227	G3bp2	0.0437328	-4.51514	0.00533197	4.257	1	5	5	54.1	Ras GTPase-activating protein-binding protein 2	Mus musculus	X
634	P14869-Phospho:S304.S307	Rplp0,Arbp	0.0414647	-4.59197	0.0306288	27.4199	1	15	15	34.2	60S acidic ribosomal protein P0	Mus musculus	✓
635	Q8R4Z4-Phospho:S139	Etv3,Mets,Pe1	0.0320803	-4.96217	0.00251587	14.0733	1	11	12	57	ETS translocation variant 3	Mus musculus	✓
636	Q80YV2-Phospho:S353	Zc3hc1,Nipa	0.0234637	-5.41342	0.0059346	14.2045	1	9	11	55.2	Nuclear-interacting partner of ALK	Mus musculus	✓
637	A2AN08-Phospho:S1746	Ubr4,Kiaa0462,Zubr1	0.0179588	-5.79917	0.00376814	14.0827	1	10	12	572.3	E3 ubiquitin-protein ligase UBR4	Mus musculus	✓
638	Q8R4U7-Phospho:S660	Luzp1,Luzp	0.0115349	-6.43785	8.30799e-07	3.83468	1	11	14	119.3	Leucine zipper protein 1	Mus musculus	✓
639	Q6KCD5-Phospho:S318	Nipbl	only detected in SGM group				2	10	10	315.4	Nipped-B-like protein	Mus musculus	X
640	A8C756-Phospho:S1006	Thada,Kiaa1767	only detected in SGM group				2	8	8	217.3	Thyroid adenoma-associated protein homolog	Mus musculus	✓
641	Q8BP27-Phospho:S163	Sfr1,Mei5,Meir5	only detected in SGM group				2	8	8	35.2	Swi5-dependent recombination DNA repair protein 1 homolog	Mus musculus	✓
642	Q8C170-Phospho:S1243	Myo9a,Myr7	only detected in SGM group				2	8	8	292.1	Unconventional myosin-IXa	Mus musculus	✓
643	Q8VBT0-Phospho:S245	Tmx1,Txndc,Txndc1	only detected in SGM group				3	8	8	31.4	Thioredoxin-related transmembrane protein 1	Mus musculus	✓
644	C0HKD9-Phospho:T267	Mfap1b	only detected in SGM group				1	7	7	52	Microfibrillar-associated protein 1B	Mus musculus	✓
645	Q3TKT4-Phospho:S1419	Smarca4,Baf190a,Brg1,Snf2b,Snf2l4	only detected in SGM group				1	7	7	181.4	Transcription activator BRG1	Mus musculus	✓
646	Q63918-Phospho:S359.S363.T368	Sdpr,Sdr	only detected in SGM group				1	7	7	46.8	Caveolae-associated protein 2	Mus musculus	X
647	Q6DFV3-Phospho:S1811	Arhgap21,Arhgap10,Kiaa1424	only detected in SGM group				1	7	7	215.7	Rho GTPase-activating protein 21	Mus musculus	✓
648	Q7TSG2-Phospho:S860.S863	Ctdp1,Fcp1	only detected in SGM group				2	7	7	104.6	RNA polymerase II subunit A C-terminal domain phosphatase	Mus musculus	✓
649	Q8BZ32-Phospho:S139.S150	Asxl2,Kiaa1685	only detected in SGM group				1	7	7	147.1	Putative Polycomb group protein ASXL2	Mus musculus	✓
650	Q8R4T1-Phospho:S116	Cys1	only detected in SGM group				2	7	7	15.5	Cystin-1	Mus musculus	✓
651	Q9CPY7-Phospho:S180	Lap3,Lapep	only detected in SGM group				1	7	7	56.1	Cytosol aminopeptidase	Mus musculus	✓
652	Q9JMH9-Phospho:S1994.S1998	Myo18a,Myspdz	only detected in SGM group				1	7	7	232.8	Unconventional myosin-XVIIIa	Mus musculus	X
653	B1AZI6-Phospho:S1516	Thoc2	only detected in SGM group				1	6	6	182.8	THO complex subunit 2	Mus musculus	X
654	O55111-Phospho:S709	Dsg2	only detected in SGM group				1	6	6	122.4	Desmoglein-2	Mus musculus	X
655	O88379-Phospho:S284	Baz1a,Cbp146	only detected in SGM group				1	6	6	178.5	Bromodomain adjacent to zinc finger domain protein 1A	Mus musculus	X
656	O88735-Phospho:S219	Map7,Mtap7	only detected in SGM group				1	6	6	82	Ensconsin	Mus musculus	X
657	P11627-Phospho:T1162.S1166	L1cam,Caml1	only detected in SGM group				1	6	6	141	Neural cell adhesion molecule L1	Mus musculus	X
658	P16014-Phospho:S129	Chgb,Scg-1,Scg1	only detected in SGM group				1	6	6	78	Secretogranin-1	Mus musculus	X
659	P31311-Phospho:S85	Hoxa11,Hox-1.9,Hoxa-11	only detected in SGM group				1	6	6	34.5	Homeobox protein Hox-A11	Mus musculus	X
660	P43346-Phospho:S74	Dck	only detected in SGM group				1	6	6	30.4	Deoxycytidine kinase	Mus musculus	X
661	P70302-Phospho:T504	Stim1,Sim	only detected in SGM group				1	6	6	77.6	Stromal interaction molecule 1	Mus musculus	X
662	Q3TZZ7-Phospho:S679.S682.S685	Esyt2,D12Ertd551e,Fam62b	only detected in SGM group				2	6	6	94.1	Extended synaptotagmin-2	Mus musculus	X
663	Q61144-Phospho:S30	Psen2,Ad4h,Alg3,Ps-2,Psnl2	only detected in SGM group				1	6	6	50	Presenilin-2	Mus musculus	X
664	Q66JX5-Phospho:S160	Fgfr1op	only detected in SGM group				1	6	6	42.8	RecName: Full=FGFR1 oncogene partner	Mus musculus	X
665	Q68FE6-Phospho:S22	Fam65a,Kiaa1930	only detected in SGM group				1	6	6	132.4	Rho family-interacting cell polarization regulator 1	Mus musculus	X
666	Q6NXI6-Phospho:T742	Rprd2,Kiaa0460	only detected in SGM group				1	6	6	156.6	Regulation of nuclear pre-mRNA domain-containing protein 2	Mus musculus	X
667	Q80TH2-Phospho:S440.S444	Erbb2ip,Erbin,Kiaa1225,Lap2	only detected in SGM group				2	6	6	157.2	Erbin	Mus musculus	X
668	Q8C147-Phospho:S433	Dock8	only detected in SGM group				2	6	6	239	Dedicator of cytokinesis protein 8	Mus musculus	X
669	Q8C2Q3-Phospho:S620.S623	Rbm14	only detected in SGM group				1	6	6	69.4	RNA-binding protein 14	Mus musculus	X
670	Q8C5W0-Phospho:S715	Clmn	only detected in SGM group				1	6	6	117.2	Calmin	Mus musculus	X
671	Q8C5W0-Phospho:S925	Clmn	only detected in SGM group				1	6	6	117.2	Calmin	Mus musculus	X
672	Q8CGB6-Phospho:T909	Tenc1,Tns2	only detected in SGM group				1	6	6	152	Tensin-2	Mus musculus	X
673	Q91V27-Phospho:S472	Mlph,Ln,Slac2a	only detected in SGM group				1	6	6	65.1	Melanophilin	Mus musculus	X
674	Q921R7-Phospho:S407	Slc35a5	only detected in SGM group				1	6	6	50.1	Probable UDP-sugar transporter protein SLC35A5	Mus musculus	X
675	Q923B1-Phospho:S520	Dbr1	only detected in SGM group				1	6	6	62.3	Lariat debranching enzyme	Mus musculus	X
676	Q99MU3-Phospho:S231.S238	Adar	only detected in SGM group				1	6	6	130.4	Double-stranded RNA-specific adenosine deaminase	Mus musculus	X
677	Q9ESV0-Phospho:S80	Ddx24	only detected in SGM group				3	6	6	96.4	ATP-dependent RNA helicase DDX24	Mus musculus	X
678	Q9ET54-Phospho:S1126.S1129	Palld,Kiaa0992	only detected in SGM group				1	6	6	152.1	Palladin	Mus musculus	X
679	Q9Z2B9-Phospho:S343.S347	Rps6ka4,Msk2	only detected in SGM group				2	6	6	85.7	Ribosomal protein S6 kinase alpha-4	Mus musculus	X
680	A0A286YCV9-Phospho:S1709.S1711	Kif13b	only detected in SGM group				1	5	5	204.9	SubName: Full=Kinesin family member 13B {ECO:0000313|Ensembl:ENSMUSP00000153168}	Mus musculus	X
681	A0A338P6K9-Phospho:T1394.S1401	Qser1	only detected in SGM group				1	5	5	194.5	Glutamine and serine rich 1	Mus musculus	X
682	A2A7Y5-Phospho:S307	Miip,D4Wsu114e,Iip45	only detected in SGM group				1	5	5	42.8	Migration and invasion-inhibitory protein	Mus musculus	X
683	A6H8H2-Phospho:S1240.S1244	Dennd4c	only detected in SGM group				1	5	5	211.5	DENN domain-containing protein 4C	Mus musculus	X
684	E9Q2I4-Phospho:S148	Elmsan1,C130039O16Rik	only detected in SGM group				1	5	5	119.7	ELM2 and Myb/SANT-like domain-containing 1	Mus musculus	X
685	E9Q3M9-Phospho:S1094	2010300C02Rik	only detected in SGM group				1	5	5	125.9	SubName: Full=RIKEN cDNA 2010300C02 gene {ECO:0000313|Ensembl:ENSMUSP00000123803}	Mus musculus	X
686	E9Q7G0-Phospho:S2029	Numa1	only detected in SGM group				1	5	5	235.6	Nuclear mitotic apparatus protein 1	Mus musculus	X
687	G3X939-Phospho:S540	Slc9a3 {ECO:0000312|MGI:MGI:105064}	only detected in SGM group				1	5	5	93.1	Sodium/hydrogen exchanger 3	Mus musculus	X
688	O09044-Phospho:S160	Snap23,Sndt	only detected in SGM group				2	5	5	23.3	Synaptosomal-associated protein 23	Mus musculus	X
689	O35954-Phospho:S300	Pitpnm1,Dres9,Mpt1,Nir2,Pitpnm	only detected in SGM group				1	5	5	134.9	Membrane-associated phosphatidylinositol transfer protein 1	Mus musculus	X
690	O54774-Phospho:S632.S634.S636	Ap3d1,Ap3d	only detected in SGM group				1	5	5	135.1	AP-3 complex subunit delta-1	Mus musculus	X
691	P15530-Phospho:S220	Cd79b,Igb	only detected in SGM group				1	5	5	25.7	B-cell antigen receptor complex-associated protein beta chain	Mus musculus	X
692	P35979-Phospho:S38	Rpl12	only detected in SGM group				1	5	5	17.8	60S ribosomal protein L12	Mus musculus	X
693	P53783-Phospho:S320.S323	Sox1,Sox-1	only detected in SGM group				1	5	5	39.1	Transcription factor SOX-1	Mus musculus	X
694	P55937-Phospho:S312	Golga3,Mea2	only detected in SGM group				1	5	5	167.2	Golgin subfamily A member 3	Mus musculus	X
695	P59672-Phospho:S679.S682	Anks1a,Anks1,Kiaa0229,Odin	only detected in SGM group				1	5	5	125.2	Ankyrin repeat and SAM domain-containing protein 1A	Mus musculus	X
696	P97310-Phospho:S27	Mcm2,Bm28,Cdcl1,Kiaa0030,Mcmd2	only detected in SGM group				1	5	5	102.1	DNA replication licensing factor MCM2	Mus musculus	X
697	Q00560-Phospho:S665	Il6st	only detected in SGM group				1	5	5	102.5	Interleukin-6 receptor subunit beta	Mus musculus	X
698	Q4VA53-Phospho:S1182	Pds5b,Aprin,As3,Kiaa0979	only detected in SGM group				2	5	5	164.4	Sister chromatid cohesion protein PDS5 homolog B	Mus musculus	X
699	Q4VBD9-Phospho:S265	Gzf1,Zfp336	only detected in SGM group				1	5	5	79.5	GDNF-inducible zinc finger protein 1	Mus musculus	X
700	Q52KI8-Phospho:S220	Srrm1,Pop101	only detected in SGM group				1	5	5	106.9	Serine/arginine repetitive matrix protein 1	Mus musculus	X
701	Q5NBX1-Phospho:S515.T522	Cobl,Kiaa0633	only detected in SGM group				1	5	5	143.9	Protein cordon-bleu	Mus musculus	X
702	Q5XJV7-Phospho:S1130.S1143	Setd5,Kiaa1757	only detected in SGM group				1	5	5	157.4	SET domain-containing protein 5	Mus musculus	X
703	Q62130-Phospho:S646	Ptpn14	only detected in SGM group				1	5	5	135	Tyrosine-protein phosphatase non-receptor type 14	Mus musculus	X
704	Q69ZX6-Phospho:S737	Morc2a,Kiaa0852,Zcwcc1	only detected in SGM group				1	5	5	117.3	MORC family CW-type zinc finger protein 2A	Mus musculus	X
705	Q6IR34-Phospho:S490.S491	Gpsm1,Ags3,C10a	only detected in SGM group				1	5	5	74.4	G-protein-signaling modulator 1	Mus musculus	X
706	Q6P5H2-Phospho:S813.S816	Nes	only detected in SGM group				1	5	5	207.1	Nestin	Mus musculus	X
707	Q6PCN7-Phospho:T366	Hltf,Smarca3,Snf2l3,Zbu1	only detected in SGM group				2	5	5	113.3	Helicase-like transcription factor	Mus musculus	X
708	Q6URW6-Phospho:S925	Myh14	only detected in SGM group				1	5	5	228.6	Myosin-14	Mus musculus	X
709	Q7TQG1-Phospho:S476	Plekha6,Pepp3	only detected in SGM group				1	5	5	131.4	Pleckstrin homology domain-containing family A member 6	Mus musculus	X
710	Q80UG5-Phospho:S161	Sept9,Kiaa0991,Sint1	only detected in SGM group				1	5	5	65.6	Septin-9	Mus musculus	X
711	Q8BI29-Phospho:S35	Sarg	only detected in SGM group				1	5	5	65.1	Specifically androgen-regulated gene protein	Mus musculus	X
712	Q8BMK1-Phospho:S120	Mettl2,D11Ertd768e	only detected in SGM group				1	5	5	43.9	Methyltransferase-like protein 2	Mus musculus	X
713	Q8BTM8-Phospho:S1835	Flna,Fln,Fln1	only detected in SGM group				1	5	5	281.2	Filamin-A	Mus musculus	X
714	Q8C6D4-Phospho:S361	Bend5	only detected in SGM group				1	5	5	48.2	BEN domain-containing protein 5	Mus musculus	X
715	Q8JZP9-Phospho:S654	Gas2l1	only detected in SGM group				1	5	5	72.4	GAS2-like protein 1	Mus musculus	X
716	Q8K1R7-Phospho:S20	Nek9,Nercc	only detected in SGM group				1	5	5	107.1	Serine/threonine-protein kinase Nek9	Mus musculus	X
717	Q8R1A4-Phospho:S1420	Dock7,Gm430,Kiaa1771	only detected in SGM group				1	5	5	241.4	Dedicator of cytokinesis protein 7	Mus musculus	X
718	Q9D1C9-Phospho:S99	Rrp7a	only detected in SGM group				1	5	5	32.4	Ribosomal RNA-processing protein 7 homolog A	Mus musculus	X
719	Q9D8C8-Phospho:S53	Ppp1r35	only detected in SGM group				1	5	5	28.4	Protein phosphatase 1 regulatory subunit 35	Mus musculus	X
720	Q9D8S9-Phospho:S130	Bola1	only detected in SGM group				1	5	5	14.4	BolA-like protein 1	Mus musculus	X
721	Q9D952-Phospho:S1668	Evpl	only detected in SGM group				1	5	5	232	Envoplakin	Mus musculus	X
722	Q9ES74-Phospho:S195	Nek7	only detected in SGM group				1	5	5	34.5	Serine/threonine-protein kinase Nek7	Mus musculus	X
723	Q9QZQ1-Phospho:S1172.S1173.S1182	Mllt4,Af6	only detected in SGM group				2	5	5	206.5	Afadin	Mus musculus	X
724	Q9WTS2-Phospho:S278	Fut8	only detected in SGM group				1	5	5	66.6	Alpha-(1,6)-fucosyltransferase	Mus musculus	X
725	Q9WU60-Phospho:T21	Atrn,Mg,Mgca	only detected in SGM group				1	5	5	158.1	Attractin	Mus musculus	X
IPA = Ingenuity Pathway Analysis

## Sheet: Feuil1
© 2000-2022 QIAGEN. All rights reserved.
Categories	Diseases or Functions Annotation	p-value	Predicted Activation State	Activation z-score	Molecules	# Molecules
Cancer,Organismal Injury and Abnormalities	Cancer of secretory structure	1,04E-32			AAAS,ABCF1,ABLIM1,AEBP2,AFAP1,AGAP1,AGPS,AHNAK,AHSG,AKAP13,ANAPC1,ANKIB1,ANKRD27,ANKS4B,AP3D1,ARHGAP21,ARHGAP5,ARHGEF17,ARHGEF26,ARHGEF5,ARHGEF7,ASAP1,ASCL2,ASPSCR1,ASXL2,ATP1A1,ATP2A2,ATP2B1,ATXN1,BAZ1A,BCAR3,BCKDHA,BCOR,BNIP3,BRAF,BRAP,BRD9,CANX,CASP8,CAST,CBL,CBX5,CBY1,CCDC88A,CCDC88C,CCDC9,CCNA1,CD2AP,CDC42BPA,CDH17,CDHR2,CDK13,CDKN2AIP,CENPT,CHD3,CHD4,CHD7,CHGB,CIC,CLASP1,CLIP1,CNN1,CNNM4,CO…	401
Cancer,Organismal Injury and Abnormalities	Cancer	3,55E-23		1,243	AAAS,ABCF1,ABLIM1,ADH5,AEBP2,AFAP1,AGAP1,AGPS,AHNAK,AHSG,AKAP13,ANAPC1,ANKIB1,ANKRD27,ANKS4B,AP3D1,ARHGAP1,ARHGAP21,ARHGAP5,ARHGEF17,ARHGEF26,ARHGEF5,ARHGEF7,ASAP1,ASCL2,ASPSCR1,ASXL2,ATP1A1,ATP2A2,ATP2B1,ATXN1,BAZ1A,BCAR3,BCKDHA,BCL2L13,BCL2L14,BCOR,BNIP3,BRAF,BRAP,BRD9,CANX,CARHSP1,CASP8,CAST,CBL,CBX5,CBY1,CCDC88A,CCDC88C,CCDC9,CCNA1,CD2AP,CDC42BPA,CDH17,CDHR2,CDK13,CDKN2AIP,CENPT,CHD3,CHD4,CHD…	438
Cancer,Organismal Injury and Abnormalities	Cancer of cells	4,32E-23		1,846	ABCF1,ABLIM1,AHNAK,ANKIB1,ARHGAP1,ARHGAP5,ARHGEF17,ASAP1,ASPSCR1,ASXL2,ATP1A1,ATP2A2,ATXN1,BCL2L13,BCOR,BRAF,CASP8,CBL,CCDC88A,CDC42BPA,CDH17,CDHR2,CHD3,CHD4,CHD7,CIC,CLASP1,CNN1,COBLL1,CPNE1,CRACDL,CRK,CTNND1,CUL4A,DDX10,DES,DIAPH1,DMD,DMXL1,DNMT1,DOCK2,DOCK7,DSP,E2F8,EIF3B,EIF4G1,ELF3,EPB41L3,FADD,FAM83B,FERMT2,FGD6,FILIP1L,FKBP15,FLNA,FLNC,FNDC3A,FRMD4B,FRMD6,G3BP1,GGT7,GLYR1,GPATCH8,GPRC5A,GT…	234
Cancer,Gastrointestinal Disease,Hepatic System Disease,Organismal Injury and Abnormalities	Liver cancer	8,19E-15		1,308	AAAS,ABLIM1,ADH5,AGAP1,AHNAK,AHSG,AKAP13,ANKIB1,ANKRD27,AP3D1,ARHGAP21,ARHGAP5,ARHGEF26,ARHGEF7,ASPSCR1,ATP1A1,ATP2A2,ATXN1,BAZ1A,BRAF,CASP8,CAST,CCDC88C,CCNA1,CDC42BPA,CDH17,CDHR2,CDK13,CENPT,CHD3,CHD4,CHD7,CIC,CLASP1,CLIP1,CNN1,COBLL1,CRACDL,CRK,CTDP1,CXADR,DAG1,DAXX,DCAF10,DES,DHX34,DIP2B,DMD,DMXL1,DOCK2,DOCK7,E2F8,EIF4B,EIF4G2,EIF5B,EPB41L1,EPB41L3,EPS8L3,FAM83B,FAM83H,FARP1,FKBP15,FLNA,FLNC,…	209
Cancer,Organismal Injury and Abnormalities,Renal and Urological Disease	Bladder cancer	9,50E-08			AHNAK,AKAP13,AP3D1,ARHGAP21,ARHGAP5,ASXL2,BCAR3,BCKDHA,BRAF,CASP8,CENPT,CLASP1,CLIP1,CNNM4,DAXX,DDX10,DDX21,DOCK2,DSP,E2F8,EIF4G1,ELF3,EPB41,FAM83H,FERMT2,GEMIN8,HSP90AA1,HUWE1,INPP5F,IRF2BP1,IRF2BPL,KIF21A,KIF21B,KRT19,LATS1,MAP3K21,MISP,MKI67,MLH1,MYH9,NCOR1,NOP58,PBRM1,PDE3B,PDLIM4,PRRC2A,PSIP1,RBBP6,RBM10,RERE,RFC1,SERBP1,SF3B1,SLC4A1AP,SMARCA4,SORBS1,SPECC1L,SPTAN1,SPTBN1,TBC1D1,TOP2A,TOP2B,…	68
Cancer,Organismal Injury and Abnormalities	Aggressive cancer	6,68E-06			BRAF,CHD3,CHD4,CIC,DDX10,DMXL1,DNMT1,DOCK2,DSP,EPB41L3,HNRNPM,HSP90AA1,HSPH1,HUWE1,KIF21B,MKI67,MTA1,PLEKHA7,PLEKHG3,PPP2R5A,PPP3CB,PTPRC,SLC16A1,SMARCA4,TOP2A,TOP2B,TTN	27

## Sheet: Feuil2
AAAS	Larp4b,D13Wsu64e,Kiaa0217,Larp5
ABCF1	Jmy
ABLIM1	Lrrfip1,Flap
ADH5	Plekhg3,Kiaa0599
AEBP2	Ssr3
AFAP1	Anapc1,Mcpr,Tsg24
AGAP1	Kiaa1522
AGPS	Mki67
AHNAK	2010300C02Rik
AHSG	Scamp3
AKAP13	Krt18,Kerd,Krt1-18
ANAPC1	H1f0,H1fv
ANKIB1	Cbl
ANKRD27	Prkcd,Pkcd
ANKS4B	Htt,Hd,Hdh
AP3D1	Rpl6
ARHGAP1	Epb41,Epb4.1,Kiaa4056
ARHGAP21	Cast
ARHGAP5	Ldb1,Nli
ARHGEF17	Fam83b
ARHGEF26	Ttc39d
ARHGEF5	Mcrip1,Fam195b
ARHGEF7	Nlrc4,Card12,Ipaf
ASAP1	Cdc42bpa,Kiaa0451
ASCL2	Ppp1r13l,Nkip1
ASPSCR1	Crk,Crko
ASXL2	Rbl2
ATP1A1	Fam208a,D14Abb1e,Kiaa1105
ATP2A2	Papolg
ATP2B1	Smarcc2,Baf170
ATXN1	Dmxl1
BAZ1A	Arhgef17,Kiaa0337
BCAR3	Rapgef2,Kiaa0313,Pdzgef1
BCKDHA	Rbm33,Prr8
BCL2L13	Srsf9,Sfrs9
BCL2L14	Ppp1r12a,Mypt1
BCOR	Crip2,Crp2,Hlp
BNIP3	Rfx5
BRAF	Cd2ap,Mets1
BRAP	Stk39,Spak
BRD9	Kif16b,Kiaa1590
CANX	Nup153
CARHSP1	Ttc7b
CASP8	Myo1a,Bbmi,Myhl
CAST	Ccnk
CBL	Tjp1,Zo1
CBX5	Sdc2,Hspg1,Synd2
CBY1	Plcb3
CCDC88A	Kif20a,Rab6kifl
CCDC88C	Dab2,Doc2
CCDC9	Eif2ak2,Pkr,Prkr,Tik
CCNA1	Rbm15,Kiaa4257,Ott1
CD2AP	Esyt2,D12Ertd551e,Fam62b
CDC42BPA	Fam117b,Als2cr13
CDH17	Gas7
CDHR2	Fgd6,Kiaa1362
CDK13	Oxsr1,Osr1
CDKN2AIP	Acap2,Centb2,Kiaa0041
CENPT	C2cd5,Cdp138,Kiaa0528
CHD3	Camsap3,Kiaa1543
CHD4	Sap130
CHD7	Phlpp2,Phlppl
CHGB	Sipa1l1,Kiaa0440
CIC	Sltm,Met
CLASP1	Epn2
CLIP1	Alkbh3,Abh3
CNN1	Phldb2,Ll5b
CNNM4
COBLL1	Shroom3,Kiaa1481,Shrm
CPNE1	Unc13b,Unc13a
CRACDL	Zfc3h1,Ccdc131
CRK	Gm15800
CSNK1D	Nup153
CTDP1	Zbtb10
CTNND1	Dpysl2,Crmp2,Ulip2
CUL4A	Ptrf
CXADR	Cbx3
CYS1	Dpp4,Cd26
CYSLTR1	Ptpn11
DAG1	Fbln2
DAXX	Atoh1,Ath1
DBN1	Cnbp,Cnbp1,Znf9
DBNL	Kif20a,Rab6kifl
DCAF10	Rreb1
DDX10	Fchsd2,Kiaa0769,Sh3md3
DDX21	Nufip2,Kiaa1321
DES	Ksr1,Ksr
DHX34	Zfhx3,Atbf1
DIAPH1	Raly,Merc
DIP2B	Larp4b,D13Wsu64e,Kiaa0217,Larp5
DMD	Gpbp1l1
DMXL1	Fhod1,Fhos1
DNMT1	Dhx29
DOCK2	Fam117a
DOCK7	Eif4b
DSP	Kiaa1671
DYNC1LI2	Gltscr1l,Kiaa0240
E2F8	Sash3,Sly
EIF3B	Hnrpll
EIF4B	Rrbp1
EIF4ENIF1	Nol7,MNCb-1192
EIF4G1	Efhd2,Sws1
EIF4G2	Gng12
EIF5B	Wwp2
ELF3	Arfgap1,Arf1gap
EPB41	Lima1,D15Ertd366e,Eplin
EPB41L1	Ranbp2
EPB41L3	Sh2d3c,Chat,Shep1
EPS8L3	Nat6,Fus2
ETV3	Ncor2,Smrt
FADD	Mecp2
FAM126B	Krt8,Krt2-8
FAM83B	Prkaa1
FAM83H	Pdcd4,Ma3,Tis
FARP1	Tgfb1i1,Ara55
FERMT2	Rps6
FGD6	Carhsp1
FILIP1L	Synpo2
Fip1l1	Plekha5
FKBP15	Trp53i11,Pig11,Tp53i11
FLNA	Tns1
FLNC	Eif4b
FNDC3A	Rbm14
FRMD4B	Hnrnpk,Hnrpk
FRMD6	Tpm3-rs7
G3BP1	Znf219,Zfp219
G3BP2	Dbn1,Drba
GEMIN8	Rragc
GGT7	Tprn
GLYR1	Arhgap1
GOLM1	Ccdc88a,Grdn,Kiaa1212
GPATCH8	Slc16a1,Mct1
GPKOW	Misp
GPN1	Hsph1,Hsp105,Hsp110,Kiaa0201
GPRC5A	Apoa1bp,Aibp
GTF2I	Vcl
GTPBP8	Numa1
H1-0	Lad1
HCFC1	Klc4,Knsl8
HDAC1	Huwe1,Kiaa0312,Ureb1
HDGF	Cxadr,Car
HDLBP	Sorbs1,Kiaa1296,Sh3d5
HMGCS1	Filip1l,Doc1
HNRNPK	Eps8l3,Eps8r3
HNRNPM	Sgta,Sgt
HNRNPU	Itgb4
HP1BP3	Plekha6,Pepp3
HSP90AA1	Nfix
HSPA4L	Pik3c2a,Cpk
HSPH1	Myo7b
HTT	Pkp4,Armrp
HUWE1	Bcl2l14
IFIH1	Glyr1,Np60
IFITM3	Kif13b
IGF2R	Ctnnd1,Catns,Kiaa0384
ILK	Trim47
ILVBL	Scyl2,Cvak104,D10Ertd802e
IMMT	Synpo2
INO80C	Cnnm4,Acdp4,Kiaa1592
INPP5F	Cbx5,Hp1a
IPMK	Ggt7,Ggtl3
IQSEC2	Tmc6
IRF2BP1	Gpatch8,Gpatc8,Kiaa0553
IRF2BP2	Anks4b,Harp
IRF2BPL	Nipbl
IRS1	Ccdc132,Kiaa1861
ITGB4	Hdlbp
ITPKB	Tle4,Grg4
ITSN2
JMY	Tjp3,Zo3
JUNB	Fam83h
KAT6A	Trim2,Kiaa0517,Narf
KHSRP	Irf2bp2
KIF13B	Dock7,Gm430,Kiaa1771
KIF21A	Fam83h
KIF21B	Atxn1,Sca1
KLC4	Ahnak
KLF3	Map7,Mtap7
KLHDC7A	Flnc,Abpl,Fln2
KPNA3	Dcaf10,Wdr32
KPNA4	Eif4g1
KRT18	Mtfr1l,Fam54b
KRT19	Eif4g2,Nat1
KRT8	Sash3,Sly
KSR1	Rps6
LAD1	Lad1
LAP3	Phf2,Kiaa0662
LARP4B	Ybx3,Csda,Msy4
LATS1	Zfp13,Krox-8,Zfp-13
LAYN	Stk39,Spak
LCMT1	Mllt4,Af6
LDB1	Pum2,Kiaa0235
LDHAL6B	Slc12a2,Nkcc1
LIG1	Ctnnd1,Catns,Kiaa0384
LIMA1	Ppp3cb,Calnb
LIN37	Bcl2l13,Mil1
LMO7	Dock2
LMOD1	Agap1,Centg2,Kiaa1099
LRRFIP1	Gpkow
LUZP1	Pcyt1a,Ctpct,Pcyt1
MAP1A	Afap1,Kiaa3018
MAP1B	Raph1
MAP3K21	Tcea1,Tceat
MAP4	Scrib,Kiaa0147,Lap4,Scrib1
MAP7	Prrc2a,Bat2
MAP7D1	Ilk
MAPK13	Anks1a,Anks1,Kiaa0229,Odin
MARK2	Irf2bp1
MARVELD2	Rpl18a
MCMBP	Asap1,Ddef1,Kiaa1249,Shag1
MCRIP1	Krt19,Krt1-19
MCRIP2	Satb2,Kiaa1034
MED1	Aaas
MEPCE	Fam134c
MFAP1	Wdr13
MICAL1	Znf608,Kiaa1281,Zfp608
MISP	Braf,B-raf
MKI67	Fadd,Mort1
MLH1	Myh11
MORC2	Akap13,Brx
MSH6	Lmo7
MTA1	Rhpn2
MTFR1	Fam83h
MTMR2	Cul4a
MYH11	Plcl2,Kiaa1092,Plce2
MYH14	Dock7,Gm430,Kiaa1771
MYH9	Itpkb,mCG_6217
MYO18A	Phkb
MYO1A	Fermt2,Plekhc1
MYO1E	Znf318,Tzf,Zfp318
MYO7B	Epb41l1,Epb4,Epb4.1l1,Kiaa0338
MYO9A	Nup153
NADK	Immt,Mic60
NCBP3	Sptbn1,Elf,Spnb-2,Spnb2,Sptb2
NCL	Wnk1,Hsn2,Prkwnk1
NCOA3	Plec,Plec1
NCOR1	Hp1bp3
NDRG2	Bckdha
NEK1	Tjp3,Zo3
Nes	Hnrnpu,Hnrpu
NFATC2	Top2b
NFIX	Ino80c
NGEF	Cdkn2aip,Carf
NIBAN1	Sec16a,Kiaa0310,Sec16
NIPBL	Fam83h
NLRC4	Shroom3,Kiaa1481,Shrm
NOB1	Smarca5,Snf2h
NOL8	Tnks1bp1,Kiaa1741,Tab182
NOP58	Klf3,Bklf
NPM1	Eps8l3,Eps8r3
NR2C1	Map3k21,Kiaa1804,Mlk4
NSF	Tenc1,Tns2
NUFIP2	Tbc1d1,Kiaa1108,Tbc1
NUMA1	Kat6b,Myst4
NUP153	Sqstm1,A170,STAP
OSBP	Brap
OSTF1	Nr2c1,Tr2,Tr2-11
OTUD7B	Dbnl,Abp1,Sh3p7
PAPOLG	Cenpt
PARD3B	Mepce,Bcdin3,Bipl1,D5Wsu46e
PATL1	Dync1li2,Dncli2,Dnclic2
PBRM1	Ngef
PCDH1	Tns4
PCDH7	Arhgap5,Rhogap5
PCK2	Znf219,Zfp219
PCM1	Phf3
PCYT1A	Npm1
PDAP1	Bcor,Kiaa1575
PDCD4	Sipa1l3,Spal3
PDE3B	Junb,Jun-b
PDLIM4	Hdgf,Tdrm1
PDS5B	Ankrd27,Varp
PEX19	Dmd
PGRMC1	Immt,Mic60
PGRMC2	Cmc2
PHF10	Diaph1,Diap1
PHF2	Mical1,Mical,Nical
PHF3	Fgd6,Kiaa1362
PHKB	Myo18a,Myspdz
PI4KA	Mki67
PI4KB	St14,Prss14
PIGR	Lats1,Warts
PIK3C2A	Fam126b,D1Ertd53e
PITPNM3	Rps6ka3,Mapkapk1b,Rps6ka-rs1,Rsk2
PKP2	Txlna,Txln
PKP3	Ilvbl
PKP4	Wtap
PLCE1	Ppp1r1b
PLCL2	Ankib1,Kiaa1386
PLEC	Wdhd1,And1
PLEKHA5	Casp8
PLEKHA7	Ttf1
PLEKHG3	Mta1
PML	Misp
POLD3	Ahnak
PPFIBP1	Tmem201,D4Ertd429e,Net5,Samp1
PPIP5K1	Irf2bpl,Eap1,Kiaa1865
PPP1R12A	Hcfc1
PPP1R13L	Hnrnpa1,Fli-2,Hnrpa1,Tis
PPP1R1B	Nedd4,Kiaa0093,Nedd-4,Nedd4-1,Nedd4a
PPP2R5A	Myo1a,Bbmi,Myhl
PPP3CB	Rbm6
PREX1	Agps
PRKAA1	Ccdc9
PRKCD	Tbc1d4,As160,Kiaa0603
PRMT3	Mark2,Emk
PRRC2A	Smek1,Kiaa2010,Pp4r3a,Ppp4r3a
PSIP1	Gtf2i,Bap135,Diws1t
PTGES3	Lcmt1
PTPRC	Mcmbp
PUM2	Sos1
PWP1	Sp100
RABL6	Rlim,Rnf12
RALBP1	CSN1S1
RAPGEF2	Sorbs2,Argbp2,Kiaa0777
RAPH1	Des
RASAL3	Aspscr1,Tug
RASSF4	Nsf,Skd2
RBBP6	Sowahc,Ankrd57
RBL1	Pkp3
RBL2	Mlh1
RBM10	Znf800,Zfp800
RBM14	Plcl2,Kiaa1092,Plce2
RBM15	Cpne1
RBM17	Cdh17
RBM5	Cysltr1,Cyslt1,Cyslt1r
RBM6	Lmod1
RERE	Dsp
RFC1	Stx1b,Stx1b1,Stx1b2
RFX7	Phf10,Baf45a
RHPN2	Nisch,Kiaa0975
RIF1	Ap3d1,Ap3d
RIMS1	Nol8
RLIM	Baz1a,Cbp146
RNF4	Shroom3,Kiaa1481,Shrm
RPL18A	Mtfr1,Chppr,Kiaa0009
RPL6	Ppip5k1,Hisppd2a,Kiaa0377,Vip1
RPLP0	Acin1,Acinus
RPLP2	Rif1
RPS6	Eif5b,If2
RPS6KA3	Abcf1
RRAGC	Gtpbp8
RRP15	Map1b,Mtap1b,Mtap5
S100A13	Plekha7,Hadp1
SASH3	Pvrl1,Hvec,Prr1
SATB2	Fip1l1
SCAF8	Pgrmc2
SCAMP3	Taok3
SCRIB	Map4,Mtap4
SCYL2	Ahnak
SEC16A	Pard3b,Als2cr19,Par3l
SEPTIN9	Pex19,Pxf
SERBP1	Pdap1
SF3B1	Sp100
SF3B2	Gprc5a,Rai3,Raig1
SFR1	Igf2r
SGTA	Mapk13,Serk4
SH2D3C	Inadl,Cipp,Patj
SH3PXD2A	Rims1,Kiaa0340,Rab3ip1,Rim1
SHROOM3	Unc119,Unc119h
SIPA1L1	Fam177a1
SIPA1L3	Rif1
SKIV2L	Skt,Etl4,Kiaa1217
SLC12A2	Ablim1,Ablim,Kiaa0059
SLC16A1	Bnip3,Nip3
SLC4A1AP	Kpna4,Qip1
SMARCA4	Iqsec2,Kiaa0522
SMARCA5	Ndrg2,Kiaa1248,Ndr2
SMARCC2	Elf3 {ECO:0000312|MGI:MGI:1101781},Ert,Esx,Jen
SMTNL2	Pcm1
SNTB2	Fam129a,Niban
SORBS1	Tjp3,Zo3
SORBS2	Rere,Atr2,Kiaa0458
SOS1	Osbp,Kiaa4220
SPECC1L	Nup153
SPINT2	Clasp1,Kiaa0622
SPTAN1	Bcar3,And34
SPTBN1	Plce1,Kiaa1516,Plce
SQSTM1	Ctnnd1,Catns,Kiaa0384
SRSF9	Patl1
SSR3	Irs1,Irs-1
ST14	Slc4a1ap
STIM2
STK39	Dnmt1,Dnmt,Met1,Uim
STON2	Pold3
STRN3	FAM120A,Kiaa0183,Ossa
STX1B	Eps8l3,Eps8r3
SYNM	Tpd52
SYNPO2	Pgrmc1,Pgrmc
TAOK3	E2f8
TBC1D1	Kat6a,Moz,Myst3
TBC1D4	G3bp2
TCEA1	Hspa4l,Apg1,Hsp4l,Osp94
TGFB1I1	Fam21,D6Wsu116e,Kiaa0592
THADA	Ric1 {ECO:0000312|MGI:MGI:1924893},Kiaa1432
THUMPD1	Tjp2,Zo2
TJP2	Dag1,Dag-1
TJP3	Ppfibp1,Kiaa1230
TLE4	Canx
TLR9	Atp2a2
TMC6	Ppp1r12a,Mypt1
TMEM201	Ncoa3,Aib1,Pcip,Rac3,Tram1
TMEM45B	Brd9
TMF1	Elmsan1,C130039O16Rik
TMX1	Tjp2,Zo2
TNKS1BP1	Nadk
TNS1	Stim2,Kiaa1482
TNS4	Usp19,Kiaa0891
TOP2A	Fndc3a,D14Ertd453e,Fndc3,Kiaa0970
TOP2B	Kif21a,Kiaa1708
TP53I11	Rrp15
TPD52	Arhgef5
Tpm1	Pds5b,Aprin,As3,Kiaa0979
TPPP	Anks4b,Harp
TPRN	Znf367,Zff29,Zfp367
TRIM2	Map1a,Mtap1,Mtap1a
TRIM24	Map4,Mtap4
TRIM40	Ascl2,Mash2
TRIM47	Ttr
TTN	Bod1l {ECO:0000312|MGI:MGI:2444804},Kiaa1327 {ECO:0000303|PubMed:12693553}
TTR	Mcmbp
TXLNA	Ahsg,Fetua
UBR4	Hmgcs1
UNC119	Stard3nl,Mentho
USP19	Tjp2,Zo2
VCL	Zmat1,Kiaa1789
WDHD1	Chd7
WDR13	Ncbp3
WDTC1	Fam134c
WNK1	Rfx7
WTAP	Prex1,Kiaa1415
YBX3	Rassf4
ZBTB44	Cdhr2
ZC3HC1	Mtmr2
ZMAT1	Msh6,Gtmbp
ZMYND8	Chgb,Scg-1,Scg1
ZNF205	Trim24,Tif1,Tif1a
ZSWIM8	Sept9,Kiaa0991,Sint1
	Myh9
	Sf3b1,Sap155
	Otud7b
	Spint2,Hai2
	Plec,Plec1
	Clip1,Kiaa4046,Rsn
	Pde3b
	Nipbl
	Pbrm1,Baf180,Pb1
	Cald1
	S100a13
	Ncor1,Rxrip13
	Ddx21
	Cdk13,Cdc2l5,Kiaa1791
	Ddx10
	Cic,Kiaa0306
	Rbm14
	Nek1
	Smtnl2
	Nob1
	Abcf1
	Fam21,D6Wsu116e,Kiaa0592
	Ttn
	Scaf8,Kiaa1116,Rbm16
	Epb41l1,Epb4,Epb4.1l1,Kiaa0338
	Adh5,Adh-2,Adh2
	Map7,Mtap7
	Ank2
	Tjp2,Zo2
	Csnk1d,Hckid
	Atp1a1
	Rbm10,Kiaa0122
	Ppp1r1b
	Myo1e,Myr3
	Ahnak
	Rbm5,Luca15
	Ipmk,Impk
	Rbbp6,P2pr,Pact
	Nfatc2,Nfat1,Nfatp
	Slc12a2,Nkcc1
	Kif21b,Kif6
	Chgb,Scg-1,Scg1
	Map7d1,Kiaa1187,Mtap7d1
	Kat6a,Moz,Myst3
	Sh3pxd2a,Fish,Sh3md1,Tks5
	Cnnm4,Acdp4,Kiaa1592
	Ssfa2,Kiaa1927,Krap
	Mllt4,Af6
	Kpna3,Qip2
	Arhgef7,Kiaa0142,Pak3bp
	Lima1,D15Ertd366e,Eplin
	Nop58,Nol5
	Prrc2c,Bat2d,Bat2d1,Bat2l2,Kiaa1096
	Lin37
	Zswim8,Kiaa0913
	Stx5,Stx5a
	Med1,Crsp210,Drip205,Pbp,Pparbp,Trap220,Trip2
	Med1,Crsp210,Drip205,Pbp,Pparbp,Trap220,Trip2
	Ctnnd1,Catns,Kiaa0384
	Tmem45b
	Flna,Fln,Fln1
	2010300C02Rik
	Rasal3
	Dhx34,Ddx34,Kiaa0134
	Zmynd8
	Rbl1
	Sh2d3c,Chat,Shep1
	Wdtc1,Gm695
	Pde3b
	Cnn1
	Ahnak
	Aebp2
	Rnf4
	Mki67
	Myo18a,Myspdz
	Ralbp1,Rip1
	Ston2,Stn2,Stnb
	Klhdc7a
	Ccna1
	Cobll1,Coblr1,Kiaa0977
	Top2a,Top-2,Top2
	Eif4enif1,Clast4
	Gpn1,Mbdin,Xab1
	Ptprc,Ly-5
	Lrrc16a,Carmil,Lrrc16
	Dip2b,Kiaa1463
	Pi4ka,Pik4,Pik4ca
	Myo18a,Myspdz
	Rfc1,Ibf-1,Recc1
	Arhgef26
	Cby1,Cby,Pgea1
	Hsp90aa1,Hsp86,Hsp86-1,Hspca
	Zfp651 {ECO:0000313|Ensembl:ENSMUSP00000091286
	Chd3
	Rbm10,Kiaa0122
	Synm,Dmn,Kiaa0353
	Kiaa1671
	Strn3,Gs2na,Sg2na
	Nes
	Farp1
	Ccdc88c,Daple
	Serbp1,Pairbp1
	Tlr9
	Pitpnm3,Nir1
	Sptan1,Spna2,Spta2
	Pkp2,mCG_126835
	Daxx
	Ahnak
	Map7d1,Kiaa1187,Mtap7d1
	Tjp1,Zo1
	Thumpd1
	Pdlim4,Ril
	Canx
	Tpm1,Tpm-1,Tpma
	Pcdh1
	Lig1,Lig-1
	Layn
	Ksr1,Ksr
	Frmd6
	Mki67
	Myh11
	Sh3pxd2a,Fish,Sh3md1,Tks5
	Pml
	Atp2b1 {ECO:0000312|MGI:MGI:104653}
	Hnrnpm,Hnrpm
	Top2a,Top-2,Top2
	Pcdh7
	Psip1,Ledgf
	Specc1l,Cytsa,Kiaa0376
	Rbm17,Spf45
	Chd4
	Flna,Fln,Fln1
	Ppp2r5a
	Marveld2,Mrvldc2,Tric
	Ldhal6b
	Myo18a,Myspdz
	Ablim1,Ablim,Kiaa0059
	Pi4kb,Pik4cb
	Rabl6,Parf
	Specc1l,Cytsa,Kiaa0376
	Morc2a,Kiaa0852,Zcwcc1
	Gemin8,Fam51a1
	Sf3b2,mCG_19856
	Ppp1r12a,Mypt1
	Pwp1
	Skiv2l
	Epb41l3,Dal1,Epb4.1l3,Kiaa0987
	Hdac1
	Fkbp15,Fkbp133,Kiaa0674
	Prmt3,Hrmt1l3
	Ifitm3
	Ahnak
	Map4,Mtap4
	Cenpc,Cenpc1
	Eif5b,If2
	Rplp2
	Myh11
	Eif3b,Eif3s9
	Nufip2,Kiaa1321
	Smarcc2,Baf170
	Tns1
	Pigr
	Hist1h1e,H1f4
	Map1a,Mtap1,Mtap1a
	Ptges3,Sid3177,Tebp
	Sorbs1,Kiaa1296,Sh3d5
	Sipa1l1,Kiaa0440
	Ncl,Nuc
	Map7,Mtap7
	Myh14
	G3bp1,G3bp
	Trim40,Gm319
	Rbm15,Kiaa4257,Ott1
	Tppp
	Ifih1
	Pck2
	Map1b,Mtap1b,Mtap5
	Ahsg,Fetua
	Golm1,Golph2
	Papd5
	Sntb2,Snt2b2
	Itsn2,Ese2,Sh3d1B
	Mcrip2,Fam195a
	Tnks1bp1,Kiaa1741,Tab182
	Tle4,Grg4
	Myh11
	Zbtb44,Btbd15
	Khsrp,Fubp2
	Tmf1,Ara160,Gm153
	Ostf1,Sh3d3,Sh3p2
	Eif5b,If2
	Srrm2,Kiaa0324
	Lima1,D15Ertd366e,Eplin
	Cnnm4,Acdp4,Kiaa1592
	G3bp2
	Rplp0,Arbp
	Etv3,Mets,Pe1
	Zc3hc1,Nipa
	Ubr4,Kiaa0462,Zubr1
	Luzp1,Luzp
	Nipbl
	Thada,Kiaa1767
	Sfr1,Mei5,Meir5
	Myo9a,Myr7
	Tmx1,Txndc,Txndc1
	Mfap1b
	Smarca4,Baf190a,Brg1,Snf2b,Snf2l4
	Sdpr,Sdr
	Arhgap21,Arhgap10,Kiaa1424
	Ctdp1,Fcp1
	Asxl2,Kiaa1685
	Cys1
	Lap3,Lapep
	Myo18a,Myspdz
	Thoc2
	Dsg2
	Baz1a,Cbp146
	Map7,Mtap7
	L1cam,Caml1
	Chgb,Scg-1,Scg1
	Hoxa11,Hox-1.9,Hoxa-11
	Dck
	Stim1,Sim
	Esyt2,D12Ertd551e,Fam62b
	Psen2,Ad4h,Alg3,Ps-2,Psnl2
	Fgfr1op
	Fam65a,Kiaa1930
	Rprd2,Kiaa0460
	Erbb2ip,Erbin,Kiaa1225,Lap2
	Dock8
	Rbm14
	Clmn
	Clmn
	Tenc1,Tns2
	Mlph,Ln,Slac2a
	Slc35a5
	Dbr1
	Adar
	Ddx24
	Palld,Kiaa0992
	Rps6ka4,Msk2
	Kif13b
	Qser1
	Miip,D4Wsu114e,Iip45
	Dennd4c
	Elmsan1,C130039O16Rik
	2010300C02Rik
	Numa1
	Slc9a3 {ECO:0000312|MGI:MGI:105064}
	Snap23,Sndt
	Pitpnm1,Dres9,Mpt1,Nir2,Pitpnm
	Ap3d1,Ap3d
	Cd79b,Igb
	Rpl12
	Sox1,Sox-1
	Golga3,Mea2
	Anks1a,Anks1,Kiaa0229,Odin
	Mcm2,Bm28,Cdcl1,Kiaa0030,Mcmd2
	Il6st
	Pds5b,Aprin,As3,Kiaa0979
	Gzf1,Zfp336
	Srrm1,Pop101
	Cobl,Kiaa0633
	Setd5,Kiaa1757
	Ptpn14
	Morc2a,Kiaa0852,Zcwcc1
	Gpsm1,Ags3,C10a
	Nes
	Hltf,Smarca3,Snf2l3,Zbu1
	Myh14
	Plekha6,Pepp3
	Sept9,Kiaa0991,Sint1
	Sarg
	Mettl2,D11Ertd768e
	Flna,Fln,Fln1
	Bend5
	Gas2l1
	Nek9,Nercc
	Dock7,Gm430,Kiaa1771
	Rrp7a
	Ppp1r35
	Bola1
	Evpl
	Nek7
	Mllt4,Af6
	Fut8
	Atrn,Mg,Mgca
