# Supplementary material for: Global proteomic identifies multiple cancer-related signaling pathways altered by a gut pathobiont associated with colorectal cancer
Source: Sci Rep. 2023 Sep 11;13:14960. doi: 10.1038/s41598-023-41951-3 (PMC10495336; doi:10.1038/s41598-023-41951-3)
Supplement: Supplementary file 13 — Supplementary Table 13. [file 41598_2023_41951_MOESM13_ESM.xls]

## Sheet: pvalue 
Supplemental Table S3. List of pathways up and down-regulated based on phosphoproteome changes between 3 groups: tumor-free SGG UCN34, tumor-free SGM and tumor SGG using ROMA analysis tool.
Up-regulated pathways ranked based on p-value	ppv L1	Regulation
BIOCARTA_EGF_PATHWAY	<0.01	UP
BIOCARTA_INTEGRIN_PATHWAY	<0.01	UP
BIOCARTA_PDGF_PATHWAY	<0.01	UP
BIOCARTA_PYK2_PATHWAY	<0.01	UP
KEGG_LONG_TERM_DEPRESSION	<0.01	UP
KEGG_MELANOMA	<0.01	UP
PID_P38_ALPHA_BETA_DOWNSTREAM_PATHWAY	<0.01	UP
REACTOME_FORMATION_OF_THE_CORNIFIED_ENVELOPE	<0.01	UP
REACTOME_KERATINIZATION	<0.01	UP
REACTOME_MAPK_FAMILY_SIGNALING_CASCADES	<0.01	UP				15
REACTOME_MTOR_SIGNALLING	<0.01	UP
REACTOME_REGULATION_OF_RAS_BY_GAPS	<0.01	UP
REACTOME_SIGNALING_BY_FGFR2	<0.01	UP
BIOCARTA_RHO_PATHWAY	0.01	UP
KEGG_LONG_TERM_POTENTIATION	0.01	UP
KEGG_NATURAL_KILLER_CELL_MEDIATED_CYTOTOXICITY	0.01	UP
REACTOME_SIGNALLING_TO_ERKS	0.01	UP
SIG_IL4RECEPTOR_IN_B_LYPHOCYTES	0.01	UP
KEGG_GLIOMA	0.02	UP
KEGG_RENAL_CELL_CARCINOMA	0.02	UP
PID_CD8_TCR_DOWNSTREAM_PATHWAY	0.02	UP
REACTOME_ONCOGENIC_MAPK_SIGNALING	0.02	UP
REACTOME_SIGNALING_BY_FGFR	0.02	UP
BIOCARTA_TCR_PATHWAY	0.03	UP
KEGG_ENDOMETRIAL_CANCER	0.03	UP
PID_GMCSF_PATHWAY	0.03	UP
REACTOME_INSULIN_RECEPTOR_SIGNALLING_CASCADE	0.03	UP
REACTOME_RAF_ACTIVATION	0.03	UP
REACTOME_RNA_POLYMERASE_II_TRANSCRIBES_SNRNA_GENES	0.03	UP
REACTOME_SUMOYLATION_OF_CHROMATIN_ORGANIZATION_PROTEINS	0.03	UP
BIOCARTA_IGF1R_PATHWAY	0.04	UP
PID_ERBB2_ERBB3_PATHWAY	0.04	UP
REACTOME_DEADENYLATION_DEPENDENT_MRNA_DECAY	0.05	UP
REACTOME_SUMOYLATION_OF_DNA_REPLICATION_PROTEINS	0.05	UP
Down-regulated pathways ranked based on p-value	ppv L1	Regulation
KEGG_ADHERENS_JUNCTION	<0.01	DOWN
KEGG_INSULIN_SIGNALING_PATHWAY	<0.01	DOWN
KEGG_VASCULAR_SMOOTH_MUSCLE_CONTRACTION	<0.01	DOWN
PID_PTP1B_PATHWAY	<0.01	DOWN
PID_SHP2_PATHWAY	<0.01	DOWN
REACTOME_AUF1_HNRNP_D0_BINDS_AND_DESTABILIZES_MRNA	<0.01	DOWN
REACTOME_FLT3_SIGNALING	<0.01	DOWN
REACTOME_RUNX2_REGULATES_BONE_DEVELOPMENT	<0.01	DOWN
REACTOME_TRANSCRIPTIONAL_REGULATION_BY_TP53	<0.01	DOWN
PID_FCER1_PATHWAY	0.01	DOWN
REACTOME_INTERFERON_SIGNALING	0.01	DOWN
REACTOME_MAPK6_MAPK4_SIGNALING	0.01	DOWN
REACTOME_REGULATION_OF_HSF1_MEDIATED_HEAT_SHOCK_RESPONSE	0.01	DOWN
REACTOME_REGULATION_OF_MRNA_STABILITY_BY_PROTEINS_THAT_BIND_AU_RICH_ELEMENTS	0.01	DOWN
BIOCARTA_FMLP_PATHWAY	0.02	DOWN
KEGG_COLORECTAL_CANCER	0.02	DOWN
KEGG_ERBB_SIGNALING_PATHWAY	0.02	DOWN
PID_MTOR_4PATHWAY	0.02	DOWN
PID_RHOA_PATHWAY	0.02	DOWN
REACTOME_CELL_JUNCTION_ORGANIZATION	0.02	DOWN
REACTOME_CYTOKINE_SIGNALING_IN_IMMUNE_SYSTEM	0.02	DOWN
REACTOME_ESR_MEDIATED_SIGNALING	0.02	DOWN
REACTOME_SIGNALING_BY_ROBO_RECEPTORS	0.02	DOWN
REACTOME_SIGNALING_BY_VEGF	0.02	DOWN
PID_ERBB1_RECEPTOR_PROXIMAL_PATHWAY	0.03	DOWN
PID_IGF1_PATHWAY	0.03	DOWN
REACTOME_EUKARYOTIC_TRANSLATION_ELONGATION	0.03	DOWN
REACTOME_REGULATION_OF_EXPRESSION_OF_SLITS_AND_ROBOS	0.03	DOWN
KEGG_MAPK_SIGNALING_PATHWAY	0.04	DOWN
KEGG_OOCYTE_MEIOSIS	0.04	DOWN
KEGG_PANCREATIC_CANCER	0.04	DOWN
PID_AVB3_INTEGRIN_PATHWAY	0.04	DOWN
PID_NFAT_TFPATHWAY	0.04	DOWN
REACTOME_ANTIGEN_PROCESSING_CROSS_PRESENTATION	0.04	DOWN
REACTOME_HCMV_INFECTION	0.04	DOWN
REACTOME_HOST_INTERACTIONS_OF_HIV_FACTORS	0.04	DOWN
REACTOME_ION_HOMEOSTASIS	0.04	DOWN
REACTOME_TRANSLATION	0.04	DOWN
KEGG_FOCAL_ADHESION	0.05	DOWN
KEGG_MELANOGENESIS	0.05	DOWN
REACTOME_APC_C_MEDIATED_DEGRADATION_OF_CELL_CYCLE_PROTEINS	0.05	DOWN
REACTOME_CELL_CELL_COMMUNICATION	0.05	DOWN
REACTOME_ENERGY_DEPENDENT_REGULATION_OF_MTOR_BY_LKB1_AMPK	0.05	DOWN
REACTOME_HIV_INFECTION	0.05	DOWN
REACTOME_PROGRAMMED_CELL_DEATH	0.05	DOWN
REACTOME_RESPONSE_OF_EIF2AK4_GCN2_TO_AMINO_ACID_DEFICIENCY	0.05	DOWN
REACTOME_SNRNP_ASSEMBLY	0.05	DOWN
REACTOME_UNFOLDED_PROTEIN_RESPONSE_UPR	0.05	DOWN
SIG_CHEMOTAXIS	0.05	DOWN
PCA tries to find orthogonal axes in the dataset dimensions that best explained the variance observed. The 1srt axis (L1) explains more variance than the 2nd (L2) and so on. "ppv L1" is the p-value that the proportion of variance explained by L1 is just
