# Supplementary material for: Global proteomic identifies multiple cancer-related signaling pathways altered by a gut pathobiont associated with colorectal cancer
Source: Sci Rep. 2023 Sep 11;13:14960. doi: 10.1038/s41598-023-41951-3 (PMC10495336; doi:10.1038/s41598-023-41951-3)
Supplement: Supplementary file 14 — Supplementary Table 14. [file 41598_2023_41951_MOESM14_ESM.xls]

## Sheet: RPPA
Supplemental Table S4. RPPA analysis on human colon tumors enriched with SGG vs negative ones
Pathways	RPPA Antibody	Probability	Direction	Differential values
Adherens Junctions (AJs)	E_Cadherin_R_V	0.00818853	up	86.329
AMPK	FASN_R_V	0.00635487	up	102
AMPK	AMPK_alpha_R_C	0.00651344	up	77.547
ATM/p53	Chk2_M_E	0.00966988	up	102
AMPK	AMPK_pT172_R_V	0.0233906	up	102
AMPK; MAPK	PKC_pan_BetaII_pS660_R_V	0.00929791	up	102
AMPK; MAPK	PKC_alpha_pS657_R_C	0.0119353	up	102
Cytoskeletal Signaling/EMT; Autophagy	Annexin_VII_M_V	0.00484006	up	102
MAPK	Syk_M_V	0.0039126	up	78.444
MAPK	p38_pT180_Y182_R_V	0.0121042	up	102
MAPK	p38_MAPK_R_V	0.033854	up	102
MAPK	JNK2_R_C	0.0495394	up	73.628
PI3K/Akt/mTOR	TSC1_R_C	0.00373262	up	83.736
PI3K/Akt/mTOR	PDK1_pS241_R_V	0.00634688	up	102
PI3K/Akt/mTOR	GSK3_pS9_R_V	0.0072561	up	102
PI3K/Akt/mTOR	GSK3_alpha_beta_pS21_S9_R_V	0.00790102	up	102
PI3K/Akt/mTOR	PI3K_p85_R_V	0.00834255	up	76.048
PI3K/Akt/mTOR	Akt_pS473_R_V	0.0093059	up	102
PI3K/Akt/mTOR	mTOR_R_V	0.0119307	up	79.707
PI3K/Akt/mTOR	Akt_pT308_R_V	0.0155708	up	102
PI3K/Akt/mTOR	Akt_R_V	0.0186991	up	75.131
PI3K/Akt/mTOR	GSK3_alpha_beta_M_V	0.0192745	up	78.373
PI3K/Akt/mTOR	PTEN_R_V	0.0474876	up	102
PI3K/Akt/mTOR; MAPK; cMyc	Src_pY527_R_V	0.0459191	up	102
T cell receptors (TCR)	Lck_R_V	0.00400226	up	102
TGFβ	Smad2_M_E	0.0370116	up	102
Wnt	beta_Catenin_R_V	0.0241859	up	102
Androgen receptor (AR) signaling	AR_R_V	0.00248985	down	102
Androgen receptor (AR) signaling	MIG_6_M_V	0.00429257	down	86.773
Cell cycle	Cyclin_D1_R_V	5.5008e-05	down	102
DNA damage repair	Rad51_M_E	0.000713095	down	102
DNA damage repair	p53_R_E	0.0103553	down	102
DNA damage repair	Chk1_R_E	0.0417964	down	102
DNA damage repair	Chk1_pS345_R_C	0.0448	down	74.067
ErbB2/PI3K/AKT	HER3_pY1298_R_C	0.0232995	down	102
ErbB2/PI3K/AKT; MAPK	Heregulin_R_V	0.000285407	down	90.821
ERα signaling	ER_alpha_pS118_R_V	0.000937013	down	102
ERα signaling	ER_alpha_R_V	0.0375301	down	102
ERα signaling and MAPK	EGFR_pY1173_R_V	0.0106483	down	102
Hepatocyte growth factor (HGF)/c-Met signaling/EMT	c_Met_pY1235_R_V	0.017084	down	102
Integrins; PI3K/Akt/mTOR; MAPK; TGF-b	Fibronectin_R_V	0.00339885	down	102
MAPK	JNK_pT183_pT185_R_V	0.00710416	down	75.414
MAPK	p90RSK_pT359_S363_R_C	0.0314934	down	102
Microtubule cytoskeleton	Stathmin_R_V	0.0121279	down	102
NF-кB; Integrins; FAK	Transglutaminase_M_V	0.0100962	down	73.858
PI3K/Akt/mTOR	Rictor_pT1135_R_V	0.000322551	down	74.915
PI3K/Akt/mTOR	X14_3_3_beta_R_V	0.00187128	down	102
PI3K/Akt/mTOR	X14_3_3_epsilon_M_C	0.00424351	down	102
Progesterone receptor (PR) signaling; MAPK; PI3K/AKT	PR_R_V	0.0119499	down	102
T Cell Development	GATA3_M_V	0.00835594	down	102
TGF-b	Smad3_R_V	0.0124847	down	85.635
TGF-b	Smad4_M_V	0.0307053	down	75.475							0

## Sheet: SG_5CT
Table 2 . RPPA analysis on human colon tissue colonized by SGG vs non-colonized
Pathways	RPPA Antibody	Probability	Direction	Differential values
PI3K/AKT/mTOR	TSC1_R_C	0.00373262	up	83.736
MAPK	Syk_M_V	0.0039126	up	78.444
T cell receptors (TCR)	Lck_R_V	0.00400226	up	102
Cytoskeletal Signaling/EMT; Autophagy	Annexin_VII_M_V	0.00484006	up	102
PI3K/AKT/mTOR	PDK1_pS241_R_V	0.00634688	up	102
AMPK pathway	FASN_R_V	0.00635487	up	102
AMPK pathway	AMPK_alpha_R_C	0.00651344	up	77.547
PI3K/AKT/mTOR	GSK3_pS9_R_V	0.0072561	up	102
PI3K/AKT/mTOR	GSK3_alpha_beta_pS21_S9_R_V	0.00790102	up	102
Adherens Junctions (AJs)	E_Cadherin_R_V	0.00818853	up	86.329
PI3K/AKT/mTOR	PI3K_p85_R_V	0.00834255	up	76.048
cAMP and MAPK	PKC_pan_BetaII_pS660_R_V	0.00929791	up	102
PI3K/AKT/mTOR	Akt_pS473_R_V	0.0093059	up	102
ATM/p53	Chk2_M_E	0.00966988	up	102
PI3K/AKT/mTOR	mTOR_R_V	0.0119307	up	79.707
cAMP; MAPK	PKC_alpha_pS657_R_C	0.0119353	up	102
MAPK	p38_pT180_Y182_R_V	0.0121042	up	102
PI3K/AKT/mTOR	Akt_pT308_R_V	0.0155708	up	102
PI3K/AKT/mTOR	Akt_R_V	0.0186991	up	75.131
PI3K/AKT/mTOR	GSK3_alpha_beta_M_V	0.0192745	up	78.373
cAMP	AMPK_pT172_R_V	0.0233906	up	102
Wnt	beta_Catenin_R_V	0.0241859	up	102
MAPK	p38_MAPK_R_V	0.033854	up	102
TGFβ	Smad2_M_E	0.0370116	up	102
PI3K/AKT/mTOR; MAPK; cMyc	Src_pY527_R_V	0.0459191	up	102
PI3K/AKT/mTOR	PTEN_R_V	0.0474876	up	102
MAPK	JNK2_R_C	0.0495394	up	73.628
Cell cycle	Cyclin_D1_R_V	5.5008e-05	down	102
ErbB2/PI3K/AKT; MAPK	Heregulin_R_V	0.000285407	down	90.821
PI3K/AKT/mTOR	Rictor_pT1135_R_V	0.000322551	down	74.915
DNA damage repair	Rad51_M_E	0.000713095	down	102
ERα signaling	ER_alpha_pS118_R_V	0.000937013	down	102
PI3K/AKT/mTOR	X14_3_3_beta_R_V	0.00187128	down	102
Androgen receptor (AR) signaling	AR_R_V	0.00248985	down	102
Integrins; PI3K/AKT/mTOR; MAPK; TGF-b	Fibronectin_R_V	0.00339885	down	102
PI3K/AKT/mTOR	X14_3_3_epsilon_M_C	0.00424351	down	102
Androgen receptor (AR) signaling	MIG_6_M_V	0.00429257	down	86.773
MAPK	JNK_pT183_pT185_R_V	0.00710416	down	75.414
T Cell Development	GATA3_M_V	0.00835594	down	102
NF-кB; Integrins; FAK	Transglutaminase_M_V	0.0100962	down	73.858
DNA damage repair	p53_R_E	0.0103553	down	102
ERα signaling pathway and MAPK	EGFR_pY1173_R_V	0.0106483	down	102
Progesterone receptor (PR) signaling; MAPK; PI3K/AKT	PR_R_V	0.0119499	down	102
Microtubule cytoskeleton	Stathmin_R_V	0.0121279	down	102
TGF-b	Smad3_R_V	0.0124847	down	85.635
Hepatocyte growth factor (HGF)/c-Met signaling/EMT	c_Met_pY1235_R_V	0.017084	down	102
ErbB2/PI3K/AKT	HER3_pY1298_R_C	0.0232995	down	102
TGF-b	Smad4_M_V	0.0307053	down	75.475
MAPK	p90RSK_pT359_S363_R_C	0.0314934	down	102
ERα signaling pathway	ER_alpha_R_V	0.0375301	down	102
DNA damage repair	Chk1_R_E	0.0417964	down	102
DNA damage repair	Chk1_pS345_R_C	0.0448	down	74.067
