# Supplementary material for: Global proteomic identifies multiple cancer-related signaling pathways altered by a gut pathobiont associated with colorectal cancer
Source: Sci Rep. 2023 Sep 11;13:14960. doi: 10.1038/s41598-023-41951-3 (PMC10495336; doi:10.1038/s41598-023-41951-3)
Supplement: Supplementary file 15 — Supplementary Table 15. [file 41598_2023_41951_MOESM15_ESM.xlsx]

## Sheet: BIOCARTA_PDGF_PATHWAY
BEST_MOUSE	HUMAN_GENE	ROMA_WEIGHT	ORTHOLOGY_TYPE	CONFIDENCE
P05627-Phospho:S73	JUN	1.67329895	ortholog_one2one	1
P47809-Phospho:S392	MAP2K4	-0.03289884	ortholog_one2one	1
P53349-Phospho:S501	MAP3K1	-0.22681748	ortholog_one2one	1
Q91Y86-Phospho:T183.Y185	MAPK8	-0.13784662	ortholog_one2one	1
P26618-Phospho:S767	PDGFRA	0.03688492	ortholog_one2one	1
P26450-Phospho:Y580	PIK3R1	-0.10158094	ortholog_one2one	1
Q99N57-Phospho:S296.S301	RAF1	0.26068911	ortholog_one2one	1
P98083-Phospho:S139	SHC1	2.34563955	ortholog_one2one	1
Q62245-Phospho:S1120	SOS1	0.75581543	ortholog_one2one	1
Q9JM73-Phospho:S220	SRF	-0.27835825	ortholog_one2one	1
P42225-Phospho:S727	STAT1	-0.30846440	ortholog_one2one	1
P42227-Phospho:Y705	STAT3	-0.14709481	ortholog_one2one	1

## Sheet: REACTOME_SIGNALING_BY_FGFR2
BEST_MOUSE	HUMAN_GENE	ROMA_WEIGHT	ORTHOLOGY_TYPE	CONFIDENCE
P28028-Phospho:S135	BRAF	1.44234740	ortholog_one2one	1
Q8C180-Phospho:S365	FRS2	0.36234384	ortholog_one2one	1
Q9QYY0-Phospho:Y628	GAB1	-0.25558429	ortholog_one2one	1
P49312-Phospho:S6	HNRNPA1	0.99464097	ortholog_one2one	1
Q9Z2X1-Phospho:S104	HNRNPF	0.16584099	ortholog_one2one	1
Q9D0E1-Phospho:S527	HNRNPM	1.28573853	ortholog_one2one	1
Q3UYV9-Phospho:S22	NCBP1	-0.11328570	ortholog_one2one	1
Q9CQ49-Phospho:S13	NCBP2	-0.29719713	ortholog_one2one	1
P26450-Phospho:Y580	PIK3R1	-0.08824195	ortholog_one2one	1
P08775-Phospho:S1878	POLR2A	-0.31144304	ortholog_one2one	0
P98083-Phospho:S139	SHC1	2.34618567	ortholog_one2one	1
Q62245-Phospho:S1120	SOS1	0.72244303	ortholog_one2one	1
P05480-Phospho:S17	SRC	-0.09160216	ortholog_one2one	1

## Sheet: REACTOME_SIGNALING_BY_FGFR
BEST_MOUSE	HUMAN_GENE	ROMA_WEIGHT	ORTHOLOGY_TYPE	CONFIDENCE
P28028-Phospho:S135	BRAF	1.43637687	ortholog_one2one	1
Q03142-Phospho:S570	FGFR4	0.07008233	ortholog_one2one	1
Q8BLU0-Phospho:T593	FLRT2	0.99533175	ortholog_one2one	1
Q8C180-Phospho:S365	FRS2	0.34628416	ortholog_one2one	1
Q9QYY0-Phospho:Y628	GAB1	-0.26569266	ortholog_one2one	1
P49312-Phospho:S6	HNRNPA1	1.00095210	ortholog_one2one	1
Q9Z2X1-Phospho:S104	HNRNPF	0.16763196	ortholog_one2one	1
Q9D0E1-Phospho:S527	HNRNPM	1.28815087	ortholog_one2one	1
Q3UYV9-Phospho:S22	NCBP1	-0.10538369	ortholog_one2one	1
Q9CQ49-Phospho:S13	NCBP2	-0.31354279	ortholog_one2one	1
P26450-Phospho:Y580	PIK3R1	-0.08094211	ortholog_one2one	1
P08775-Phospho:S1878	POLR2A	-0.33088757	ortholog_one2one	0
P98083-Phospho:S139	SHC1	2.32842289	ortholog_one2one	1
Q62245-Phospho:S1120	SOS1	0.74046094	ortholog_one2one	1
P05480-Phospho:S17	SRC	-0.08968073	ortholog_one2one	1

## Sheet: BIOCARTA_EGF_PATHWAY
BEST_MOUSE	HUMAN_GENE	ROMA_WEIGHT	ORTHOLOGY_TYPE	CONFIDENCE
P05627-Phospho:S73	JUN	1.67280527	ortholog_one2one	1
P47809-Phospho:S392	MAP2K4	-0.03302051	ortholog_one2one	1
P53349-Phospho:S501	MAP3K1	-0.22681856	ortholog_one2one	1
Q91Y86-Phospho:T183.Y185	MAPK8	-0.13702755	ortholog_one2one	1
P26450-Phospho:Y580	PIK3R1	-0.10196712	ortholog_one2one	1
Q99N57-Phospho:S296.S301	RAF1	0.26065538	ortholog_one2one	1
P98083-Phospho:S139	SHC1	2.34611631	ortholog_one2one	1
Q62245-Phospho:S1120	SOS1	0.75563494	ortholog_one2one	1
Q9JM73-Phospho:S220	SRF	-0.27813118	ortholog_one2one	1
P42225-Phospho:S727	STAT1	-0.30834513	ortholog_one2one	1
P42227-Phospho:Y705	STAT3	-0.14735637	ortholog_one2one	1

## Sheet: BIOCARTA_INTEGRIN_PATHWAY
BEST_MOUSE	HUMAN_GENE	ROMA_WEIGHT	ORTHOLOGY_TYPE	CONFIDENCE
Q7TPR4-Phospho:S362	ACTN1	-0.2684146	ortholog_one2one	1
Q6PAJ1-Phospho:S475	BCR	-0.3049271	ortholog_one2one	1
P49817-Phospho:S9	CAV1	-0.6106874	ortholog_one2one	1
P09055-Phospho:T483	ITGB1	-0.3089559	ortholog_one2one	1
P05627-Phospho:S73	JUN	1.6723209	ortholog_one2one	1
Q63932-Phospho:T395	MAP2K2	1.8578039	ortholog_one2many	1
Q91Y86-Phospho:T183.Y185	MAPK8	-0.1401508	ortholog_one2one	1
Q99N57-Phospho:S296.S301	RAF1	0.2650803	ortholog_one2one	1
Q3UHC1-Phospho:S375	RAPGEF1	-0.1967671	ortholog_one2one	1
P98083-Phospho:S139	SHC1	2.3202400	ortholog_one2one	1
Q62245-Phospho:S1120	SOS1	0.7339337	ortholog_one2one	1
P26039-Phospho:S1940	TLN1	-0.5218604	ortholog_one2one	1
Q62523-Phospho:S300	ZYX	-0.3621129	ortholog_one2one	1

## Sheet: BIOCARTA_PYK2_PATHWAY
BEST_MOUSE	HUMAN_GENE	ROMA_WEIGHT	ORTHOLOGY_TYPE	CONFIDENCE
P05627-Phospho:S73	JUN	1.66288206	ortholog_one2one	1
Q63932-Phospho:T395	MAP2K2	1.84607034	ortholog_one2many	1
O09110-Phospho:S218	MAP2K3	0.07995204	ortholog_one2one	1
P47809-Phospho:S392	MAP2K4	-0.02320711	ortholog_one2one	1
P53349-Phospho:S501	MAP3K1	-0.22817267	ortholog_one2one	1
P47811-Phospho:T180.Y182	MAPK14	-0.21649452	ortholog_one2one	1
Q91Y86-Phospho:T183.Y185	MAPK8	-0.11709525	ortholog_one2one	1
O88643-Phospho:T212	PAK1	0.11628132	ortholog_one2one	1
Q9QVP9-Phospho:S396	PTK2B	-0.52962449	ortholog_one2one	1
Q99N57-Phospho:S296.S301	RAF1	0.25719239	ortholog_one2one	1
P98083-Phospho:S139	SHC1	2.33995351	ortholog_one2one	1
Q62245-Phospho:S1120	SOS1	0.73675576	ortholog_one2one	1

## Sheet: BIOCARTA_RHO_PATHWAY
BEST_MOUSE	HUMAN_GENE	ROMA_WEIGHT	ORTHOLOGY_TYPE	CONFIDENCE
Q5FWK3-Phospho:S51	ARHGAP1	-2.5326767	ortholog_one2one	1
P97393-Phospho:S1194.S1201	ARHGAP5	0.1524989	ortholog_one2one	1
O54834-Phospho:S824	ARHGAP6	-0.6230015	ortholog_one2one	1
Q61210-Phospho:T314	ARHGEF1	0.9890742	ortholog_one2one	1
Q68FM7-Phospho:S1446	ARHGEF11	-0.2435690	ortholog_one2one	1
E9Q7D5-Phospho:S720	ARHGEF5	-0.1398515	ortholog_one2one	1
Q8BKX1-Phospho:S367	BAIAP2	-1.7460252	ortholog_one2one	1
O08808-Phospho:S22	DIAPH1	-0.5831772	ortholog_one2one	1
P70182-Phospho:S458	PIP5K1A	0.3665882	ortholog_one2one	1
Q8BG95-Phospho:S833	PPP1R12B	0.3756205	ortholog_one2one	1
P26039-Phospho:S1940	TLN1	0.5463173	ortholog_one2one	1
Q64727-Phospho:S346	VCL	-3.0040881	ortholog_one2one	1

## Sheet: KEGG_LONG_TERM_DEPRESSION
BEST_MOUSE	HUMAN_GENE	ROMA_WEIGHT	ORTHOLOGY_TYPE	CONFIDENCE
P04627-Phospho:S580	ARAF	2.3620547	ortholog_one2one	1
P28028-Phospho:S135	BRAF	1.3418620	ortholog_one2one	1
P11881-Phospho:S1588	ITPR1	1.9501227	ortholog_one2one	1
Q9Z329-Phospho:S937	ITPR2	0.2765411	ortholog_one2one	1
P70227-Phospho:S2669	ITPR3	-0.2098979	ortholog_one2one	1
P25911-Phospho:S187.S196	LYN	-0.5353886	ortholog_one2one	1
Q63932-Phospho:T395	MAP2K2	1.7258273	ortholog_one2many	1
Q9Z0J4-Phospho:S847	NOS1	0.2879408	ortholog_one2one	1
P47713-Phospho:S728	PLA2G4A	-1.6351193	ortholog_one2one	1
P51432-Phospho:S537	PLCB3	-0.3025800	ortholog_one2one	1
P63318-Phospho:T514	PRKCG	-0.2090446	ortholog_one2one	1
Q99N57-Phospho:S296.S301	RAF1	0.2577066	ortholog_one2one	1

## Sheet: KEGG_LONG_TERM_POTENTIATION
BEST_MOUSE	HUMAN_GENE	ROMA_WEIGHT	ORTHOLOGY_TYPE	CONFIDENCE
P28028-Phospho:S135	BRAF	-1.3760230341	ortholog_one2one	1
P28652-Phospho:T306.T307.T311	CAMK2B	0.0004958009	ortholog_one2one	1
Q923T9-Phospho:T287	CAMK2G	-1.6989135619	ortholog_one2one	1
B2RWS6-Phospho:S1037	EP300	0.0919375310	ortholog_one2one	1
P35436-Phospho:S936.Y943.S944	GRIN2A	-0.1853124035	ortholog_one2one	1
P11881-Phospho:S1588	ITPR1	-1.9213865473	ortholog_one2one	1
Q9Z329-Phospho:S937	ITPR2	-0.2565534084	ortholog_one2one	1
P70227-Phospho:S2669	ITPR3	0.1623420509	ortholog_one2one	1
Q63932-Phospho:T395	MAP2K2	-1.8283451019	ortholog_one2many	1
P51432-Phospho:S537	PLCB3	0.3108940831	ortholog_one2one	1
P62141-Phospho:T316	PPP1CB	0.7538806331	ortholog_one2one	1
P63087-Phospho:T311	PPP1CC	-0.3514573054	ortholog_one2one	1
Q9DBR7-Phospho:T694	PPP1R12A	1.1307476190	ortholog_one2one	1
P63328-Phospho:S492	PPP3CA	0.2812339082	ortholog_one2one	1
P48453-Phospho:S479	PPP3CB	-1.3608960405	ortholog_one2one	1
P63318-Phospho:T514	PRKCG	0.2681875156	ortholog_one2one	1
Q99N57-Phospho:S296.S301	RAF1	-0.2697945784	ortholog_one2one	1
P18653-Phospho:S352.S358	RPS6KA1	-0.0183300513	ortholog_one2one	1
Q9WUT3-Phospho:T222	RPS6KA2	0.3129792972	ortholog_one2one	1
P18654-Phospho:S715	RPS6KA3	-0.8162827753	ortholog_one2one	1

## Sheet: KEGG_MELANOMA
BEST_MOUSE	HUMAN_GENE	ROMA_WEIGHT	ORTHOLOGY_TYPE	CONFIDENCE
Q9WUA6-Phospho:S120	AKT3	-0.293478104	ortholog_one2one	1
P04627-Phospho:S580	ARAF	2.333897826	ortholog_one2one	1
Q61337-Phospho:S170	BAD	0.906304955	ortholog_one2one	1
P28028-Phospho:S135	BRAF	1.378872276	ortholog_one2one	1
P25322-Phospho:T286	CCND1	-0.096072518	ortholog_one2one	1
Q63932-Phospho:T395	MAP2K2	1.798890918	ortholog_one2many	1
P26618-Phospho:S767	PDGFRA	0.004293089	ortholog_one2one	1
P26450-Phospho:Y580	PIK3R1	-0.117370384	ortholog_one2one	1
Q5SW28-Phospho:S451	PIK3R5	-0.124498852	ortholog_one2one	1
Q99N57-Phospho:S296.S301	RAF1	0.247180582	ortholog_one2one	1
P13405-Phospho:T367	RB1	-0.285704772	ortholog_one2one	1

[truncated: 25 more sheets: KEGG_NATURAL_KILLER_CELL_MEDIAT, PID_P38_ALPHA_BETA_DOWNSTREAM_P, REACTOME_FORMATION_OF_THE_CORNI, REACTOME_KERATINIZATION, REACTOME_MAPK_FAMILY_SIGNALING_, REACTOME_MTOR_SIGNALLING, REACTOME_REGULATION_OF_RAS_BY_G, REACTOME_SIGNALLING_TO_ERKS, SIG_IL4RECEPTOR_IN_B_LYPHOCYTES, KEGG_GLIOMA, KEGG_RENAL_CELL_CARCINOMA, PID_CD8_TCR_DOWNSTREAM_PATHWAY, REACTOME_ONCOGENIC_MAPK_SIGNALI, BIOCARTA_TCR_PATHWAY, KEGG_ENDOMETRIAL_CANCER, PID_GMCSF_PATHWAY, Feuil1, REACTOME_INSULIN_RECEPTOR_SIGNA, REACTOME_RAF_ACTIVATION, REACTOME_RNA_POLYMERASE_II_TRAN …]
