# Supplementary material for: Global proteomic identifies multiple cancer-related signaling pathways altered by a gut pathobiont associated with colorectal cancer
Source: Sci Rep. 2023 Sep 11;13:14960. doi: 10.1038/s41598-023-41951-3 (PMC10495336; doi:10.1038/s41598-023-41951-3)
Supplement: Supplementary file 16 — Supplementary Table 16. [file 41598_2023_41951_MOESM16_ESM.xlsx]

## Sheet: Proteomes
Analysis name	MS file	Validated proteins match group (proteins)
Mix all samples	X0255FD_2	7096 (7984)
SGM - control - m1-H	X0259FD	6531 (7268)
SGM - control - m2-H	X0265FD	6779 (7549)
SGM - control - m3-H'	X0271FD	7021 (7803)
SGM - control - m5-H	X0277FD	7175 (7965)
SGM - control - m6-H	X0282FD	7325 (8143)
SGM - control - m8-H	X0287FD	5041 (5883)
SGM - control - m9-H'	X0291FD	7293 (8156)
SGG - m10-H	X0260FD	6569 (7364)
SGG - m11-H	X0266FD	6686 (7433)
SGG - m12-H	X0272FD	6755 (7495)
SGG - m13-H	X0278FD	6537 (7272)
SGG - m14-H	X0283FD	6850 (7619)
SGG - m15-H	X0288FD	6609 (7378)
SGG - m17-H	X0292FD	6457 (7191)
SGG - m18-H	X0294FD	6907 (7664)
SGG - m12-Ad	X0261FD	6903 (7731)
SGG - m14-Ad	X0267FD	6006 (6704)
SGG - m15-Ad	X0273FD	7226 (8018)
SGG - m17-Ad	X0279FD	6070 (6768)
SGG - m18-Ad	X0284FD	6756 (7494)

## Sheet: Proteome SGM Healthy
SGM Healthy - control
	Protein Summary											Venn diagram of the five samples
				m1	m2	m3	m5	m6	m8	m9
	Analysis name	MS file	Unique	X0259FD	X0265FD	X0271FD	X0277FD	X0282FD	X0287FD	X0291FD
	SGM - control - m1-H	X0259FD	35	6531	6139	6157	6257	6234	4213	6138
	SGM - control - m2-H	X0265FD	58	6139	6779	6363	6431	6453	4308	6337
	SGM - control - m3-H'	X0271FD	47	6157	6363	7021	6602	6692	4385	6577
	SGM - control - m5-H	X0277FD	71	6257	6431	6602	7175	6788	4438	6632
	SGM - control - m6-H	X0282FD	61	6234	6453	6692	6788	7325	4507	6850
	SGM - control - m8-H	X0287FD	262	4213	4308	4385	4438	4507	5041	4545
	SGM - control - m9-H'	X0291FD	115	6138	6337	6577	6632	6850	4545	7293
	Peptide summary		(total ions between brackets)									Venn diagram of the five samples
				m1	m2	m3	m5	m6	m8	m9
	Analysis name	MS file	Unique	X0256FD	X0262FD	X0268FD	X0274FD	X0280FD	X0285FD	X0289FD
	SGM - control - m1-H	X0256FD	626 (630)	34423 (39329)	28609 (33686)	30084 (35301)	29595 (35670)	30558 (36631)	28856 (35249)	28240 (34528)
	SGM - control - m2-H	X0262FD	303 (304)	28609 (33686)	32814 (37980)	29322 (34552)	29879 (35998)	28815 (34807)	29142 (35552)	28284 (34631)
	SGM - control - m3-H'	X0268FD	452 (455)	30084 (35301)	29322 (34552)	35702 (41036)	30426 (36548)	31584 (37669)	29231 (35626)	29465 (35876)
	SGM - control - m5-H	X0274FD	364 (367)	29595 (35670)	29879 (35998)	30426 (36548)	35103 (41330)	30706 (36752)	30910 (37399)	30024 (36447)
	SGM - control - m6-H	X0280FD	2973 (3014)	30558 (36631)	28815 (34807)	31584 (37669)	30706 (36752)	39084 (45344)	29975 (36391)	29660 (36017)
	SGM - control - m8-H	X0285FD	778 (787)	28856 (35249)	29142 (35552)	29231 (35626)	30910 (37399)	29975 (36391)	34877 (41451)	29692 (36139)
	SGM - control - m9-H'	X0289FD	2573 (2673)	28240 (34528)	28284 (34631)	29465 (35876)	30024 (36447)	29660 (36017)	29692 (36139)	36656 (43412)

## Sheet: Proteomes  SGG Healthy
SGG Healthy
	Protein Summary												Venn diagram of the five samples
				m10	m11	m12	m13	m14	m15	m17	m18
	Analysis name	MS file	Unique	X0260FD	X0266FD	X0272FD	X0278FD	X0283FD	X0288FD	X0292FD	X0294FD
	SGG - m10-H	X0260FD	166	6569	6004	6011	5881	6002	5823	5827	6052
	SGG - m11-H	X0266FD	97	6004	6686	6208	6041	6226	6017	5977	6196
	SGG - m12-H	X0272FD	62	6011	6208	6755	6135	6352	6112	6072	6285
	SGG - m13-H	X0278FD	34	5881	6041	6135	6537	6224	6085	6004	6208
	SGG - m14-H	X0283FD	44	6002	6226	6352	6224	6850	6278	6167	6420
	SGG - m15-H	X0288FD	74	5823	6017	6112	6085	6278	6609	6029	6224
	SGG - m17-H	X0292FD	34	5827	5977	6072	6004	6167	6029	6457	6182
	SGG - m18-H	X0294FD	100	6052	6196	6285	6208	6420	6224	6182	6907
	Peptide Summary		(total ions between brackets)										Venn diagram of the five samples
				m10	m11	m12	m13	m14	m15	m17	m18
	Analysis name	MS file	Unique	X0260FD	X0266FD	X0272FD	X0278FD	X0283FD	X0288FD	X0292FD	X0294FD
	SGG - m10-H	X0260FD	3531 (3572)	32734 (37073)	25194 (29781)	25757 (31090)	24402 (29481)	25942 (31932)	24770 (30353)	24304 (29543)	25954 (31960)
	SGG - m11-H	X0266FD	600 (601)	25194 (29781)	31595 (36464)	27875 (33420)	26298 (31593)	28376 (34690)	27001 (32898)	26210 (31608)	27583 (33789)
	SGG - m12-H	X0272FD	454 (455)	25757 (31090)	27875 (33420)	32674 (38344)	27086 (32393)	29525 (35846)	27890 (33776)	26931 (32339)	28360 (34543)
	SGG - m13-H	X0278FD	295 (297)	24402 (29481)	26298 (31593)	27086 (32393)	30852 (36319)	28445 (34747)	27457 (33386)	26546 (31969)	27667 (33860)
	SGG - m14-H	X0283FD	395 (396)	25942 (31932)	28376 (34690)	29525 (35846)	28445 (34747)	34609 (41157)	30160 (36240)	28183 (33674)	29975 (36294)
	SGG - m15-H	X0288FD	1216 (1230)	24770 (30353)	27001 (32898)	27890 (33776)	27457 (33386)	30160 (36240)	33905 (40065)	27151 (32586)	28670 (34896)
	SGG - m17-H	X0292FD	217 (220)	24304 (29543)	26210 (31608)	26931 (32339)	26546 (31969)	28183 (33674)	27151 (32586)	30400 (35943)	27932 (34151)
	SGG - m18-H	X0294FD	700 (705)	25954 (31960)	27583 (33789)	28360 (34543)	27667 (33860)	29975 (36294)	28670 (34896)	27932 (34151)	33712 (40130)

## Sheet: Proteomes SGG Tumors
SGG Tumors
	Protein Summary									Venn diagram of the five samples
				m12	m14	m15	m17	m18
	Analysis name	MS file	Unique	X0261FD	X0267FD	X0273FD	X0279FD	X0284FD
	SGG - m12-Ad	X0261FD	232	6903	5684	6486	5684	6079
	SGG - m14-Ad	X0267FD	62	5684	6006	5789	5457	5605
	SGG - m15-Ad	X0273FD	181	6486	5789	7226	5853	6472
	SGG - m17-Ad	X0279FD	70	5684	5457	5853	6070	5711
	SGG - m18-Ad	X0284FD	137	6079	5605	6472	5711	6756
	Peptide Summary		(total ions between brackets)							Venn diagram of the five samples
				m12	m14	m15	m17	m18
	Analysis name	MS file	Unique	X0261FD	X0267FD	X0273FD	X0279FD	X0284FD
	SGG - m12-Ad	X0261FD	4409 (4495)	37541 (42604)	23435 (27280)	30715 (36583)	23935 (28209)	27057 (32597)
	SGG - m14-Ad	X0267FD	577 (586)	23435 (27280)	25825 (29750)	23491 (29052)	21186 (25404)	22371 (27660)
	SGG - m15-Ad	X0273FD	1628 (1648)	30715 (36583)	23491 (29052)	36226 (42337)	24437 (28763)	29189 (34926)
	SGG - m17-Ad	X0279FD	464 (470)	23935 (28209)	21186 (25404)	24437 (28763)	26467 (30845)	23367 (28725)
	SGG - m18-Ad	X0284FD	1350 (1387)	27057 (32597)	22371 (27660)	29189 (34926)	23367 (28725)	32145 (37974)

## Sheet: Phosphoproteomes
SGM Healthy - control
Analysis name	MS file	Phosphopeptides (number)	Phosphosites (number)	Phospho enrichment (%)
SGM - control - m1-H	C9829FD	14370	14025	77.7
SGM - control - m2-H	C9835FD	15267	14618	76.1
SGM - control - m3-H'	C9841FD	15007	14602	71
SGM - control - m5-H	C9847FD	16555	15907	77.2
SGM - control - m6-H	C9852FD	16177	15590	77.3
SGM - control - m8-H	C9857FD	15062	14405	80.9
SGM - control - m9-H	C9861FD	16022	15487	81.2
SGG Healthy
Analysis name	MS file	Phosphopeptides (number)	Phosphosites (number)	Phospho enrichment (%)
SGG - m10-H	C9830FD	14867	14273	84.3
SGG - m11-H	C9836FD	15113	14491	80.4
SGG - m12-H	C9842FD	12875	12351	78.9
SGG - m13-H	C9848FD	13170	12542	84.8
SGG - m14-H	C9853FD	11705	11048	73.9
SGG - m15-H	C9858FD	13631	13054	83.3
SGG - m17-H	C9862FD	14981	14551	83.3
SGG - m18-H	C9864FD	14444	13886	83.4
SGG Tumor
Analysis name	MS file	Phosphopeptides (number)	Phosphosites (number)	Phospho enrichment (%)
SGG - m12-Ad	C9831FD	15066	14231	77.8
SGG - m14-Ad	C9837FD	2586	2504	76
SGG - m15-Ad	C9843FD	13927	13358	80.9
SGG - m17-Ad	C9849FD	8176	7750	72.6
SGG - m18-Ad	C9854FD	10928	10494	82.1

## Sheet: Phospho SGM Healthy
SGM Healthy - control
	Peptide summary		(total ions between brackets)									Venn diagram of the five first samples
				m1	m2	m3	m5	m6	m8	m9
	Analysis name	MS file	Unique	C9829FD	C9835FD	C9841FD	C9847FD	C9852FD	C9857FD	C9861FD
	SGM - control - m1-H	C9829FD	826 (934)	18493 (21513)	15006 (17757)	13760 (16475)	15064 (17935)	12503 (15082)	12935 (15395)	13753 (16463)
	SGM - control - m2-H	C9835FD	681 (775)	15006 (17757)	20060 (23447)	15207 (18093)	16403 (19433)	13588 (16305)	14071 (16689)	14546 (17380)
	SGM - control - m3-H'	C9841FD	1422 (1564)	13760 (16475)	15207 (18093)	21142 (24663)	15678 (18592)	14880 (17668)	13518 (16041)	14344 (17082)
	SGM - control - m5-H	C9847FD	1011 (1132)	15064 (17935)	16403 (19433)	15678 (18592)	21448 (25054)	14238 (16985)	14564 (17187)	15114 (17933)
	SGM - control - m6-H	C9852FD	2443 (2648)	12503 (15082)	13588 (16305)	14880 (17668)	14238 (16985)	20919 (24420)	12911 (15402)	13522 (16199)
	SGM - control - m8-H	C9857FD	847 (961)	12935 (15395)	14071 (16689)	13518 (16041)	14564 (17187)	12911 (15402)	18609 (21756)	13514 (16154)
	SGM - control - m9-H	C9861FD	1167 (1301)	13753 (16463)	14546 (17380)	14344 (17082)	15114 (17933)	13522 (16199)	13514 (16154)	19722 (23157)

## Sheet: Phospho SGG Healthy
SGG Healthy
	Peptide summary		(total ions between brackets)										Venn diagram of the five first samples
				m10	m11	m12	m13	m14	m15	m17	m18
	Analysis name	MS file	Unique	C9830FD	C9836FD	C9842FD	C9848FD	C9853FD	C9858FD	C9862FD	C9864FD
	SGG - m10-H	C9830FD	2363 (2617)	17636 (20635)	11877 (14259)	10200 (12215)	10543 (12509)	9842 (11657)	10714 (12865)	11481 (13879)	11363 (13665)
	SGG - m11-H	C9836FD	1047 (1161)	11877 (14259)	18787 (21853)	12323 (14443)	12331 (14395)	12143 (14054)	12856 (15132)	13483 (15966)	13210 (15572)
	SGG - m12-H	C9842FD	962 (1056)	10200 (12215)	12323 (14443)	16328 (18973)	10952 (12902)	10936 (12755)	11542 (13656)	12172 (14519)	12029 (14290)
	SGG - m13-H	C9848FD	528 (616)	10543 (12509)	12331 (14395)	10952 (12902)	15534 (18050)	11366 (13260)	11657 (13798)	11689 (14000)	11910 (14165)
	SGG - m14-H	C9853FD	896 (987)	9842 (11657)	12143 (14054)	10936 (12755)	11366 (13260)	15840 (18200)	11266 (13333)	11353 (13567)	11364 (13498)
	SGG - m15-H	C9858FD	573 (660)	10714 (12865)	12856 (15132)	11542 (13656)	11657 (13798)	11266 (13333)	16359 (19110)	12790 (15193)	12796 (15122)
	SGG - m17-H	C9862FD	925 (1030)	11481 (13879)	13483 (15966)	12172 (14519)	11689 (14000)	11353 (13567)	12790 (15193)	17980 (21062)	13671 (16074)
	SGG - m18-H	C9864FD	644 (746)	11363 (13665)	13210 (15572)	12029 (14290)	11910 (14165)	11364 (13498)	12796 (15122)	13671 (16074)	17326 (20278)

## Sheet: Phospho SGG Tumors
Tumors
	Peptide summary		(total ions between brackets)							Venn diagram of the five samples
				m12	m14	m15	m17	m18
	Analysis name	MS file	Unique	C9831FD	C9837FD	C9843FD	C9849FD	C9854FD
	SGG - m12-Ad	C9831FD	4024 (4394)	19366 (22409)	2694 (2886)	13148 (15398)	8998 (10233)	10022 (11724)
	SGG - m14-Ad	C9837FD	238 (246)	2694 (2886)	3401 (3624)	2248 (2584)	2535 (2874)	2604 (2998)
	SGG - m15-Ad	C9843FD	2227 (2475)	13148 (15398)	2248 (2584)	17218 (19980)	8581 (9795)	10000 (11703)
	SGG - m17-Ad	C9849FD	833 (897)	8998 (10233)	2535 (2874)	8581 (9795)	11265 (12720)	7680 (9102)
	SGG - m18-Ad	C9854FD	1359 (1526)	10022 (11724)	2604 (2998)	10000 (11703)	7680 (9102)	13316 (15424)
