# Supplementary material for: Global proteomic identifies multiple cancer-related signaling pathways altered by a gut pathobiont associated with colorectal cancer
Source: Sci Rep. 2023 Sep 11;13:14960. doi: 10.1038/s41598-023-41951-3 (PMC10495336; doi:10.1038/s41598-023-41951-3)
Supplement: Supplementary file 17 — Supplementary Table 17. [file 41598_2023_41951_MOESM17_ESM.xls]

## Sheet: Summary
Design-based Quantification of Proteins
Source
Name :	Healthy - SGG/SGM (-23 m8h) article?
Location in myProMS :	Ewa Pasquereau > 25/09/2019 - Quanti label free Polypes > Label Free Quantification of groups
Design level :	Experiment
Peptide XIC extraction engine :	MassChroQ (v2.2.1)
Labeling :	Label-free
Quantification parameters
Quantification method :	Protein ratio based on peptide intensity [Simple ratios - Matching topN peptides - Software: myProMS-Quant v3]
State #1 :	Healthy SGM: 6 bio. rep. / 6 observations	•X0259FD : Ext. ion chrom. extraction all •X0265FD : Ext. ion chrom. extraction all •X0271FD : Ext. ion chrom. extraction all •X0277FD : Ext. ion chrom. extraction all •X0282FD : Ext. ion chrom. extraction all •X0291FD : Ext. ion chrom. extraction all
State #2 :	Healthy SGG: 8 bio. rep. / 8 observations	•X0260FD : Ext. ion chrom. extraction all •X0266FD : Ext. ion chrom. extraction all •X0272FD : Ext. ion chrom. extraction all •X0278FD : Ext. ion chrom. extraction all •X0283FD : Ext. ion chrom. extraction all •X0288FD : Ext. ion chrom. extraction all •X0292FD : Ext. ion chrom. extraction all •X0294FD : Ext. ion chrom. extraction all
Peptide selection :	•Proteotypic peptides only. •Missed cleavage allowed. •No modifications allowed. •All charge states. •All sources.
Protein selection :	All visible proteins
Bias correction :	Median & Scale at peptide level
Infinite ratios :	Not avoided
Created :	30/10/2019 10:58:44 by Valentin Sabatet
Export settings
Ratios exported :	•Healthy SGG/Healthy SGM
Absolute fold change ≥	*User selection* (+INF=1000, 1/INF=0.001)
Adj. p-value ≤	*User selection*
Coefficient of variation ≤	*User selection*
Peptides used for ratio ≥	1
Sort by :	Identifiers

## Sheet: Results
7041/7041 proteins	Gene & Synonyms	Healthy SGG/Healthy SGM						Total peptides in set	MW (kDa)	Description	Species
		Ratio	Log2(Ratio)	Adj. p-value	CV %	Dist. pept. used	Pept. used
A0A075B5K2	Igkv9-124	1.56298	0.6443	0.464343	85.1661	3	33	33	10.4	Immunoglobulin kappa chain variable 9-124	Mus musculus
A0A075B5K9	Igkv12-98	0.001	-1000			1	2	2	12.3	SubName: Full=Immunoglobulin kappa variable 12-98 {ECO:0000313|Ensembl:ENSMUSP00000100128}	Mus musculus
A0A075B5L7	Igkv4-80	19.2386	4.26593			1	5	5	12.6	Immunoglobulin kappa variable 4-80 (Fragment)	Mus musculus
A0A075B5M4	Igkv4-57-1	5.67344	2.50422			1	6	6	12.7	Immunoglobulin kappa variable 4-57-1 (Fragment)	Mus musculus
A0A075B5M8	Igkv12-38	0.378719	-1.4008			1	5	5	12.4	Immunoglobulin kappa chain variable 12-38	Mus musculus
A0A075B5N3	Igkv8-28	1000	1000			1	1	1	10.9	SubName: Full=Immunoglobulin kappa variable 8-28 {ECO:0000313|Ensembl:ENSMUSP00000100181}	Mus musculus
A0A075B5N7	Igkv6-13	1.72789	0.789012	0.416167	66.2666	2	13	13	10.4	SubName: Full=Immunoglobulin kappa variable 6-13 {ECO:0000313|Ensembl:ENSMUSP00000100196}	Mus musculus
A0A075B5N9	Igkv3-7	0.66937	-0.579124			1	3	3	10.9	Immunoglobulin kappa variable 3-7	Mus musculus
A0A075B5P1	Igkv3-1	0.95735	-0.0628811	0.96472	841.016	1	6	6	13	Immunoglobulin kappa variable 3-1 (Fragment)	Mus musculus
A0A075B5Q2	Ighv5-9	1.67619	0.745187	0.556868	95.9228	1	14	14	12.8	Immunoglobulin heavy variable 5-9 (Fragment)	Mus musculus
A0A075B5Q3	Ighv2-5	1.16579	0.221308	0.802026	163.329	1	6	6	12.6	SubName: Full=Immunoglobulin heavy variable 2-5 {ECO:0000313|Ensembl:ENSMUSP00000100230}	Mus musculus
A0A075B5T5	Ighv1-5	1000	1000			1	2	2	10.8	Immunoglobulin heavy variable V1-5	Mus musculus
A0A075B5V2	Ighv1-34	0.001	-1000			1	1	1	13	Immunoglobulin heavy variable 1-34 (Fragment)	Mus musculus
A0A075B5W1	Ighv1-50	1000	1000			1	2	2	12.9	SubName: Full=Immunoglobulin heavy variable 1-50 {ECO:0000313|Ensembl:ENSMUSP00000100302}; Flags: Fragment	Mus musculus
A0A075B5W5	Ighv1-54	1.48959	0.574918	0.491475	75.7551	1	12	13	12.8	Immunoglobulin heavy variable V1-54 (Fragment)	Mus musculus
A0A075B5X5	Ighv1-66	1.54924	0.631563	0.616716	97.4186	1	7	7	12.9	Immunoglobulin heavy variable 1-66 (Fragment)	Mus musculus
A0A075B5Y3	Ighv1-80	1.88924	0.917807	0.603704	93.7803	1	8	8	12.8	SubName: Full=Immunoglobulin heavy variable 1-80 {ECO:0000313|Ensembl:ENSMUSP00000100328}; Flags: Fragment	Mus musculus
A0A075B5Y4	Ighv1-81	2.91894	1.54544	0.665096	92.3083	1	5	5	13	Immunoglobulin heavy variable 1-81 (Fragment)	Mus musculus
A0A075B677	Igkv4-53	2.55583	1.35379			1	2	2	10.4	Immunoglobulin kappa variable 4-53	Mus musculus
A0A075B6D5	Igkv19-93	7.75467	2.95507	0.0429586	14.5009	1	12	14	12.7	Immunoglobulin kappa chain variable 19-93	Mus musculus
A0A087WPF7	Auts2,Kiaa0442	1.03886	0.0549947	0.80408	202.746	1	12	13	138.9	Autism susceptibility gene 2 protein homolog	Mus musculus
A0A087WSG3	Gm28269,mCG_1047152	0.531309	-0.912377	0.0464482	19.6531	1	12	12	13.9	MCG1047152	Mus musculus
A0A0A6YWI4	2310009B15Rik	0.965784	-0.0502273	0.953295	757.917	1	14	14	15.1	RIKEN cDNA 2310009B15 gene	Mus musculus
A0A0A6YXW6	Igha	1.1936	0.255321	0.350066	68.7065	3	41	42	42.1	SubName: Full=Immunoglobulin heavy constant alpha {ECO:0000313|Ensembl:ENSMUSP00000142171}; Flags: Fragment	Mus musculus
A0A0B4J1H6	Igkv2-137	0.001	-1000			1	1	1	13.1	Immunoglobulin kappa chain variable 2-137 (Fragment)	Mus musculus
A0A0B4J1I1	Igkv16-104	1.16708	0.222903	0.75087	161.828	1	12	13	12.9	Immunoglobulin kappa variable 16-104 (Fragment)	Mus musculus
A0A0B4J1I4	Igkv4-72	13.6854	3.77456			1	3	3	12.6	Immunoglobulin kappa chain variable 4-72 (Fragment)	Mus musculus
A0A0B4J1I7	Igkv4-68	0.310035	-1.6895	0.58714	67.6626	1	10	12	12.8	Immunoglobulin kappa variable 4-68 (Fragment)	Mus musculus
A0A0B4J1J0	Igkv4-50	0.001	-1000			1	1	1	12.8	Immunoglobulin kappa variable 4-50 (Fragment)	Mus musculus
A0A0B4J1J2	Igkv5-43	1.19357	0.255281			1	3	3	12.6	Immunoglobulin kappa chain variable 5-43 (Fragment)	Mus musculus
A0A0G2JDE1	Ighv8-12,mCG_116913	2.06114	1.04344	0.0996729	39.2126	1	26	26	13.3	Immunoglobulin heavy variable V8-12 (Fragment)	Mus musculus
A0A0G2JDS2	Chil5	0.708712	-0.496729	0.876512	262.059	1	7	7	47.7	Chitinase-like 5	Mus musculus
A0A0G2JEB6	Cfap47	0.444378	-1.17014	0.277319	47.8382	1	13	14	354.7	Predicted gene 7173	Mus musculus
A0A0G2JET4	Gm42543	0.001	-1000			1	2	2	13.1	Predicted gene 42543 (Fragment)	Mus musculus
A0A0G2JG52	Crybg1,Aim1	1.02502	0.0356548	0.965371	1091.76	2	25	25	223.4	Crystallin beta-gamma domain-containing 1	Mus musculus
A0A0J9YU01	Gm7792	0.891756	-0.165279	0.862323	238.276	1	9	9	55	Predicted gene 7792	Mus musculus
A0A0J9YUD5	Nup205	0.923207	-0.115274	0.48711	90.8875	12	119	132	233.1	SubName: Full=Nucleoporin 205 {ECO:0000313|Ensembl:ENSMUSP00000144126}	Mus musculus
A0A0U1RNF2	Lcmt1	0.747517	-0.419821	0.0649975	38.537	7	96	102	38.2	SubName: Full=Leucine carboxyl methyltransferase 1 {ECO:0000313|Ensembl:ENSMUSP00000145539}	Mus musculus
A0A0U1RNG7	Kctd14	0.888938	-0.169846	0.730301	165.945	2	37	39	33.1	Potassium channel tetramerisation domain-containing 14	Mus musculus
A0A0U1RPC5	Zfp109	1000	1000			1	1	1	74.5	Zinc finger protein 109	Mus musculus
A0A0U1RPT6	4930433I11Rik	1.78871	0.838918			1	5	5	79.5	RIKEN cDNA 4930433I11 gene	Mus musculus
A0A140LHS9	Olfr1438-ps1	1.99132	0.993722	0.275779	50.3209	1	14	14	35.3	Olfactory receptor	Mus musculus
A0A140LIJ4	Dnah14	1.71504	0.778243	0.723197	146.709	2	12	13	516.9	Dynein, axonemal, heavy chain 14	Mus musculus
A0A140LIP2	Ect2l	0.001	-1000			1	1	1	109.6	SubName: Full=Epithelial cell-transforming sequence 2 oncogene-like {ECO:0000313|Ensembl:ENSMUSP00000146899}	Mus musculus
A0A140LIW3	Frmpd3	1.12498	0.169901	0.583861	100.247	1	12	12	195.3	SubName: Full=FERM and PDZ domain-containing 3 {ECO:0000313|Ensembl:ENSMUSP00000146983}	Mus musculus
A0A140LIY9	Qrich2	0.987597	-0.0180061	0.980526	1848.23	1	12	14	252.1	Glutamine-rich 2	Mus musculus
A0A140T8K2	Rpl13a-ps1	0.001	-1000			1	1	1	23.4	SubName: Full=Ribosomal protein 13A, pseudogene 1 {ECO:0000313|Ensembl:ENSMUSP00000071763}	Mus musculus
A0A140T8M0	Igkv1-117	1000	1000			1	1	1	13.1	Immunoglobulin kappa variable 1-117 (Fragment)	Mus musculus
A0A140T8M2	Igkv12-44	0.56157	-0.832463	0.491045	46.6904	1	9	10	12.6	Immunoglobulin kappa variable 12-44 (Fragment)	Mus musculus
A0A140T8M3	Igkv8-30	1.61319	0.689912	0.357931	66.1573	2	18	18	13.3	SubName: Full=Immunoglobulin kappa chain variable 8-30 {ECO:0000313|Ensembl:ENSMUSP00000100179}; Flags: Fragment	Mus musculus
A0A140T8M4	Igkv8-19	1000	1000			1	2	2	11.1	SubName: Full=Immunoglobulin kappa variable 8-19 {ECO:0000313|Ensembl:ENSMUSP00000100190}	Mus musculus
A0A140T8M5	Igkv6-15	1.76488	0.819571	0.0355445	30.8124	2	27	27	12.8	Immunoglobulin kappa variable 6-15 (Fragment)	Mus musculus
A0A140T8N1	Igkv1-88	0.001	-1000			1	1	1	13.2	Immunoglobulin kappa chain variable 1-88 (Fragment)	Mus musculus
A0A140T8N5	Igkv6-23	0.001	-1000			1	1	1	12.8	Immunoglobulin kappa variable 6-23 (Fragment)	Mus musculus
A0A140T8N7	Igkv6-25	0.479099	-1.0616	0.378534	61.1215	1	13	13	12.7	Immunoglobulin kappa chain variable 6-25 (Fragment)	Mus musculus
A0A140T8N8	Igkv9-123	0.469579	-1.09056			1	5	6	12.8	Immunoglobulin kappa variable 9-123 (Fragment)	Mus musculus
A0A140T8N9	Igkv6-32	1.72458	0.786244	0.4799	85.3289	2	20	20	12.7	Immunoglobulin kappa variable 6-32 (Fragment)	Mus musculus
A0A140T8P1	Igkv6-14	0.191243	-2.38652	0.0522537	9.15353	1	7	8	12.8	Immunoglobulin kappa variable 6-14 (Fragment)	Mus musculus
A0A140T8P3	Igkv15-103	0.496869	-1.00906			1	2	2	12.5	Immunoglobulin kappa chain variable 15-103 (Fragment)	Mus musculus
A0A140T8P5	Igkv8-24	1.75858	0.814407	0.44092	72.9212	1	14	14	13.3	SubName: Full=Immunoglobulin kappa chain variable 8-24 {ECO:0000313|Ensembl:ENSMUSP00000100185}; Flags: Fragment	Mus musculus
A0A140T8P6	Igkv12-46	1.85065	0.888031	0.305748	38.775	1	8	8	12.6	Immunoglobulin kappa variable 12-46 (Fragment)	Mus musculus
A0A1B0GRY3	Gm45861	0.862517	-0.213376	0.849337	278.239	3	24	25	215.5	Predicted gene 45861	Mus musculus
A0A1B0GSM6	Gm13539	0.460135	-1.11987	0.0651343	17.8912	1	11	11	20.9	Predicted gene 13539	Mus musculus
A0A1B0GSS6	Gm3854	0.849166	-0.235881	0.623419	114.068	1	14	14	57	Predicted gene 3854	Mus musculus
A0A1B0GSW2	Gm28729	0.865467	-0.20845	0.376436	63.3115	1	14	14	45.1	Predicted gene 28729	Mus musculus
A0A1B0GT64	Zfp873	0.960291	-0.0584562	0.893588	370.87	1	14	14	76.7	Zinc finger protein 873	Mus musculus
A0A1D5RLM8	Gm11639	0.561383	-0.832943	0.000240816	17.3064	2	34	36	654.2	SubName: Full=Predicted gene 11639 {ECO:0000313|Ensembl:ENSMUSP00000148433}	Mus musculus
A0A1D5RMD1	Iqcn,Gm16486	0.468422	-1.09412	0.429925	68.5104	1	12	13	154.7	IQ motif-containing N	Mus musculus
A0A1L1SQU7	Fat1	0.8181	-0.28965	0.147481	47.1855	9	77	82	512.2	SubName: Full=FAT atypical cadherin 1 {ECO:0000313|Ensembl:ENSMUSP00000149194}	Mus musculus
A0A1L1SSC7	Ttc13	1000	1000			1	1	1	95.1	Tetratricopeptide repeat domain 13	Mus musculus
A0A1L1SUL6	Nme9	2.01047	1.00753	0.533799	84.0662	1	10	11	36.8	NME/NM23 family member 9	Mus musculus
A0A1W2P6U8	4932415D10Rik	4.30552	2.10619			1	3	3	551.9	SubName: Full=RIKEN cDNA 4932415D10 gene {ECO:0000313|Ensembl:ENSMUSP00000151425}	Mus musculus
A0A1Y7VK00	Zfp825	1.04709	0.0663805	0.87308	318.193	2	17	20	34.3	Zinc finger protein 825	Mus musculus
A0A286YCV9	Kif13b	0.88756	-0.172083	0.0953796	42.2938	11	116	131	204.9	SubName: Full=Kinesin family member 13B {ECO:0000313|Ensembl:ENSMUSP00000153168}	Mus musculus
A0A286YD83	Gm11549	0.695941	-0.522962			1	4	4	7.4	Predicted gene 11549	Mus musculus
A0A286YDU8	Cc2d2b	0.517487	-0.950406	0.239418	38.8539	2	8	8	161.6	Coiled-coil and C2 domain-containing 2B	Mus musculus
A0A2I3BQG2	Crybg2	0.709741	-0.494635	0.44447	80.9325	3	28	31	197.8	SubName: Full=Crystallin beta-gamma domain-containing 2 {ECO:0000313|Ensembl:ENSMUSP00000154159}	Mus musculus
A0A2I3BR81	Nt5dc2	1000	1000			1	1	1	63.9	5'-nucleotidase domain-containing 2	Mus musculus
A0A2I3BRI6	Olfr286	0.559533	-0.837706	0.515727	51.3149	1	8	10	36.1	Olfactory receptor	Mus musculus
A0A2I3BS13	Olfr680-ps1	0.941183	-0.0874523	0.849749	269.728	1	14	14	34.9	Olfactory receptor 680, pseudogene 1	Mus musculus
A0A2R8W6M1	Gm49496	1.40073	0.486177			1	5	5	27.6	SubName: Full=Predicted gene, 49496 {ECO:0000313|Ensembl:ENSMUSP00000155119}; Flags: Fragment	Mus musculus
A0A338P6S8	Abi3bp	0.799416	-0.322982	0.297006	61.0749	4	32	35	179.5	ABI gene family, member 3 (NESH) binding protein	Mus musculus
A0JLY1	Ccdc173	0.001	-1000			1	1	1	65.1	Coiled-coil domain-containing protein 173	Mus musculus
A0JNT9	Bicdl1,Bicdr1,Ccdc64	0.523483	-0.933786	0.582932	87.9555	1	8	9	65.3	BICD family-like cargo adapter 1	Mus musculus
A0JNU3	Aspg	1.42568	0.51165			1	2	2	60.6	60 kDa lysophospholipase	Mus musculus
A1A5B6	Tbc1d25	0.396021	-1.33635	0.569372	63.0506	1	10	10	82.6	TBC1 domain family member 25	Mus musculus
A1EGX6	Fscb	0.529203	-0.918107	0.194089	40.9151	1	14	14	115	Fibrous sheath CABYR-binding protein	Mus musculus
A1L314	Mpeg1	1.10852	0.148641	0.542793	101.353	7	56	65	78.4	Macrophage-expressed gene 1 protein	Mus musculus
A1Z198	Nlrp1b,Nalp1b	0.001	-1000			1	1	1	134.2	NACHT, LRR and PYD domains-containing protein 1b allele 2	Mus musculus
A2A447	Rhox2b,Rhox2d	0.870734	-0.199696	0.806253	168.428	1	6	7	21	Reproductive homeobox 2B	Mus musculus
A2A4P0	Dhx8	0.242724	-2.04261			1	3	3	142.6	ATP-dependent RNA helicase DHX8	Mus musculus
A2A4U6	Zfp334,mCG_141889	1.02876	0.0409107	0.927917	532.763	1	14	14	78.3	Zinc finger protein 334	Mus musculus
A2A5R2	Arfgef2,Arfgep2,Big2	0.763768	-0.388794	0.00801947	28.0791	6	91	98	202.2	Brefeldin A-inhibited guanine nucleotide-exchange protein 2	Mus musculus
A2A5Z6	Smurf2	0.748218	-0.418469	0.0340441	32.0272	3	36	39	86.2	E3 ubiquitin-protein ligase SMURF2	Mus musculus
A2A690	Tanc2,Kiaa1148	1000	1000			1	1	1	220.3	Protein TANC2	Mus musculus
A2A6A1	Gpatch8,Gpatc8,Kiaa0553	0.617554	-0.695363	0.38091	64.0139	1	14	14	165	G patch domain-containing protein 8	Mus musculus
A2A6Q5	Cdc27	0.938659	-0.0913276	0.639626	104.488	1	11	12	91.8	Cell division cycle protein 27 homolog	Mus musculus
A2A716	Osbpl7	0.561508	-0.832622	0.0991517	38.8609	2	25	26	108.1	Oxysterol-binding protein	Mus musculus
A2A761	Zfp69,Znf642	0.547506	-0.869053	0.580055	65.566	1	8	8	65.7	Zinc finger protein 69	Mus musculus
A2A7B5	Prdm2	0.999312	-0.000992597	0.998237	15456.8	1	13	14	187.2	PR domain-containing 2, with ZNF domain	Mus musculus
A2A7S8	Kiaa1522	0.823396	-0.280341	0.438536	80.1545	3	32	36	104.8	Uncharacterized protein KIAA1522	Mus musculus
A2A7Y5	Miip,D4Wsu114e,Iip45	0.735908	-0.442402	0.422305	63.1248	1	12	13	42.8	Migration and invasion-inhibitory protein	Mus musculus
A2A863	Itgb4	0.610104	-0.712872	9.06493e-07	15.9859	16	139	147	201.7	Integrin beta-4	Mus musculus
A2A8L5	Ptprf,Lar	1.39092	0.476044	0.578753	106.754	3	22	24	211.5	Receptor-type tyrosine-protein phosphatase F	Mus musculus
A2A8Z1	Osbpl9,Orp9	0.872982	-0.195976	0.30341	63.8215	6	96	103	83.1	Oxysterol-binding protein-related protein 9	Mus musculus
A2A935	Prdm16,Kiaa1675,Mel1	0.784387	-0.350363	0.27222	49.8246	1	14	14	140.9	PR domain zinc finger protein 16	Mus musculus
A2A995		0.364481	-1.45609	0.160029	34.0774	1	13	14	82.3	FYN-binding protein 2	Mus musculus
A2A9C3	Szt2	0.588104	-0.765856	0.260114	45.8921	1	13	14	377.6	KICSTOR complex protein SZT2	Mus musculus
A2A9K7	Cnksr1	1.1049	0.143918	0.902923	371.256	1	11	11	77.5	Connector enhancer of kinase suppressor of Ras 1	Mus musculus
A2A9T0	Tbkbp1,Sintbad	0.509949	-0.971574	0.493592	47.116	1	9	12	67	TANK-binding kinase 1-binding protein 1	Mus musculus
A2AAE1	Kiaa1109,Fsa,Kiaa1371	1.03639	0.0515705	0.846813	276.187	3	29	37	555.4	Transmembrane protein KIAA1109	Mus musculus
A2AAY5	Sh3pxd2b,Fad49,Tks4	0.001	-1000			1	1	1	101.5	SH3 and PX domain-containing protein 2B	Mus musculus
A2AB59	Arhgap27,Camgap1	0.762632	-0.39094	0.427961	68.2063	1	13	14	97	Rho GTPase-activating protein 27	Mus musculus
A2ABV5	Med14,Crsp2,Gm641,Trap170	1.07414	0.103188	0.914219	469.903	2	21	21	161	Mediator of RNA polymerase II transcription subunit 14	Mus musculus
A2ACP1	Ttc39a,Kiaa0452	1.01502	0.0215038	0.949829	739.664	3	26	31	66.1	Tetratricopeptide repeat protein 39A	Mus musculus
A2ACQ1	Dhx35	1.03242	0.0460286	0.923684	501.451	2	14	18	78.7	DEAH (Asp-Glu-Ala-His) box polypeptide 35	Mus musculus
A2ADA5	Pusl1	1.16536	0.22078	0.791377	180.814	1	8	10	32	tRNA pseudouridine synthase-like 1	Mus musculus
A2ADY9	Ddi2	0.001	-1000			1	1	1	44.6	Protein DDI1 homolog 2	Mus musculus
A2AEI7	Tcp11x2,1700008I05Rik	0.655508	-0.609314			1	3	3	57.1	T-complex 11 family, X-linked 2	Mus musculus
A2AF47	Dock11,Ziz2	0.840249	-0.251112	0.359775	70.5893	9	67	71	237.8	Dedicator of cytokinesis protein 11	Mus musculus
A2AFK4	Mtg2,Gtpbp5,mCG_6724	0.282615	-1.82309			1	6	6	44	GTP binding protein 5, isoform CRA_a	Mus musculus
A2AFS3	Kiaa1324	0.818715	-0.288567	0.878418	266.805	1	6	6	110.7	UPF0577 protein KIAA1324	Mus musculus
A2AG50	Map7d2,Mtap7d2	0.154998	-2.68968			1	6	6	86	MAP7 domain-containing protein 2	Mus musculus
A2AGH6	Med12,Kiaa0192,Mopa,Tnrc11,Trap230	0.751083	-0.412956	0.0425284	31.7133	2	26	28	244.6	Mediator of RNA polymerase II transcription subunit 12	Mus musculus
A2AGL3	Ryr3	0.883464	-0.178757	0.325181	49.5754	1	12	14	551.3	Ryanodine receptor 3	Mus musculus
A2AGT5	Ckap5	0.920653	-0.119271	0.339979	68.6873	13	166	178	225.6	Cytoskeleton-associated protein 5	Mus musculus
A2AGW6	Gm13088	1.57928	0.659263			1	2	2	53.1	Predicted gene 13088	Mus musculus
A2AHC3	Camsap1	0.609776	-0.713649	0.462893	70.5696	1	11	12	175.9	Calmodulin-regulated spectrin-associated protein 1	Mus musculus
A2AHJ4	Brwd3,Gm596	1.28605	0.362945	0.661303	127.466	1	14	14	202.9	Bromodomain and WD repeat-containing protein 3	Mus musculus
A2AI05	Ndor1	0.744232	-0.426177	0.642313	83.6808	1	9	13	67.2	NADPH-dependent diflavin oxidoreductase 1	Mus musculus
A2AI08	Tprn	0.759525	-0.396831	0.406476	73.6393	3	24	28	80.1	Taperin	Mus musculus
A2AIL4	Ndufaf6	1.08615	0.119223	0.886067	344.321	1	13	13	38.4	NADH dehydrogenase (ubiquinone) complex I, assembly factor 6	Mus musculus
A2AIV2	Kiaa1429	0.909569	-0.136745	0.958884	794.357	3	11	14	201.4	Protein virilizer homolog	Mus musculus
A2AIW0	Sdccag3	1.55024	0.632494	0.695837	141.25	1	14	14	48	Endosome-associated-trafficking regulator 1	Mus musculus
A2AJ15	Man1b1	0.677108	-0.562541	0.235598	54.7442	2	35	36	75.2	Endoplasmic reticulum mannosyl-oligosaccharide 1,2-alpha-mannosidase	Mus musculus
A2AJ76	Hmcn2	0.985854	-0.0205535	0.974243	1464.8	4	27	36	547.2	Hemicentin-2	Mus musculus
A2AJI0	Map7d1,Kiaa1187,Mtap7d1	1.04474	0.0631434	0.898071	399.741	2	25	26	93.3	MAP7 domain-containing protein 1	Mus musculus
A2AJL3	Fggy	1.03889	0.0550376	0.953705	767.383	1	14	14	60.3	FGGY carbohydrate kinase domain-containing protein	Mus musculus
A2AJQ3	Dpy19l4,Gm1023	2.45161	1.29373	0.474704	64.5141	1	10	10	83.6	Probable C-mannosyltransferase DPY19L4	Mus musculus
A2AKB4	Frmpd1,Kiaa0967	0.862532	-0.213351	0.648761	120.026	1	12	13	169.2	FERM and PDZ domain-containing protein 1	Mus musculus
A2AKB9	Dcaf10,Wdr32	0.584786	-0.774019			1	4	4	61.6	DDB1- and CUL4-associated factor 10	Mus musculus
A2AKG8	Focad,Kiaa1797	0.827615	-0.272969	0.280003	59.1998	3	31	33	198.9	Focadhesin	Mus musculus
A2AKQ0	Slc35d1	0.001	-1000			1	2	2	39.3	UDP-glucuronic acid/UDP-N-acetylgalactosamine transporter	Mus musculus
A2AKX3	Setx,Als4,Kiaa0625	0.643651	-0.635649	0.0576175	32.9004	3	24	28	297.6	Probable helicase senataxin	Mus musculus
A2ALK8	Ptpn3	0.819554	-0.287089	0.213138	51.6914	3	30	32	103.9	Tyrosine-protein phosphatase non-receptor type 3	Mus musculus
A2ALS5	Rap1gap,Kiaa0474,Rap1ga1	0.924461	-0.113316	0.837926	249.734	2	14	16	73.4	Rap1 GTPase-activating protein 1	Mus musculus
A2ALU4	Shroom2,Apxl	0.001	-1000			1	1	1	164.7	Protein Shroom2	Mus musculus
A2AN08	Ubr4,Kiaa0462,Zubr1	0.832345	-0.264746	0.00147224	24.6927	29	289	317	572.3	E3 ubiquitin-protein ligase UBR4	Mus musculus
A2ANX3	Atp8b4	1.60537	0.682909	0.573506	85.4741	1	11	12	135.1	Phospholipid-transporting ATPase	Mus musculus
A2ANY6	Mdn1	1.40463	0.490187	0.114467	34.0627	2	16	17	630.3	RecName: Full=Midasin {ECO:0000256|PIRNR:PIRNR010340}	Mus musculus
A2APB8	Tpx2	0.734322	-0.445515	0.527267	74.6434	1	10	11	85.9	Targeting protein for Xklp2	Mus musculus
A2APY7	Ndufaf5	0.709033	-0.496076	0.00745263	24.2535	2	30	33	38.4	Arginine-hydroxylase NDUFAF5, mitochondrial	Mus musculus
A2AQ19	Rtf1	0.001	-1000			1	1	1	80.8	RNA polymerase-associated protein RTF1 homolog	Mus musculus
A2AQ25	Skt,Etl4,Kiaa1217	0.819274	-0.287582	0.292869	61.4194	4	40	42	213	Sickle tail protein	Mus musculus
A2AQ99	Duox2	0.319075	-1.64803	0.0852188	25.2547	1	13	13	171.6	SubName: Full=Protein Duox2	Mus musculus
A2AQH4	Bcorl1	0.001	-1000			1	1	1	190.5	BCL-6 corepressor-like protein 1	Mus musculus
A2AR50	Ralgps1,Kiaa0351,Ralgef2,Ralgps1a	1.16903	0.225306			1	5	5	65.5	Ras-specific guanine nucleotide-releasing factor RalGPS1	Mus musculus
A2ARA8	Itga8	0.217029	-2.20404	0.297733	37.7116	2	12	13	117.6	Integrin alpha-8	Mus musculus
A2ARI4	Lgr4,Gpr48	0.304695	-1.71456	0.0942591	26.498	1	13	13	104.2	Leucine-rich repeat-containing G-protein coupled receptor 4	Mus musculus
A2ARP1	Ppip5k1,Hisppd2a,Kiaa0377,Vip1	0.537795	-0.894871	0.126872	33.4246	1	14	14	159.9	Inositol hexakisphosphate and diphosphoinositol-pentakisphosphate kinase 1	Mus musculus
A2ART8	Tgm7	0.578071	-0.790681	0.201757	26.1799	1	9	10	69.2	SubName: Full=Transglutaminase 7 {ECO:0000313|Ensembl:ENSMUSP00000106303}	Mus musculus
A2ARV7	Gm14401	0.912065	-0.132792	0.875255	259.581	1	7	7	35	Predicted gene 14401	Mus musculus
A2AS55	Ankrd16	0.398304	-1.32806	0.00228601	6.79649	1	13	14	39.8	Ankyrin repeat domain-containing protein 16	Mus musculus
A2ASQ1	Agrn,Agrin	0.876341	-0.190435	0.16442	49.1785	7	114	123	207.5	Agrin	Mus musculus
A2ASS6	Ttn	0.894906	-0.160191	0.412447	77.6035	11	89	103	3906.5	Titin	Mus musculus
A2ASZ8	Slc25a25,Kiaa1896,Scamc2	1.14785	0.198928	0.806309	217.36	4	19	24	52.6	Calcium-binding mitochondrial carrier protein SCaMC-2	Mus musculus
A2AUY4	Baz2b	1000	1000			1	1	1	234	Bromodomain adjacent to zinc finger domain, 2B	Mus musculus
A2AVA0	Svep1	0.715111	-0.483762	0.14314	42.4594	2	22	24	387.5	Sushi, von Willebrand factor type A, EGF and pentraxin domain-containing protein 1	Mus musculus
A2AWA9	Rabgap1,Kiaa4104	0.681346	-0.553541	0.0221834	30.2468	3	40	41	120.8	Rab GTPase-activating protein 1	Mus musculus
A2AWP8	Arhgef10l,Kiaa1626	0.904145	-0.145374	0.639626	128.106	7	57	62	140	Rho guanine nucleotide exchange factor 10-like protein	Mus musculus
A2AWT3	Atxn7l3	8.29531	3.0523			1	5	5	38.6	Ataxin-7-like protein 3	Mus musculus
A2AX52	Col6a4,Dvwa	0.917451	-0.124297	0.182345	51.4919	30	314	339	250.8	Collagen alpha-4(VI) chain	Mus musculus
A2BDX3	Mocs3,Uba4	0.571709	-0.806646	0.101431	35.3209	2	17	20	49.4	Adenylyltransferase and sulfurtransferase MOCS3	Mus musculus
A2BE32	Vmn2r121	0.815786	-0.293737	0.52781	53.5774	1	7	7	96.8	Vomeronasal 2, receptor 121	Mus musculus
A2BFG8	Zfp971	0.727037	-0.459899	0.0724469	28.7115	2	16	21	54.1	Zinc finger protein 971	Mus musculus
A2BH40	Arid1a,Baf250,Baf250a,Osa1,Smarcf1	0.808772	-0.306196			1	5	5	242.1	AT-rich interactive domain-containing protein 1A	Mus musculus
A2RSJ4	Uhrf1bp1l,Kiaa0701	0.911039	-0.134415	0.868251	280.077	1	10	10	161.9	UHRF1-binding protein 1-like	Mus musculus
A2RSQ1	Glb1l3	1.64413	0.717326	0.055053	24.0922	1	14	14	73.9	RecName: Full=Beta-galactosidase-1-like protein 3; EC=3.2.1.-	Mus musculus
A2RSY6	Trmt1l	1.02936	0.0417462	0.883674	356.295	5	45	49	80.9	TRMT1-like protein	Mus musculus
A2RT18	Tex16	1.66162	0.732593	0.201765	26.2244	1	9	9	127.6	Testis-expressed gene 16	Mus musculus
A2RT67	Dennd3,Kiaa0870	1.06731	0.0939759	0.90705	406.48	3	15	19	143.9	DENN domain-containing protein 3	Mus musculus
A3KFX0	Nt5c1a	6.04513	2.59577	0.0906453	2.89802	2	5	5	40.7	Cytosolic 5'-nucleotidase 1A	Mus musculus
A3KGB4	Tbc1d8b	1.00746	0.0107178	0.980479	1986.85	7	73	79	127.9	TBC1 domain family member 8B	Mus musculus
A3KGS3	Ralgapa2,Kiaa1272	0.567722	-0.816744	0.161805	29.6725	1	12	14	210.3	Ral GTPase-activating protein subunit alpha-2	Mus musculus
A3KGW5	Cercam,Ceecam1,Glt25d3	1.97119	0.979068			1	4	4	67.7	Inactive glycosyltransferase 25 family member 3	Mus musculus
A3KMP2	Ttc38	0.99065	-0.0135531	0.953763	807.244	11	141	156	52.2	Tetratricopeptide repeat protein 38	Mus musculus
A4Q9E4	Ttll2 {ECO:0000312|EMBL:CAM84322.1, ECO:0000312|MGI:MGI:3644030}	0.001	-1000			1	1	1	62.1	Probable tubulin polyglutamylase TTLL2	Mus musculus
A4Q9F6	Ttll13	0.862681	-0.2131	0.973941	1403.31	1	14	14	93.5	Tubulin polyglutamylase TTLL13	Mus musculus
A6H584	Col6a5,Col29a1,Gm7455	1.19175	0.253076	9.47027e-05	20.8532	50	661	713	289.6	Collagen alpha-5(VI) chain	Mus musculus
A6H5X4	Phf11,D14Ertd668e,Phf11d,Phf11l	0.715462	-0.483053			1	7	7	37.7	PHD finger protein 11	Mus musculus
A6H5Y1	Mphosph9	0.560233	-0.835901	0.572193	93.0016	1	12	12	110	M-phase phosphoprotein 9	Mus musculus
A6H5Y3	Mtr	1.72723	0.78846	0.510264	92.4499	2	25	27	139.1	Methionine synthase	Mus musculus
A6H5Z3	Exoc6b,Sec15b,Sec15l2	1.15776	0.211331	0.535362	99.6309	4	55	56	94.1	Exocyst complex component 6B	Mus musculus
A6H611	Mipep	0.905954	-0.14249	0.537645	97.9728	3	26	31	80.9	Mitochondrial intermediate peptidase	Mus musculus
A6H630	Armt1 {ECO:0000250|UniProtKB:Q9H993}	0.746811	-0.421185	0.40915	75.9092	3	36	38	50.5	Protein-glutamate O-methyltransferase	Mus musculus
A6H6A9	Rabgap1l,Hhl,Kiaa0471	0.7303	-0.453439	0.164863	44.2371	2	22	24	92.4	Rab GTPase-activating protein 1-like	Mus musculus
A6H6E2	Mmrn2	1.24703	0.318501	0.34892	68.2096	5	39	41	105.2	Multimerin-2	Mus musculus
A6H6T1	Prss40,Tesp2	0.68971	-0.535937	0.561261	90.323	1	10	11	40.1	Serine protease 40	Mus musculus
A6H8H2	Dennd4c	0.677177	-0.562396	0.000239404	20.0733	6	68	71	211.5	DENN domain-containing protein 4C	Mus musculus
A6X8J8	RP23-123G8.2-001	0.834273	-0.261409	0.425833	67.9158	1	13	14	15.8	Novel protein	Mus musculus
A6X8Z5	Arhgap31,Cdgap,Kiaa1204	0.641363	-0.640788	0.629271	113.263	1	13	13	155.3	Rho GTPase-activating protein 31	Mus musculus
A6X919	Dpy19l1	2.14174	1.09878			1	3	3	84.2	Probable C-mannosyltransferase DPY19L1	Mus musculus
A6X935	Itih4	0.835407	-0.259449	0.412665	77.3093	8	63	64	104.7	Inter alpha-trypsin inhibitor, heavy chain 4	Mus musculus
A6ZI47	Aldoart2	0.001	-1000			1	1	1	39.4	RecName: Full=Fructose-bisphosphate aldolase; EC=4.1.2.13	Mus musculus
A7UAK5	Pfkfb3	1.28175	0.358116	0.854976	225.599	1	7	7	63.7	6-phosphofructo-2-kinase/fructose-2, 6-biphosphatase 3 splice variant 2	Mus musculus
A8DUK4	Hbb-b1,Hbb-b2,Hbbt1,Hbbt2	0.001	-1000			1	1	1	15.7	SubName: Full=Beta-globin; SubName: Full=Hemoglobin subunit beta-1; SubName: Full=Hemoglobin subunit beta-2	Mus musculus
A8VU90	Ankle1,Ankrd41,Lem3	1.18741	0.247822	0.764742	174.163	1	13	14	58.4	Ankyrin repeat and LEM domain-containing protein 1	Mus musculus
A8Y5H7	Sec14l1,Kiaa4251	0.82288	-0.281247	0.126837	17.7983	1	7	10	81.2	SEC14-like protein 1	Mus musculus
A9Z1V5	Vwa5b1	1.66685	0.737121	0.491475	67.8583	1	10	10	134	von Willebrand factor A domain-containing protein 5B1	Mus musculus
B0F2B4	Nlgn4l,Nl4*,Nlgn4,Nlgn4x	0.78383	-0.351387	0.798404	160.474	1	8	8	97.3	Neuroligin 4-like	Mus musculus
B0V2N1	Ptprs	0.001	-1000			1	1	1	211.9	Receptor-type tyrosine-protein phosphatase S	Mus musculus
B1AQ75	Krt36,Hra-1,Krt1-22,Krt1-5	3.43592	1.7807			1	2	2	52.8	Keratin, type I cuticular Ha6	Mus musculus
B1AQJ2	Usp36,Kiaa1453	1.78303	0.834333			1	6	6	119.9	Ubiquitin carboxyl-terminal hydrolase 36	Mus musculus
B1AR13	Cisd3,Mel-13,Mel13	0.796761	-0.327781	0.338255	65.889	1	28	28	15.7	CDGSH iron-sulfur domain-containing protein 3, mitochondrial	Mus musculus
B1ARD8	Slfn8	1.37995	0.464621	0.591932	98.5608	1	11	12	104.3	Schlafen family member 8	Mus musculus
B1ART2	Vps13d	1.24309	0.313926	0.317798	65.1522	5	56	62	491	SubName: Full=Protein Vps13d	Mus musculus
B1ARV6	Pramef20	0.170467	-2.55244	0.454658	61.1962	1	11	11	55.1	PRAME family member 20	Mus musculus
B1ASA5	Zfp362,RP23-467J23.3-001	1000	1000			1	1	1	45.7	Zinc finger protein 362	Mus musculus
B1AUN2	Eif2b3,mCG_14442	0.698971	-0.516696	0.265284	57.1954	4	30	32	50.5	SubName: Full=MCG14442; SubName: Full=Protein Eif2b3	Mus musculus
B1AUY3	Arhgap4	1.00374	0.00538841	0.989886	3730.8	2	18	19	107.6	Rho GTPase-activating protein 4	Mus musculus
B1AVH7	Tbc1d2,Tbc1d2a	0.701975	-0.510508	0.195563	41.1131	1	14	14	104.3	TBC1 domain family member 2A	Mus musculus
B1AVY7	Kif16b,Kiaa1590	0.384398	-1.37933			1	4	4	150.1	Kinesin-like protein KIF16B	Mus musculus
B1AVZ0	Uprt	0.819895	-0.286489	0.304682	61.2625	2	26	28	34.3	Uracil phosphoribosyltransferase homolog	Mus musculus
B1AW18	4930402K13Rik,mCG_54973	0.392765	-1.34826	0.447236	71.9749	1	13	14	48.3	MCG54973	Mus musculus
B1AWC9	Pde4b	0.956702	-0.0638578	0.880725	332.144	1	14	14	83.3	Phosphodiesterase	Mus musculus
B1AWG4	Lrrc37a	1.60655	0.683966	0.693835	133.454	1	12	14	356.7	Leucine-rich repeat-containing 37A (Fragment)	Mus musculus
B1AWL2	Znf462,Zfp462	0.001	-1000			1	3	3	282.7	Zinc finger protein 462	Mus musculus
B1AWN4	Atp10b	0.700977	-0.51256	0.462893	74.668	1	13	14	166.4	Phospholipid-transporting ATPase	Mus musculus
B1AXP6	Tomm5,Tom5	0.001	-1000			1	1	1	6	Mitochondrial import receptor subunit TOM5 homolog	Mus musculus
B1AY13	Usp24	0.733592	-0.446951	0.0066724	27.111	10	77	84	294	Ubiquitin carboxyl-terminal hydrolase 24	Mus musculus
B1AYL1	Scn7a	0.50801	-0.97707	0.487254	45.955	1	8	8	192.2	Sodium channel protein	Mus musculus
B1AZ99	Otud3	0.001	-1000			1	2	2	44.6	OTU domain-containing protein 3	Mus musculus
B1AZI6	Thoc2	0.430319	-1.21652	0.0291807	29.332	2	26	27	182.8	THO complex subunit 2	Mus musculus
B1AZP2	Dlgap4,Kiaa0964,Sapap4	1.1773	0.235478	0.335183	50.9195	1	12	12	108	Disks large-associated protein 4	Mus musculus
B2KF05	Brpf3	1.90882	0.932678			1	6	6	135.3	Bromodomain and PHD finger-containing, 3	Mus musculus
B2KF50	Uhrf1bp1	1.79215	0.841688	0.456475	40.6525	1	10	10	157	UHRF1 (ICBP90)-binding protein 1	Mus musculus
B2RPV6	Mmrn1	1.09455	0.130338	0.858633	296.309	2	22	22	136.1	Multimerin-1	Mus musculus
B2RPY5	Gpr161,Gm208	2.75649	1.46283	0.210667	42.7963	1	14	14	60.3	G-protein coupled receptor 161	Mus musculus
B2RQA1	Kcna10	0.472225	-1.08245			1	6	6	58	RecName: Full=Potassium voltage-gated channel subfamily A member 10 {ECO:0000305}; AltName: Full=Voltage-gated potassium channel subunit Kv1.8 {ECO:0000250|UniProtKB:Q16322}	Mus musculus
B2RQC6	Cad	0.965599	-0.050504	0.721794	164.089	25	264	284	243.2	CAD protein	Mus musculus
B2RQG2	Phf3	0.001	-1000			1	1	1	225.5	SubName: Full=PHD finger protein 3; SubName: Full=Protein Phf3	Mus musculus
B2RR83	Ythdc2	1.13963	0.188568	0.366833	69.8629	3	31	34	161.1	3'-5' RNA helicase YTHDC2	Mus musculus
B2RRA8	Zfp114	0.55713	-0.843915	0.154338	44.0115	2	23	23	65.9	Zfp114 protein	Mus musculus
B2RRD7	Brpf1	1.05894	0.0826215	0.914219	457.799	1	14	14	137.3	Peregrin	Mus musculus
B2RRE4	Znf518b,Kiaa1729,Zfp518b	0.718713	-0.476512	0.927366	440.278	1	4	4	119	Zinc finger protein 518B	Mus musculus
B2RRE7	Otud4,Kiaa1046	0.650284	-0.620859	0.061887	33.8891	3	25	29	123.1	OTU domain-containing protein 4	Mus musculus
B2RSH2	Gnai1,Gnai-1	0.001	-1000			1	2	2	40.4	Guanine nucleotide-binding protein G(i) subunit alpha-1	Mus musculus
B2RSY5	Adam6a,Adam6	1.03328	0.0472274			1	6	7	85.1	A disintegrin and metallopeptidase domain 6	Mus musculus
B2RT41	Zfc3h1,Ccdc131	0.834469	-0.261069	0.759676	166.58	1	12	12	225.1	Zinc finger, C3H1-type-containing	Mus musculus
B2RUJ5	Apba1,Mint1,X11	3.31466	1.72886			1	2	2	92.9	Amyloid-beta A4 precursor protein-binding family A member 1	Mus musculus
B2RUP2	Unc13d	1.01866	0.0266716	0.959475	902.946	4	36	39	123.1	Protein unc-13 homolog D	Mus musculus
B2RUR8	Otud7b	1.17203	0.229011			1	2	2	92	OTU domain-containing protein 7B	Mus musculus
B2RV38	BC048943	0.680838	-0.554617			1	3	3	23	BC048943 protein	Mus musculus
B2RVL1	Kcnk15	0.377383	-1.4059			1	3	3	38.4	RecName: Full=Potassium channel subfamily K member {ECO:0000256|PIRNR:PIRNR038061}	Mus musculus
B2RW11	Ankrd34a	1.71449	0.77778			1	2	2	52.5	Ankyrin repeat domain 34A	Mus musculus
B2RWS6	Ep300,P300	1.01912	0.0273188	0.884066	346.941	2	17	21	263.3	Histone acetyltransferase p300	Mus musculus
B2RX12	Abcc3,Cmoat2,Mrp3	0.640029	-0.643791	0.00515907	26.4903	7	82	87	169.1	Canalicular multispecific organic anion transporter 2	Mus musculus
B2RX14	Zcchc11,Kiaa0191,Tut4	4.24525	2.08585	0.027216	26.0619	2	20	21	184.7	Terminal uridylyltransferase 4	Mus musculus
B2RXA7	Cyp26c1	0.001	-1000			1	1	1	57	Cytochrome P450, family 26, subfamily c, polypeptide 1	Mus musculus
B2RXA8	Gabrr3,mCG_129069	1.11934	0.162647			1	3	3	53.9	Gamma-aminobutyric acid (GABA) receptor, rho 3	Mus musculus
B2RXC1	Trappc11	0.90247	-0.148048	0.419782	78.999	11	122	131	128.4	Trafficking protein particle complex subunit 11	Mus musculus
B2RXC2	Itpkb,mCG_6217	0.649003	-0.623703	0.478897	85.4524	3	23	29	102.7	SubName: Full=Inositol 1,4,5-trisphosphate 3-kinase B; SubName: Full=MCG6217; SubName: Full=Protein Itpkb	Mus musculus
B2RXC6	Polr3a	0.947543	-0.0777366	0.892731	375.109	2	18	21	155.7	DNA-directed RNA polymerase subunit	Mus musculus
B2RXQ2	Ppfia1	0.452021	-1.14554	0.0456166	24.7456	2	16	16	142.7	Ppfia1 protein	Mus musculus
B2RXR6	Ankrd44	0.939005	-0.0907948	0.713038	158.379	5	56	60	107.4	Serine/threonine-protein phosphatase 6 regulatory ankyrin repeat subunit B	Mus musculus
B2RXS4	Plxnb2	0.767794	-0.38121	0.000116677	20.4765	13	168	182	206.2	Plexin-B2	Mus musculus
B2RY04	Dock5,Lr2,Rlc	0.842803	-0.246733	0.260031	59.0681	8	89	94	214.4	Dedicator of cytokinesis protein 5	Mus musculus
B2RY50	Armc4	0.724729	-0.464486	0.254307	47.9977	1	14	14	115.3	RecName: Full=Armadillo repeat-containing protein 4	Mus musculus
B2RY53	Gm6133,EG620155	1.49344	0.578641			1	3	3	22	EG620155 protein	Mus musculus
B2RY56	Rbm25	1.806	0.852799			1	2	2	99.6	RNA-binding protein 25	Mus musculus
B5THE2	Mgam	1.19028	0.251295	0.408082	71.3133	1	18	18	208.5	SubName: Full=Maltase-glucoamylase; EC=3.2.1.20; SubName: Full=Protein Mgam	Mus musculus
B7ZC55	Apol6	2.28357	1.19129	0.10716	23.5273	1	12	12	36.2	Apolipoprotein L 6	Mus musculus
B7ZMP1	Xpnpep3	0.637458	-0.649597	0.816746	215.513	2	11	11	56.7	Xaa-Pro aminopeptidase 3	Mus musculus
B8JK39	Itga9	0.42502	-1.2344	0.133972	38.8609	1	18	18	114.4	Integrin alpha-9	Mus musculus
B8ZXI1	Qtrtd1	1.22469	0.292415	0.203029	50.8101	2	31	31	46.3	Queuine tRNA-ribosyltransferase accessory subunit 2	Mus musculus
B9EJ86	Osbpl8 {ECO:0000312|MGI:MGI:2443807},Kiaa1451 {ECO:0000303|PubMed:15368895},Orp8	1.74295	0.801534			1	3	3	101.3	Oxysterol-binding protein-related protein 8	Mus musculus
B9EJR8	Dnaaf5,Heatr2	2.17114	1.11845	0.603022	71.9315	1	8	8	93.9	Dynein assembly factor 5, axonemal	Mus musculus
B9EKR1	Ptprz1	0.001	-1000			1	4	4	254.4	Receptor-type tyrosine-protein phosphatase zeta	Mus musculus
B9EKX1	Ptchd4	0.188083	-2.41056			1	5	7	103.1	Patched domain-containing protein 4	Mus musculus
C0HKG5	Rnaset2a,Rnase6pl	1.01892	0.0270449	0.948019	721.775	4	39	43	29.6	RecName: Full=Ribonuclease T2-A {ECO:0000312|MGI:MGI:1915445}; EC=3.1.27.-; AltName: Full=Ribonuclease 6-A {ECO:0000305}; Flags: Precursor	Mus musculus
D0G895	Ace3	1.27882	0.354812	0.444271	73.7566	1	14	14	85.9	Angiotensin-converting enzyme-like protein Ace3	Mus musculus
D3YV10	Ccdc13	0.297285	-1.75008			1	4	4	79.8	Coiled-coil domain-containing protein 13	Mus musculus
D3YV92	Fam71d,4921509E07Rik,mCG_5806	0.451272	-1.14793	0.0319376	16.9316	1	13	14	50.1	Family with sequence similarity 71, member D	Mus musculus
D3YVJ1	Gm5901	0.001	-1000			1	1	1	36.6	Predicted gene 5901	Mus musculus
D3YVV7	Nova2	0.898356	-0.15464	0.744261	165.186	1	14	14	55.7	Neuro-oncological ventral antigen 2	Mus musculus
D3YXG0	Hmcn1	0.785027	-0.349186	0.433505	69.1182	1	13	13	611.6	Hemicentin-1	Mus musculus
D3YXJ0	Dgkh	0.971244	-0.0420946	0.964805	1012.7	1	11	11	127.4	Diacylglycerol kinase	Mus musculus
D3YXJ5	Lratd2,Fam84b	1.00509	0.00732653	0.989267	3423.31	1	14	14	34.6	Family with sequence similarity 84, member B	Mus musculus
D3YXK2	Safb,Safb1	0.559431	-0.837969			1	2	2	105.1	Scaffold attachment factor B1	Mus musculus
D3YYM4	Wdr72	1.04394	0.0620391	0.937	598.812	2	15	16	124.4	WD repeat-containing protein 72	Mus musculus
D3YYU8	Obsl1	0.848244	-0.237449			1	4	4	197.9	Obscurin-like protein 1	Mus musculus
D3YZG8	Mthfd2l	0.888439	-0.170655	0.780431	197.547	2	25	25	36.4	Probable bifunctional methylenetetrahydrofolate dehydrogenase/cyclohydrolase 2	Mus musculus
D3YZP9	Ccdc6	0.750644	-0.413799	0.0123787	27.8988	3	42	42	52.9	Coiled-coil domain-containing protein 6	Mus musculus
D3YZU1	Shank1	1.55288	0.634945	0.354443	25.4967	1	10	10	226.3	SH3 and multiple ankyrin repeat domains protein 1	Mus musculus
D3YZV8	Ccdc8	0.668323	-0.581382	0.153862	36.407	1	14	14	73.9	Coiled-coil domain-containing protein 8 homolog	Mus musculus
D3YZZ5	Tmed7	1.02147	0.0306461	0.887808	372.69	4	78	81	25.2	SubName: Full=Protein Tmed7	Mus musculus
D3Z0M9	Ddx23,mCG_18410	0.813952	-0.296984	0.411784	75.0502	2	26	26	95.5	DEAD (Asp-Glu-Ala-Asp) box polypeptide 23	Mus musculus
D3Z286	Tmppe,Glb1	0.610912	-0.710963	0.130488	33.8731	1	14	14	49.4	Transmembrane protein with metallophosphoesterase domain	Mus musculus
D3Z2H9	Tpm3-rs7	0.246041	-2.02303	0.0220763	24.1373	4	19	21	29	SubName: Full=Uncharacterized protein	Mus musculus
D3Z393	Mkrn2os,mCG_132465	0.628503	-0.67001	0.0459432	22.6052	1	14	14	24.8	MCG132465, isoform CRA_a	Mus musculus
D3Z3I0	Cdc20b	1.11645	0.158923	0.964909	865.722	1	9	9	57.4	Cell division cycle 20B	Mus musculus
D3Z3N4	Hnrnph3,mCG_11326	0.721687	-0.470556	0.245043	55.0135	3	29	32	36.9	SubName: Full=MCG11326, isoform CRA_a; SubName: Full=Protein Hnrnph3	Mus musculus
D3Z445	Zfp707	1.20982	0.274797	0.893588	343.248	1	8	9	44.1	Zinc finger protein 707	Mus musculus
D3Z4R1	Hfm1 {ECO:0000312|MGI:MGI:3036246}	0.954249	-0.0675618	0.829865	241.294	1	14	14	161.4	Probable ATP-dependent DNA helicase HFM1	Mus musculus
D3Z4S3	Ptrhd1	0.001	-1000			1	2	2	16	Putative peptidyl-tRNA hydrolase PTRHD1	Mus musculus
D3Z4Z0	Tada2b,mCG_49644	0.770742	-0.375681	0.347593	64.6316	2	20	22	48.6	Transcriptional adapter	Mus musculus
D3Z5G7	Ces1b	0.310798	-1.68595	0.128396	30.6424	1	13	14	62.2	Carboxylic ester hydrolase	Mus musculus
D3Z5V4	Fam124a	1.02992	0.0425344	0.948285	696.593	1	14	14	59.3	Family with sequence similarity 124, member A	Mus musculus
D3Z689	Adamtsl5,mCG_13390	1.1558	0.208889	0.642313	127.498	3	28	30	53.6	ADAMTS-like 5	Mus musculus
D3Z690	Izumo4	0.302584	-1.72459	0.397868	71.3714	1	20	20	26.3	Izumo sperm-egg fusion protein 4	Mus musculus
D3Z6F0	Ifit1bl1,2010002M12Rik,Gm14446,mCG_124141	1.50587	0.590598	0.0110055	28.0428	4	52	57	54.5	Interferon-induced protein with tetratricpeptide repeats 1B-like 1	Mus musculus
D3Z6P9	Ddx43	0.888042	-0.171301	0.639955	119.418	1	14	14	72.3	DEAD (Asp-Glu-Ala-Asp) box polypeptide 43	Mus musculus
D3Z6Q9	Bin2	0.658959	-0.601739	0.466509	75.2526	1	11	12	52.6	Bridging integrator 2	Mus musculus
D3Z7M3	Vmn2r73,mCG_3424	0.440484	-1.18284	0.500525	48.4341	1	9	9	97.3	SubName: Full=MCG3424 {ECO:0000313|EMBL:EDL06836.1}; SubName: Full=Vomeronasal 2, receptor 73 {ECO:0000313|Ensembl:ENSMUSP00000076687}	Mus musculus
D3Z7P3	Gls,Gls1,Kiaa0838	0.843053	-0.246305	0.0221949	32.6398	16	202	231	74	Glutaminase kidney isoform, mitochondrial	Mus musculus
D3Z7X0	Acad12 {ECO:0000313|Ensembl:ENSMUSP00000046497,,mCG_142036 {ECO:0000313|EMBL:EDL19718.1}	0.942882	-0.0848502	0.972303	1113.87	1	8	8	61.4	SubName: Full=MCG142036 {ECO:0000313|EMBL:EDL19718.1}; SubName: Full=Protein Acad12 {ECO:0000313|Ensembl:ENSMUSP00000046497}	Mus musculus
D4AFX7	Dnajc13,RME-8	1.2543	0.326886	0.0548752	37.5893	14	146	158	255.1	SubName: Full=Receptor mediated endocytosis-8	Mus musculus
D6RFQ2	Gm42957	0.812523	-0.29952			1	3	3	39.9	SubName: Full=Predicted gene 42957 {ECO:0000313|Ensembl:ENSMUSP00000121011}	Mus musculus
D7PDD4	Mpig6b,AU023871,G6b,G6b-B	1000	1000			1	1	1	26	Megakaryocyte and platelet inhibitory receptor G6b	Mus musculus
E0CX47	Nxpe5 {ECO:0000313|Ensembl:ENSMUSP00000124929,,BC055004 {ECO:0000313|MGI:MGI:3584036}	0.646312	-0.629697	0.00580554	25.8982	3	53	59	62.5	Neurexophilin and PC-esterase domain family, member 5	Mus musculus
E0CXS8	Gm8113	1000	1000			1	1	1	66	Predicted gene 8113	Mus musculus
E0CYQ0	Kctd17,mCG_13350	0.702234	-0.509977	0.305169	51.2379	1	13	14	33.3	MCG13350, isoform CRA_b	Mus musculus
E0CZ22	Mroh1,Heatr7a	0.65963	-0.600271	0.131451	42.6158	4	28	31	181.8	Maestro heat-like repeat family member 1	Mus musculus
E0CZ42	Fer1l6	0.554633	-0.850395	0.258559	48.4338	2	14	15	209.8	SubName: Full=Fer-1-like 6 (C. elegans) {ECO:0000313|Ensembl:ENSMUSP00000125718}	Mus musculus
E1U8D0	Soga1,Soga	0.551635	-0.858214	0.0908336	26.0909	1	13	14	159.2	Protein SOGA1	Mus musculus
E9PUL3	Clca4	0.988591	-0.0165537	0.958007	873.718	8	99	103	112.7	SubName: Full=Calcium-activated chloride channel regulator 4	Mus musculus
E9PUR0	Ankhd1	0.988822	-0.016218	0.976705	1607	2	15	18	269.7	SubName: Full=Ankyrin repeat and KH domain-containing 1 {ECO:0000313|Ensembl:ENSMUSP00000123270}	Mus musculus
E9PUT0	Zfp983	0.758869	-0.398078	0.535362	76.5334	1	11	13	53.7	Zinc finger protein 983	Mus musculus
E9PV24	Fga {ECO:0000313|Ensembl:ENSMUSP00000133117	1.34343	0.425923	0.643641	126.451	1	20	21	87.4	Fibrinogen alpha chain	Mus musculus
E9PV38	Ces2g	0.786627	-0.346248	0.0725075	39.3929	6	93	101	62.7	SubName: Full=Protein Ces2g	Mus musculus
E9PV66	Myo18b	0.508838	-0.974723	0.482099	44.893	1	6	6	288.9	Myosin XVIIIb	Mus musculus
E9PVA8	Gcn1,Gcn1l1	0.801645	-0.318965	0.00906162	29.3317	28	318	359	293	eIF-2-alpha kinase activator GCN1	Mus musculus
E9PVD3	Dchs1	1.34909	0.431983	0.102161	41.4264	5	42	47	346.4	Protocadherin-16	Mus musculus
E9PVX6	Mki67	1.04259	0.0601748	0.780618	198.563	2	27	28	350.9	Proliferation marker protein Ki-67	Mus musculus
E9PVZ3	Ccdc144b	0.963157	-0.0541565	0.934254	589.133	2	18	18	61.4	Coiled-coil domain-containing 144B	Mus musculus
E9PVZ8	Golgb1	0.478579	-1.06317	1.74652e-13	10.321	11	126	133	370.2	SubName: Full=Protein Golgb1	Mus musculus
E9PW37	Rasal2	2.9957	1.58289			1	3	3	144.6	RAS protein activator-like 2	Mus musculus
E9PWG2	Trappc8	0.981746	-0.0265784	0.904492	425.728	10	116	127	160.9	SubName: Full=Trafficking protein particle complex 8 {ECO:0000313|Ensembl:ENSMUSP00000025177}	Mus musculus
E9PWG6	Ncapg	0.705425	-0.503435	0.231649	45.2469	2	15	16	112.9	Non-SMC condensin I complex, subunit G	Mus musculus
E9PWP7	Muc3	0.001	-1000			1	1	1	42.2	SubName: Full=Mucin 3, intestinal {ECO:0000313|Ensembl:ENSMUSP00000045196}	Mus musculus
E9PWQ3	Col6a3	1.04219	0.059617	0.225331	56.0222	128	1653	1868	353.9	SubName: Full=Collagen, type VI, alpha 3 {ECO:0000313|Ensembl:ENSMUSP00000057131}	Mus musculus
E9PWZ3	Rpl3l {ECO:0000313|Ensembl:ENSMUSP00000129325	0.001	-1000			1	5	5	46.5	SubName: Full=Protein Rpl3l {ECO:0000313|Ensembl:ENSMUSP00000129325}	Mus musculus
E9PX29	Sptbn4,Spnb4	2.95336	1.56236			2	9	9	288.8	RecName: Full=Spectrin beta chain {ECO:0000256|PIRNR:PIRNR002297}	Mus musculus
E9PXF8	Sbf2	1.06334	0.0885964	0.913942	375.984	1	9	10	210.5	SET-binding factor 2	Mus musculus
E9PXM2	1700003H04Rik	0.661488	-0.596212			1	2	2	22	RIKEN cDNA 1700003H04 gene	Mus musculus
E9PY03	Tstd1	0.792326	-0.335834	0.0492684	30.6735	3	22	25	14.3	Thiosulfate sulfurtransferase (rhodanese)-like domain-containing 1	Mus musculus
E9PY16	Adap1	0.766996	-0.38271	0.0871431	40.7405	6	71	80	43.4	ArfGAP with dual PH domains 1	Mus musculus
E9PY46	Ift140,WDTC2	0.767384	-0.38198	0.814024	218.486	1	12	12	165.9	Intraflagellar transport protein 140 homolog	Mus musculus
E9PY61	Gpr179	0.001	-1000			1	1	1	248.7	G protein-coupled receptor 179	Mus musculus
E9PYD1	Fam98c	1.49577	0.580891	0.0631459	32.0281	2	20	22	37.3	Family with sequence similarity 98, member C	Mus musculus
E9PYF4	Lmo7	0.702669	-0.509082	0.000570303	21.5609	6	74	79	192.6	SubName: Full=Protein Lmo7	Mus musculus
E9PYG6	Rasa1	1.11605	0.158402	0.460538	85.159	4	44	46	115.4	SubName: Full=Protein Rasa1	Mus musculus
E9PYK3	Parp4,Kiaa0177	0.720053	-0.473824	0.0241684	31.0001	5	46	48	216.1	Protein mono-ADP-ribosyltransferase PARP4	Mus musculus
E9PYL2	Prr12,Kiaa1205	0.001	-1000			1	2	2	211.9	Proline-rich protein 12	Mus musculus
E9PYP2	Nbeal1	0.78124	-0.356163	0.428133	78.1531	3	29	30	306.2	SubName: Full=Neurobeachin-like 1 {ECO:0000313|Ensembl:ENSMUSP00000124056}	Mus musculus
E9PZ11	Zfp651 {ECO:0000313|Ensembl:ENSMUSP00000091286	1.95821	0.969533	0.422305	69.7908	1	14	14	80.8	Zinc finger protein 651	Mus musculus
E9PZ19	Igsf9b,Kiaa1030	0.646567	-0.629127	0.610228	107.554	1	13	13	145	Protein turtle homolog B	Mus musculus
E9PZ26	Brd1	0.794748	-0.33143	0.300761	38.1022	1	9	9	133.4	Bromodomain-containing 1	Mus musculus
E9PZJ8	Ascc3	0.772403	-0.372575	0.00417671	26.712	15	180	192	250.6	Activating signal cointegrator 1 complex subunit 3	Mus musculus
E9PZP8	Herc1	1.30665	0.385873	0.30974	61.7219	3	26	30	532.7	HECT and RLD domain-containing E3 ubiquitin protein ligase family member 1	Mus musculus
E9PZQ0	Ryr1	1.53937	0.622344			1	2	2	565	Ryanodine receptor 1	Mus musculus
E9PZQ1	Ddx60	0.655511	-0.609307	0.0160556	29.8836	6	61	62	197.7	DEAD (Asp-Glu-Ala-Asp) box polypeptide 60	Mus musculus
E9PZU5	Vmn2r96	0.527478	-0.922816	0.0953171	29.7299	1	14	14	98.2	Vomeronasal 2, receptor 96	Mus musculus
E9Q043	Fndc1	0.606527	-0.721357	0.307114	57.2473	2	17	17	189.1	Fibronectin type III domain-containing 1	Mus musculus
E9Q046	Tcp10c,Gm9880	1.21119	0.276423	0.681944	133.131	1	13	14	54.3	T-complex protein 10c	Mus musculus
E9Q0B5	Fcgbp {ECO:0000313|Ensembl:ENSMUSP00000114271	0.818038	-0.28976	0.0104888	29.917	35	403	434	275.2	SubName: Full=Protein Fcgbp {ECO:0000313|Ensembl:ENSMUSP00000114271}	Mus musculus
E9Q0B6	Dnah6,Dnahc6	1000	1000			1	1	1	474.8	Dynein, axonemal, heavy chain 6	Mus musculus
E9Q0S6	Tns1	0.81795	-0.289915	0.000508425	23.0095	34	409	444	201.4	SubName: Full=Protein Tns1	Mus musculus
E9Q0X2	Apold1	0.475718	-1.07182			1	4	4	26.9	Apolipoprotein L domain-containing 1	Mus musculus
E9Q137	Tex264	0.58085	-0.783762			1	7	7	33.6	Testis-expressed gene 264	Mus musculus
E9Q166	Atad2b	3.0512	1.60938	0.482998	45.0573	1	10	10	164.7	ATPase family, AAA domain-containing 2B	Mus musculus
E9Q1A5	Zfp384	0.863976	-0.210937	0.4799	85.3767	1	21	21	63.6	Zinc finger protein 384	Mus musculus
E9Q1F5	Myo5c	0.746545	-0.421698	0.000187197	20.5367	11	105	127	202.7	SubName: Full=Protein Myo5c	Mus musculus
E9Q1P8	Irf2bp2	0.850037	-0.234403	0.0722699	37.2845	2	35	39	59.3	Interferon regulatory factor 2-binding protein 2	Mus musculus
E9Q1U1	Ccdc171	1.20812	0.272759	0.641895	117.483	1	13	13	152.3	Coiled-coil domain-containing protein 171	Mus musculus
E9Q1W3	Neb	1.05135	0.0722401	0.853679	288.377	4	32	39	828.7	SubName: Full=Protein Neb	Mus musculus
E9Q236	Abcc4	1.40109	0.486547	0.614732	115.081	2	18	18	148.9	ATP-binding cassette, sub-family C (CFTR/MRP), member 4	Mus musculus
E9Q238	Kank1	1.1273	0.172875			1	2	2	148.3	KN motif and ankyrin repeat domains 1	Mus musculus
E9Q286	Ice1,Kiaa0947	1.37104	0.455267			1	3	3	242.3	Little elongation complex subunit 1	Mus musculus
E9Q2I4	Elmsan1,C130039O16Rik	0.79398	-0.332825	0.3351	50.8805	1	12	12	119.7	ELM2 and Myb/SANT-like domain-containing 1	Mus musculus
E9Q2J5	Vmn2r104	0.612545	-0.707113	0.0453266	19.397	1	13	14	99.3	Vomeronasal 2, receptor 104	Mus musculus
E9Q2M9	Wdfy4	1.27631	0.351974	0.19467	51.3633	9	56	60	354.3	SubName: Full=WD repeat and FYVE domain-containing 4 {ECO:0000313|Ensembl:ENSMUSP00000117068}	Mus musculus
E9Q328	5430401F13Rik	1.05241	0.0737019	0.805163	204.175	1	12	14	19	SubName: Full=RIKEN cDNA 5430401F13 gene {ECO:0000313|Ensembl:ENSMUSP00000074539}	Mus musculus
E9Q355	Catsperg1	0.610089	-0.712908	0.848565	215.992	1	8	8	132.4	Cation channel sperm-associated protein subunit gamma 1	Mus musculus
E9Q394	Akap13,Brx	0.745196	-0.424308	0.114805	43.3945	5	56	58	304	A-kinase anchor protein 13	Mus musculus
E9Q3C1	C2cd2,Kiaa4045	1.13054	0.177015	0.832784	196.813	1	7	7	76.5	C2 domain-containing protein 2	Mus musculus
E9Q3E1	Aldh3b2	1.32661	0.407746	0.853406	253.074	1	10	11	53	Aldehyde dehydrogenase family 3 member B2	Mus musculus
E9Q3F5	Vmn2r76	1.03668	0.0519774	0.944432	613.599	1	9	10	97	Vomeronasal 2, receptor 76	Mus musculus
E9Q3G8	Nup153	0.959158	-0.0601589	0.923485	526.061	3	32	32	152	SubName: Full=Protein Nup153	Mus musculus
E9Q3H6	Coq10a	1.55443	0.636387			1	5	5	28.9	Coenzyme Q10A	Mus musculus
E9Q3K0	Gm6588	0.753922	-0.407512	0.667349	92.9977	1	6	6	54.7	Predicted gene 6588	Mus musculus
E9Q3L2	Pi4ka,Pik4,Pik4ca	0.742728	-0.429094	0.0900992	40.8023	7	61	66	237	Phosphatidylinositol 4-kinase alpha	Mus musculus
E9Q3P4	Cenpf	0.490851	-1.02664	0.464206	62.8791	1	8	10	342.5	Centromere protein F	Mus musculus
E9Q401	Ryr2	1.47703	0.562701	0.443476	73.5323	1	14	14	564.8	Ryanodine receptor 2	Mus musculus
E9Q411	Nbas	0.83531	-0.259617	0.0725983	39.5283	9	106	118	265.8	SubName: Full=Protein Nbas	Mus musculus
E9Q414	Apob	0.425092	-1.23415	0.347256	56.6657	1	13	14	509.4	Apolipoprotein B-100	Mus musculus
E9Q444	Zbtb21,Zfp295	0.651383	-0.618422	0.43314	64.9095	1	11	12	121.5	Zinc finger and BTB domain-containing 21	Mus musculus
E9Q459	Zfp160	0.001	-1000			2	5	5	73.4	Zinc finger protein 160	Mus musculus
E9Q4F7	Ankrd11	0.652465	-0.616028	0.164444	34.6672	1	13	14	296.2	Ankyrin repeat domain-containing protein 11	Mus musculus
E9Q4N7	Arid1b,Baf250b	0.393684	-1.34489	0.0077931	20.3594	3	21	23	237.8	AT-rich interactive domain-containing protein 1B	Mus musculus
E9Q4P1	Wdfy1,Kiaa1435	0.794192	-0.33244	0.310474	62.4657	4	30	30	46.2	WD repeat and FYVE domain-containing protein 1	Mus musculus
E9Q4S1	Pde8b	1000	1000			1	3	3	96.7	High affinity cAMP-specific and IBMX-insensitive 3',5'-cyclic phosphodiesterase 8B	Mus musculus
E9Q512	Trip11	0.52474	-0.930324	0.00135138	20.9292	3	37	39	226.5	SubName: Full=Protein Trip11	Mus musculus
E9Q555	Rnf213	0.761298	-0.393467	2.10156e-06	17.278	30	284	316	584.8	E3 ubiquitin-protein ligase RNF213	Mus musculus
E9Q557	Dsp	0.755492	-0.404512	3.16836e-09	14.3421	44	493	533	332.9	Desmoplakin	Mus musculus
E9Q5C9	Nolc1,Kiaa0035	1.20472	0.268699			1	4	4	73.7	Nucleolar and coiled-body phosphoprotein 1	Mus musculus
E9Q5F9	Setd2,Kiaa1732,Kmt3a	0.986182	-0.0200749	0.99072	4084.85	2	11	12	285.7	Histone-lysine N-methyltransferase SETD2	Mus musculus
E9Q5G3	Kif23	2.55979	1.35603			1	4	4	108.8	Kinesin-like protein KIF23	Mus musculus
E9Q5G7	Oog1,Oog	1.03082	0.0437964	0.837174	251.661	1	14	14	56.6	Oogenesin-1	Mus musculus
E9Q5R7	Nlrp12,NALP12	0.0541749	-4.20623			1	3	3	119.3	NACHT, LRR and PYD domains-containing protein 12	Mus musculus
E9Q612	Ptpro,GLEPP1,Ptpn15,PTPU2	0.001	-1000			1	1	1	138.6	RecName: Full=Receptor-type tyrosine-protein phosphatase O; Short=R-PTP-O; EC=3.1.3.48; AltName: Full=Glomerular epithelial protein 1; AltName: Full=Protein tyrosine phosphatase U2; Short=PTP-U2; Short=PTPase U2; Flags: Precursor	Mus musculus
E9Q616	Ahnak	0.758499	-0.398782	2.1077e-46	6.58981	254	3321	3542	604.3	SubName: Full=Protein Ahnak	Mus musculus
E9Q634	Myo1e,Myr3	1.12816	0.173969	0.468508	87.4062	8	87	100	126.8	Unconventional myosin-Ie	Mus musculus
E9Q649	Gcnt4	4.48601	2.16543			1	3	3	52.8	Beta-1,3-galactosyl-O-glycosyl-glycoprotein beta-1,6-N-acetylglucosaminyltransferase 4	Mus musculus
E9Q6B2	Ccdc85c	0.001	-1000			1	2	2	45.3	Coiled-coil domain-containing protein 85C	Mus musculus
E9Q6C8	Xkr6	1.35213	0.435232			1	7	8	70.9	XK-related protein 6	Mus musculus
E9Q6D8	C6	1.12134	0.165227	0.855721	258.267	1	10	11	104.6	Complement component 6	Mus musculus
E9Q6E5	Srsf11 {ECO:0000313|Ensembl:ENSMUSP00000113685	0.760265	-0.395426			1	6	6	56.7	Serine/arginine-rich-splicing factor 11	Mus musculus
E9Q6H8	Plekha5	1.00203	0.00291853	0.991674	5089.18	2	31	32	144.4	SubName: Full=Protein Plekha5	Mus musculus
E9Q6P5	Ttc7b	0.841126	-0.249607	0.663015	132.384	2	17	19	94.2	Tetratricopeptide repeat protein 7B	Mus musculus
E9Q6R7	Utrn	1.08444	0.116954	0.496684	93.0112	20	240	255	392.7	SubName: Full=Protein Utrn	Mus musculus
E9Q735	Ube4a {ECO:0000312|MGI:MGI:2154580},Ufd2b {ECO:0000312|MGI:MGI:2154580}	0.566562	-0.819695	0.0537531	32.7552	2	23	24	118.2	Ubiquitin conjugation factor E4 A	Mus musculus
E9Q743	Wdr66	0.529143	-0.918271	0.182481	32.2517	1	12	13	148.6	Cilia- and flagella-associated protein 251	Mus musculus
E9Q774	Akap11	0.632978	-0.659772			1	6	6	208.8	A kinase (PRKA) anchor protein 11	Mus musculus
E9Q784	Zc3h13	1.47937	0.564986	0.31742	52.9224	1	12	12	203.8	Zinc finger CCCH domain-containing protein 13	Mus musculus
E9Q793	Jhy	0.001	-1000			1	1	1	87.4	Jhy protein	Mus musculus
E9Q7D5	Arhgef5	0.869409	-0.201894	0.575735	105.806	2	21	23	176.7	Rho guanine nucleotide exchange factor 5	Mus musculus
E9Q7E2	Arid2,Baf200	1.12506	0.170001	0.356203	69.6711	7	50	57	196	AT-rich interactive domain-containing protein 2	Mus musculus
E9Q7F2	Rnf169,Kiaa1991	0.001	-1000			1	1	1	75.8	E3 ubiquitin-protein ligase RNF169	Mus musculus
E9Q7G0	Numa1	0.87791	-0.187855	0.348235	69.5984	12	126	141	235.6	Nuclear mitotic apparatus protein 1	Mus musculus
E9Q7L0	Ogdhl	1.09367	0.129175	0.647753	127.342	1	19	24	116.6	SubName: Full=Protein Ogdhl	Mus musculus
E9Q7L1	Urb2	0.524776	-0.930226	0.178861	8.10119	1	7	8	171.6	URB2 ribosome biogenesis 2 homolog (S. cerevisiae)	Mus musculus
E9Q7N9	Dnah11,Dnahc11	0.540308	-0.888145	0.846865	214.185	1	7	7	516.3	SubName: Full=Protein Dnah11	Mus musculus
E9Q7P9	Cdhr2	1.07844	0.10895	0.829312	243.623	2	16	16	142.6	Cadherin-related family member 2	Mus musculus
E9Q7X7	Nrxn2	1.50943	0.594	0.869244	248.693	1	6	6	184.9	Neurexin-2	Mus musculus
E9Q8D0	Dnajc21	0.001	-1000			1	2	2	61.7	DnaJ homolog subfamily C member 21	Mus musculus
E9Q8I7	Nfxl1	1000	1000			1	3	3	101.5	SubName: Full=Nuclear transcription factor, X-box-binding-like 1 {ECO:0000313|Ensembl:ENSMUSP00000084467}	Mus musculus
E9Q8T2	Prdm15	0.655487	-0.609361	0.614561	75.0191	1	7	8	132.9	PR domain zinc finger protein 15	Mus musculus
E9Q8V6	Dennd4a	0.846795	-0.239915	0.527622	97.3031	2	40	41	209.3	DENN/MADD domain-containing 4A	Mus musculus
E9Q912	Rap1gds1	0.908013	-0.139215	0.776692	196.445	4	52	52	66.1	RAP1, GTP-GDP dissociation stimulator 1	Mus musculus
E9Q9A9	Oas2,oasl11	1000	1000			1	1	1	85.1	2'-5'-oligoadenylate synthase 2	Mus musculus
E9Q9D5	Rabl2,Rabl2a	0.756727	-0.402155	0.730598	141.43	1	11	11	25.6	Rab-like protein 2A	Mus musculus
E9Q9Q2	R3hdm1	0.614526	-0.702453	0.127156	33.4766	1	14	14	124.4	R3H domain-containing 1	Mus musculus
E9QA15	Cald1	0.530915	-0.913446	0.00700363	27.5587	16	97	102	89.3	SubName: Full=Protein Cald1	Mus musculus
E9QA22	Zfp644	1.09841	0.135411	0.873292	309.719	1	13	14	148.4	Zinc finger protein 644	Mus musculus
E9QAB6	Ptar1	1.14245	0.192133	0.432174	78.351	2	26	28	48.3	Protein prenyltransferase alpha subunit repeat-containing 1	Mus musculus
E9QAE3	Btaf1	0.942002	-0.0861978	0.786539	205.297	6	41	51	207.1	B-TFIID TATA-box-binding protein-associated factor 1	Mus musculus
E9QAM5	Helz2	0.781763	-0.355197	0.0255195	32.8113	12	109	116	331.6	Helicase with zinc finger domain 2	Mus musculus
E9QAN8	Pik3c2b	0.619924	-0.689836	0.12802	39.11	2	19	20	184.2	Phosphatidylinositol-4-phosphate 3-kinase catalytic subunit type 2 beta	Mus musculus
E9QAP7	Taf4a	0.592708	-0.754607			1	4	4	105.3	TATA-box-binding protein-associated factor 4	Mus musculus
E9QAS7	Inpp5a	0.763569	-0.38917	0.23611	54.1668	2	30	34	48.8	SubName: Full=Inositol polyphosphate-5-phosphatase A {ECO:0000313|Ensembl:ENSMUSP00000026550}	Mus musculus
E9QAT4	Sec16a,Kiaa0310,Sec16	0.830191	-0.268485	0.335625	67.5885	7	69	69	254.2	Protein transport protein Sec16A	Mus musculus
E9QMW4		15.0795	3.91451			1	4	4	127.7	Uncharacterized protein C16orf96 homolog	Mus musculus
ENSEMBL		0.913154	-0.13107	0.731037	166.774	3	38	40	55.2	(Bos taurus) 55 kDa protein	unknown organism
F2Z3U3	Raph1	1.06024	0.0843874	0.718133	161.338	3	59	67	67	SubName: Full=Protein Raph1; Flags: Fragment	Mus musculus
F6Q4M4	Gm10999	0.23563	-2.08541	0.221928	28.5454	1	10	12	7.9	Predicted gene 10999	Mus musculus
F6WYC8	Lipo1	0.12846	-2.96061	0.210339	27.1269	1	10	10	44.7	Lipase, member O1	Mus musculus
F6XZJ7	Samd15,Gm263	0.480812	-1.05646			1	4	4	70.5	Sterile alpha motif domain-containing protein 15	Mus musculus
F6ZDS4	Tpr	0.472886	-1.08043	4.88255e-07	15.1123	10	100	110	274	Nucleoprotein TPR	Mus musculus
F7A1F0	Tsga10ip	0.001	-1000			1	1	1	17.9	SubName: Full=Testis-specific 10-interacting protein {ECO:0000313|Ensembl:ENSMUSP00000047408}	Mus musculus
F7AIG4	Gm10772,Gm17353	0.001	-1000			1	2	2	9.8	Predicted gene 10772	Mus musculus
F7BGH6	Gm17349	0.460965	-1.11727	0.531824	83.4768	1	12	12	11	Predicted gene, 17349	Mus musculus
F7BJB9	Morc3,Nxp2,Zcwcc3	1.2297	0.298301	0.596302	110.766	2	19	20	106.5	MORC family CW-type zinc finger protein 3	Mus musculus
F7BWT7	Tspan15	0.54081	-0.886806	0.296324	52.7806	1	14	14	33.1	Tetraspanin-15	Mus musculus
F8VPK0	Ttc37	0.811445	-0.301434	0.0429994	35.8382	11	122	127	173.9	SubName: Full=Protein Ttc37	Mus musculus
F8VPK8	Pcdh9	1.82554	0.868322	0.130348	33.8519	1	14	14	136.1	Protocadherin 9	Mus musculus
F8VPN2	Tex15	2.8171	1.49421			1	4	4	311.3	Testis-expressed protein 15	Mus musculus
F8VPN4	Agl	0.805692	-0.311699	0.0066724	28.0468	19	172	185	174.3	Amylo-1,6-glucosidase, 4-alpha-glucanotransferase	Mus musculus
F8VPP8	Zc3h7b	0.543456	-0.879765	0.226156	48.8999	2	17	20	110.3	Zinc finger CCCH type-containing 7B	Mus musculus
F8VPU2	Farp1	0.886157	-0.174365	0.277093	60.8833	7	94	101	118.9	FERM, ARHGEF and pleckstrin domain-containing protein 1	Mus musculus
F8VPU6	Usp9y	1.6235	0.699103	0.663015	113.67	1	11	11	292.3	RecName: Full=Ubiquitin carboxyl-terminal hydrolase; EC=3.4.19.12	Mus musculus
F8VPX2	Fbxw9	0.848555	-0.23692	0.580619	95.0494	1	11	11	50.5	F-box and WD-40 domain protein 9	Mus musculus
F8VPZ3	Usp32	1.27598	0.351608			1	5	5	181.7	Ubiquitin-specific peptidase 32	Mus musculus
F8VQ05	Fryl	0.577487	-0.792139	6.39193e-05	17.7413	6	56	67	337.8	SubName: Full=Protein Fryl	Mus musculus
F8VQ07	5830473C10Rik	0.001	-1000			1	1	1	70.2	RIKEN cDNA 5830473C10 gene	Mus musculus
F8VQ29	Iqgap3	0.698586	-0.51749	0.444523	73.8882	1	14	14	185.4	IQ motif-containing GTPase-activating protein 3	Mus musculus
F8VQ70	Scaper	0.402584	-1.31264			1	6	6	157.8	SubName: Full=S phase cyclin A-associated protein in the ER {ECO:0000313|Ensembl:ENSMUSP00000043411}	Mus musculus
F8VQB6	Myo10	2.10457	1.07353	0.219517	47.0678	2	17	17	237.3	Unconventional myosin-X	Mus musculus
F8VQC1	Srp72 {ECO:0000313|Ensembl:ENSMUSP00000098648	0.936415	-0.0947808	0.668354	140.218	13	102	110	74.7	RecName: Full=Signal recognition particle subunit SRP72 {ECO:0000256|PIRNR:PIRNR038922}	Mus musculus
F8VQM5	Sis	0.574948	-0.798497			1	3	3	209	SubName: Full=Protein Sis	Mus musculus
G3UVV3	Zfp407,mCG_1556	1.5544	0.636358	0.817368	179.289	1	10	10	246	MCG1556, isoform CRA_b	Mus musculus
G3UW81	Cyp4f40,mCG_125472	0.791959	-0.336502	0.562217	97.3452	1	14	14	60.2	SubName: Full=MCG125472; SubName: Full=Protein Cyp4f40	Mus musculus
G3UYX5	Rgs22	0.792402	-0.335696	0.0724469	26.5726	1	14	14	145.9	RecName: Full=Regulator of G-protein signaling 22	Mus musculus
G3UZ78	Adgb,Capn7l	0.316988	-1.6575	0.441284	70.4962	1	13	14	188.6	Androglobin	Mus musculus
G3X8Q1	Cabin1,mCG_117500	3.26007	1.7049	0.318619	21.2046	1	6	6	243.2	Calcineurin binding protein 1, isoform CRA_a	Mus musculus
G3X8U3	2210016F16Rik,mCG_6895	1.44228	0.528356	0.00919324	28.366	7	84	92	38.6	SubName: Full=MCG6895; SubName: Full=Protein 2210016F16Rik	Mus musculus
G3X8X0	Dhx16,mCG_141148	1.09868	0.135776	0.643641	130.046	5	58	60	119.1	SubName: Full=DEAH (Asp-Glu-Ala-His) box polypeptide 16, isoform CRA_a; SubName: Full=Protein Dhx16	Mus musculus
G3X939	Slc9a3 {ECO:0000312|MGI:MGI:105064}	0.001	-1000			1	6	6	93.1	Sodium/hydrogen exchanger 3	Mus musculus
G3X972	Sec24c,mCG_121333	0.908992	-0.13766	0.485756	90.0832	6	64	68	118.6	SubName: Full=Protein Sec24c; SubName: Full=SEC24 related gene family, member C (S. cerevisiae), isoform CRA_a	Mus musculus
G3X982	Aox3,Aoh1	0.595202	-0.748549	0.48736	79.0189	1	13	14	146.9	Aldehyde oxidase 3	Mus musculus
G3X9B1	Heatr1,mCG_119362	0.393499	-1.34557	0.0446101	31.3781	3	25	25	242.1	SubName: Full=HEAT repeat containing 1; SubName: Full=Protein Heatr1	Mus musculus
G3X9C2	Nccrp1,Fbxo50	0.56675	-0.819214	0.000751449	21.7712	6	65	71	30.4	F-box only protein 50	Mus musculus
G3X9G7	Zfp809	0.001	-1000			1	1	1	46.9	Zinc finger protein 809	Mus musculus
G3X9H3	Zfp607b,mCG_147820	0.649	-0.623711	0.730598	118.319	1	9	10	74.1	SubName: Full=MCG147820 {ECO:0000313|EMBL:EDL24171.1}; SubName: Full=Zinc finger protein 607B {ECO:0000313|Ensembl:ENSMUSP00000075755}	Mus musculus
G3X9J0	Sipa1l3,Spal3	0.718923	-0.476091	0.486328	84.0386	2	17	18	195.1	Signal-induced proliferation-associated 1-like protein 3	Mus musculus
G3X9K3	Arfgef1	0.42719	-1.22705	0.00245182	22.4866	4	39	45	208.5	Brefeldin A-inhibited guanine nucleotide-exchange protein 1	Mus musculus
G3X9K7	Apol10b,9130218O11Rik,mCG_131136	0.661148	-0.596956	0.12401	30.1132	1	13	14	37.1	Apolipoprotein L 10B	Mus musculus
G3X9Y6	Akr1c19,mCG_114463	1.17928	0.237911	0.435296	79.5441	3	31	35	37	SubName: Full=Aldo-keto reductase family 1, member C19 {ECO:0000313|EMBL:EDL32241.1, ECO:0000313|Ensembl:ENSMUSP00000112666}	Mus musculus
G3X9Z4	Pcf11,mCG_8209	0.674001	-0.569177	0.0424318	24.1835	2	15	18	172.7	SubName: Full=Cleavage and polyadenylation factor subunit homolog (S. cerevisiae); SubName: Full=Protein Pcf11	Mus musculus
G3XA30	Nsmce4a,mCG_1618	0.529869	-0.916292	0.0398716	13.8986	2	12	15	43.8	Non-structural maintenance of chromosomes element 4	Mus musculus
G3XA59	Lrrc32	0.552895	-0.854921	0.246319	46.9839	1	14	14	72.4	Transforming growth factor beta activator LRRC32	Mus musculus
G5E829	Atp2b1 {ECO:0000312|MGI:MGI:104653}	0.4009	-1.31868	0.37176	47.8328	1	10	10	134.7	Plasma membrane calcium-transporting ATPase 1	Mus musculus
G5E870	Trip12	0.74634	-0.422094	0.0600858	37.7015	8	82	95	224.1	E3 ubiquitin-protein ligase TRIP12	Mus musculus
G5E895	Akr1b10,mCG_142264	0.690268	-0.534771	0.0289561	32.2795	4	53	56	35.8	SubName: Full=MCG142264, isoform CRA_b; SubName: Full=Protein Akr1b10	Mus musculus
G5E897	Kdelc2	0.850196	-0.234133	0.394977	75.5774	7	94	97	57.7	KDEL (Lys-Asp-Glu-Leu) containing 2, isoform CRA_b	Mus musculus
G5E8B9	Zbtb11,Rpl24,mCG_130893	0.966288	-0.0494755	0.621528	98.5991	1	8	8	118.6	MCG130893	Mus musculus
G5E8F4	Fpgt	0.881237	-0.182398	0.442902	82.6496	5	76	83	65.4	Fucose-1-phosphate guanylyltransferase	Mus musculus
G5E8K5	Ank3	0.771055	-0.375095	0.029704	33.3975	9	96	99	214.1	Ankyrin-3	Mus musculus
G5E8P0	Tubgcp6,Kiaa1669	1.18029	0.239144	0.561261	100.472	2	17	17	197.2	Gamma-tubulin complex component 6	Mus musculus
G5E8V9	Arfip1,mCG_18094	0.881622	-0.181768	0.949801	592.284	1	6	6	41.5	SubName: Full=MCG18094; SubName: Full=Protein Arfip1; Flags: Fragment	Mus musculus
G5E904	Gm4794,mCG_19189	1.32758	0.408795			1	6	6	34.8	SubName: Full=MCG19189; SubName: Full=Protein Gm4794	Mus musculus
G5E905	Zfp871,9030612M13Rik,mCG_66029	0.927008	-0.109347	0.80408	217.1	2	19	19	71.5	RIKEN cDNA 9030612M13	Mus musculus
H-INV		0.413146	-1.27528			1	3	3	49.4	Tax_Id=9606 Gene_Symbol=- Similar to Keratin, type II cytoskeletal 8	unknown organism
H3BKP8	9930021J03Rik	0.155	-2.68966			1	4	4	218.9	RIKEN cDNA 9930021J03 gene	Mus musculus
H3BKQ3	Evi5l	0.679999	-0.556396	0.218903	43.6987	1	14	14	93.5	Ecotropic viral integration site 5-like	Mus musculus
H3BL40	Rgsl1	0.848423	-0.237144	0.41735	66.3966	1	13	14	125	Regulator of G-protein-signaling-like 1	Mus musculus
I7HPW8	Myo15b	0.993149	-0.00991816	0.964805	1068.65	18	203	230	333	SubName: Full=Myosin XVB {ECO:0000313|Ensembl:ENSMUSP00000091439}	Mus musculus
J3QK55	2010315B03Rik	0.001	-1000			1	2	2	51	RIKEN cDNA 2010315B03 gene	Mus musculus
J3QN89	Aamp	0.593201	-0.753408	0.167969	43.3704	1	19	20	47	SubName: Full=Angio-associated migratory protein {ECO:0000313|Ensembl:ENSMUSP00000136644}	Mus musculus
J3QNE4	Ccdc180,E230008N13Rik	0.897968	-0.155265	0.830404	239.358	1	13	14	195.8	Coiled-coil domain-containing 180	Mus musculus
J3QNV7	Gm10428	0.001	-1000			1	2	2	15.1	Predicted gene 10428	Mus musculus
J3QPR6	Rfpl4b,mCG_1377	1.28656	0.363524	0.825211	187.898	1	9	10	30.5	MCG1377	Mus musculus
J3QPZ5	Cfap73,Ccdc42b	0.829515	-0.26966	0.424519	55.6034	1	8	8	35.7	Cilia- and flagella-associated protein 73	Mus musculus
J3S6Y1	Tspear,Tnep1	2.2182	1.14939	0.328493	56.9398	1	13	14	75.1	Thrombospondin-type laminin G domain and EAR repeat-containing protein	Mus musculus
K7N6U5	Vmn2r78	9.73354	3.28296	0.291677	18.0896	1	6	6	98.4	Vomeronasal 2, receptor 78	Mus musculus
K7N6V2	Vmn2r58	1000	1000			1	1	1	98.6	SubName: Full=Vomeronasal 2, receptor 58 {ECO:0000313|Ensembl:ENSMUSP00000126966}	Mus musculus
L7N269	Vmn2r57	1.34376	0.42628	0.447634	74.5367	1	14	14	98.8	Vomeronasal 2, receptor 57	Mus musculus
O08528	Hk2	0.635702	-0.653577	9.86977e-05	19.8801	13	121	131	102.5	Hexokinase-2	Mus musculus
O08529	Capn2	0.961689	-0.0563572	0.766665	189.769	14	121	139	79.9	Calpain-2 catalytic subunit	Mus musculus
O08532	Cacna2d1,Cacna2	0.635519	-0.653992	0.053061	35.1983	3	38	42	124.6	Voltage-dependent calcium channel subunit alpha-2/delta-1	Mus musculus
O08539	Bin1,Amphl,Sh3p9	0.868876	-0.202777	0.717186	159.762	3	36	37	64.5	Myc box-dependent-interacting protein 1	Mus musculus
O08547	Sec22b,Sec22l1	1.354	0.43723	0.108657	42.9451	3	59	64	24.7	Vesicle-trafficking protein SEC22b	Mus musculus
O08553	Dpysl2,Crmp2,Ulip2	0.823907	-0.279446	0.00493283	27.4571	24	315	343	62.3	Dihydropyrimidinase-related protein 2	Mus musculus
O08573	Lgals9	0.653012	-0.614819	0.0315979	33.0237	8	62	69	40	Galectin-9	Mus musculus
O08579	Emd,Sta	1.55759	0.639319	0.348718	64.8644	3	21	21	29.4	Emerin	Mus musculus
O08580	Esrra,Err1,Estrra,Nr3b1	0.569458	-0.812339	0.0541729	33.1627	1	25	26	45.5	Steroid hormone receptor ERR1	Mus musculus
O08582	Gtpbp1,Gtpbp	0.734501	-0.445164	0.00488065	26.2164	6	77	86	72.3	GTP-binding protein 1	Mus musculus
O08583	Alyref,Aly,Ref1,Refbp1,THOC4	1.11845	0.161496	0.42354	78.9623	3	53	55	26.9	THO complex subunit 4	Mus musculus
O08584	Klf6,Copeb,Cpbp	0.283944	-1.81632			1	5	5	31.9	Krueppel-like factor 6	Mus musculus
O08585	Clta	5.72851	2.51816	0.0882634	20.966	3	11	12	25.6	Clathrin light chain A	Mus musculus
O08586	Pten,Mmac1	0.796456	-0.328334	0.311694	54.8499	1	14	14	47.2	Phosphatidylinositol 3,4,5-trisphosphate 3-phosphatase and dual-specificity protein phosphatase PTEN	Mus musculus
O08599	Stxbp1	1.00855	0.012289	0.958461	880.642	8	82	91	67.6	Syntaxin-binding protein 1	Mus musculus
O08600	Endog	1.97368	0.980885	0.130348	42.7369	5	30	31	32.2	Endonuclease G, mitochondrial	Mus musculus
O08601	Mttp,Mtp	0.575178	-0.797919	0.0389587	29.9722	2	22	25	99.1	Microsomal triglyceride transfer protein large subunit	Mus musculus
O08638	Myh11	0.520647	-0.941623	1.39701e-42	6.68792	102	1209	1294	227	Myosin-11	Mus musculus
O08648	Map3k4,Mekk4	1.15715	0.210576			1	4	4	179.8	Mitogen-activated protein kinase kinase kinase 4	Mus musculus
O08663	Map2,Mtap2	0.714461	-0.485072	0.0203409	29.1013	5	36	44	52.9	Methionine aminopeptidase 2	Mus musculus
O08677	Kng1,Kng	0.908266	-0.138813	0.829865	250.524	2	24	24	73.1	Kininogen-1	Mus musculus
O08688	Capn5,Ncl3	0.771522	-0.374221	0.129556	45.2049	7	67	72	73	Calpain-5	Mus musculus
O08689	Mstn,Gdf8	2.15412	1.1071	0.241408	13.1244	1	8	8	42.9	Growth/differentiation factor 8	Mus musculus
O08691	Arg2	1.83471	0.875555			1	5	5	38.9	Arginase-2, mitochondrial	Mus musculus
O08692	Ngp {ECO:0000312|EMBL:AAI19404.1	1.90243	0.927841	0.177547	45.6271	2	21	21	19.3	Neutrophilic granule protein	Mus musculus
O08709	Prdx6,Aop2,Ltw4,Prdx5	0.866772	-0.206276	0.313829	65.6652	16	268	281	24.9	Peroxiredoxin-6	Mus musculus
O08715	Akap1,Akap	2.26688	1.18071	0.0903364	29.0182	1	14	14	92.2	A-kinase anchor protein 1, mitochondrial	Mus musculus
O08734	Bak1,Bak	9.50359	3.24847			1	5	5	23.3	Bcl-2 homologous antagonist/killer	Mus musculus
O08738	Casp6	1.05606	0.0786978	0.66999	140.816	8	105	112	31.6	Caspase-6	Mus musculus
O08739	Ampd3	0.845726	-0.241738	0.579198	109.073	4	37	39	88.7	AMP deaminase 3	Mus musculus
O08740	Polr2j,Rpo2-4	0.782441	-0.353947	0.357931	60.8781	1	14	14	13.3	RecName: Full=DNA-directed RNA polymerase II subunit RPB11; Short=RNA polymerase II subunit B11; AltName: Full=DNA-directed RNA polymerase II subunit J; AltName: Full=RNA polymerase II 13.3 kDa subunit; AltName: Full=RPB14	Mus musculus
O08746	Matn2	0.858013	-0.220928	0.54129	100.266	3	37	38	106.7	Matrilin-2	Mus musculus
O08749	Dld	0.950758	-0.0728492	0.749942	179.614	16	133	148	54.3	Dihydrolipoyl dehydrogenase, mitochondrial	Mus musculus
O08756	Hsd17b10,Erab,Hadh2	0.912201	-0.132576	0.446905	84.0325	7	134	143	27.4	3-hydroxyacyl-CoA dehydrogenase type-2	Mus musculus
O08759	Ube3a	0.797908	-0.325706	0.181538	49.1536	4	37	42	99.8	Ubiquitin-protein ligase E3A	Mus musculus
O08760	Ogg1	0.432342	-1.20976	0.230119	12.1183	2	7	8	38.9	N-glycosylase/DNA lyase	Mus musculus
O08762	Prss12,Bssp3	0.714755	-0.48448	0.650209	123.146	1	13	13	84.1	Neurotrypsin	Mus musculus
O08784	Tcof1	1.01872	0.0267585	0.98396	2260.9	3	15	15	135	Treacle protein	Mus musculus
O08785	Clock	0.621353	-0.686516			1	4	4	96.4	Circadian locomoter output cycles protein kaput	Mus musculus
O08788	Dctn1	1.01325	0.0189896	0.91778	501.265	10	147	161	141.7	Dynactin subunit 1	Mus musculus
O08795	Prkcsh	0.812085	-0.300298	0.210095	53.2181	7	64	73	58.8	Glucosidase 2 subunit beta	Mus musculus
O08796	Eef2k	0.662115	-0.594845	0.0725075	37.6759	3	39	40	81.7	Eukaryotic elongation factor 2 kinase	Mus musculus
O08797	Serpinb9,mCG_17886	0.749245	-0.41649	0.0579099	36.5351	4	48	52	42.3	SubName: Full=Protein Serpinb9; SubName: Full=SPI6; SubName: Full=Serine (Or cysteine) peptidase inhibitor, clade B, member 9	Mus musculus
O08800	Serpinb8	0.001	-1000			1	2	2	42.2	Serpin B8	Mus musculus
O08807	Prdx4	1.10854	0.148655	0.55832	105.481	7	83	88	31.1	Peroxiredoxin-4	Mus musculus
O08808	Diaph1,Diap1	0.900189	-0.151701	0.347938	69.6568	12	159	168	139.3	Protein diaphanous homolog 1	Mus musculus
O08810	Eftud2,Snrp116	0.88363	-0.178485	0.0562971	38.0816	19	266	287	109.4	116 kDa U5 small nuclear ribonucleoprotein component	Mus musculus
O08811	Ercc2,Xpd	0.703868	-0.506624	0.303612	61.4948	3	29	31	86.8	General transcription and DNA repair factor IIH helicase subunit XPD	Mus musculus
O08832	Galnt4	0.490817	-1.02674	0.000196327	19.6899	4	65	72	66.6	Polypeptide N-acetylgalactosaminyltransferase 4	Mus musculus
O08848	Trove2,Ssa2	1.05622	0.0789118	0.89183	380.621	4	35	36	60.1	60 kDa SS-A/Ro ribonucleoprotein	Mus musculus
O08852	Pkd1	0.899422	-0.15293	0.791319	198.357	1	14	14	466.6	Polycystin-1	Mus musculus
O08856	Ell	0.508704	-0.975101	0.27978	16.8756	1	10	10	67.1	RNA polymerase II elongation factor ELL	Mus musculus
O08900	Ikzf3,Zfpn1a3,Znfn1a3	0.729082	-0.455848	0.686753	100.263	1	9	9	58	Zinc finger protein Aiolos	Mus musculus
O08911	Mapk12,Sapk3	0.986634	-0.0194132	0.964805	1010.65	1	12	14	42	Mitogen-activated protein kinase 12	Mus musculus
O08912	Galnt1	1.25969	0.333074	0.0763603	19.4861	1	11	11	64.3	Polypeptide N-acetylgalactosaminyltransferase 1	Mus musculus
O08914	Faah,Faah1	0.920804	-0.119035	0.802615	218.787	3	36	38	63.2	Fatty-acid amide hydrolase 1	Mus musculus
O08915	Aip	0.001	-1000			1	1	1	37.6	AH receptor-interacting protein	Mus musculus
O08917	Flot1	0.672768	-0.571819	7.95484e-06	17.2099	7	101	115	47.5	Flotillin-1	Mus musculus
O08970	Tuft1	0.785235	-0.348804	0.28039	43.8545	1	12	14	44.6	Tuftelin	Mus musculus
O08989	Mras,Xras	0.627342	-0.672677	0.28706	51.7108	1	13	13	23.9	Ras-related protein M-Ras	Mus musculus
O08992	Sdcbp	1.31581	0.395949	0.305556	62.8883	2	39	40	32.4	Syntenin-1	Mus musculus
O08997	Atox1	0.757258	-0.401143	0.0364875	33.6018	4	53	57	7.3	Copper transport protein ATOX1	Mus musculus
O09000	Ncoa3,Aib1,Pcip,Rac3,Tram1	1.01416	0.0202816			1	5	6	151.6	Nuclear receptor coactivator 3	Mus musculus
O09043	Napsa,Kdap,Nap	0.935086	-0.0968295	0.876426	328.223	2	19	23	45.5	RecName: Full=Napsin-A; EC=3.4.23.-; AltName: Full=KDAP-1; AltName: Full=Kidney-derived aspartic protease-like protein; Short=KAP; Flags: Precursor	Mus musculus
O09046	Il4i1,Fig1	0.742458	-0.429619	0.196705	33.8203	3	13	15	70.2	L-amino-acid oxidase	Mus musculus
O09049	Reg3g,Pap3	0.352031	-1.50622			1	3	3	19.3	Regenerating islet-derived protein 3-gamma	Mus musculus
O09051	Guca2b	0.571139	-0.808086	0.00440562	21.8995	2	27	28	11.6	Guanylate cyclase activator 2B	Mus musculus
O09053	Wrn	0.827441	-0.273271	0.777116	183.294	1	12	12	157.2	Werner syndrome ATP-dependent helicase homolog	Mus musculus
O09061	Psmb1	0.9254	-0.111851	0.591528	114.572	11	152	156	26.4	Proteasome subunit beta type-1	Mus musculus
O09106	Hdac1	0.974032	-0.0379589	0.874186	331.706	4	62	68	55.1	Histone deacetylase 1	Mus musculus
O09110	Map2k3,Mkk3,Prkmk3	0.691368	-0.532473	0.0409542	34.0604	4	49	53	39.3	Dual specificity mitogen-activated protein kinase kinase 3	Mus musculus
O09111	Ndufb11,Np15	0.001	-1000			2	2	2	17.4	NADH dehydrogenase [ubiquinone] 1 beta subcomplex subunit 11, mitochondrial	Mus musculus
O09112	Dusp8,Nttp1	1.13031	0.176722			1	2	2	68.8	Dual specificity protein phosphatase 8	Mus musculus
O09130	Nfatc2ip,Nip45	8.34462	3.06085	0.382542	29.1248	1	8	9	45.1	NFATC2-interacting protein	Mus musculus
O09131	Gsto1,Gstx,Gtsttl	0.685976	-0.543771	0.0448235	35.005	8	59	69	27.5	Glutathione S-transferase omega-1	Mus musculus
O09159	Man2b1,Laman,Man2b,Manb	0.925061	-0.112379	0.714143	159.374	9	73	75	114.6	Lysosomal alpha-mannosidase	Mus musculus
O09164	Sod3	0.845534	-0.242065	0.404244	75.9505	4	50	64	27.4	Extracellular superoxide dismutase [Cu-Zn]	Mus musculus
O09167	Rpl21	0.653674	-0.613357	0.0300967	32.6771	7	60	67	18.6	60S ribosomal protein L21	Mus musculus
O09172	Gclm,Glclr	0.748238	-0.41843	0.0121973	25.2453	2	26	28	30.5	Glutamate--cysteine ligase regulatory subunit	Mus musculus
O09174	Amacr,Macr1	1.64099	0.714568	0.325435	56.5433	1	14	14	41.7	Alpha-methylacyl-CoA racemase	Mus musculus
O19441	H2-Q1,mCG_68121	0.869145	-0.202331	0.756883	169.418	1	13	14	41.3	Histocompatibility 2, Q region locus 1	Mus musculus
O35071	Kif1c	0.567592	-0.817074	0.0250296	28.573	1	26	27	122.4	Kinesin-like protein KIF1C	Mus musculus
O35074	Ptgis,Cyp8	0.361529	-1.46782	0.171138	38.3617	3	16	17	57	Prostacyclin synthase	Mus musculus
O35075	Dscr3,Dcra,Dscra	0.872038	-0.197536	0.617171	112.069	1	14	14	33	Vacuolar protein sorting-associated protein 26C	Mus musculus
O35083	Agpat1	0.810461	-0.303185			1	2	2	31.7	1-acyl-sn-glycerol-3-phosphate acyltransferase alpha	Mus musculus
O35099	Map3k5,Ask1,Mekk5	0.94437	-0.0825766	0.960548	738.805	1	9	9	154.5	Mitogen-activated protein kinase kinase kinase 5	Mus musculus
O35114	Scarb2	0.639267	-0.64551	8.03807e-05	17.9183	4	54	62	54	Lysosome membrane protein 2	Mus musculus
O35125	Lrrc23,Lrpb7	1.25419	0.326757			1	5	5	39.3	Leucine-rich repeat-containing protein 23	Mus musculus
O35127	Grcc10,C10	0.630079	-0.666395	0.278579	50.7153	2	15	16	13.2	Protein C10	Mus musculus
O35129	Phb2,Bap,Bcap37,Rea	0.929112	-0.106075	0.50104	93.8916	19	244	264	33.3	Prohibitin-2	Mus musculus
O35130	Emg1,C2f,Grcc2f	1.03697	0.0523717	0.857274	298.451	4	64	69	27	Ribosomal RNA small subunit methyltransferase NEP1	Mus musculus
O35134	Polr1a,Rpa1,Rpo1-4	0.34803	-1.52272	0.495149	76.3317	1	11	11	194.1	DNA-directed RNA polymerase I subunit RPA1	Mus musculus
O35143	Atpif1,Atpi,If1	0.458839	-1.12394	0.154083	39.8824	3	18	19	12.2	ATPase inhibitor, mitochondrial	Mus musculus
O35166	Gosr2,Gs27	0.804183	-0.314404	0.531824	98.3996	5	45	48	24.7	Golgi SNAP receptor complex member 2	Mus musculus
O35192	Vmn2r42,V2r4,VR4	0.419445	-1.25345			1	4	4	97.4	Putative pheromone receptor	Mus musculus
O35206	Col15a1	1.00663	0.00953453	0.970504	1298.86	10	129	140	140.5	Collagen alpha-1(XV) chain	Mus musculus
O35215	Ddt	0.375582	-1.4128			1	4	4	13.1	D-dopachrome decarboxylase	Mus musculus
O35218	Cpsf2,Cpsf100,Mcpsf	1.03839	0.0543452	0.912792	466.143	5	44	52	88.4	Cleavage and polyadenylation specificity factor subunit 2	Mus musculus
O35226	Psmd4,Mcb1	0.994107	-0.00852695	0.989886	3795.67	3	24	28	40.7	26S proteasome non-ATPase regulatory subunit 4	Mus musculus
O35239	Ptpn9	2.16156	1.11207	0.194045	50.1787	4	35	40	68	Tyrosine-protein phosphatase non-receptor type 9	Mus musculus
O35250	Exoc7,Exo70	0.946261	-0.0796899	0.681768	144.39	4	43	50	80	Exocyst complex component 7	Mus musculus
O35261	E2f3	0.525951	-0.927001	0.476389	64.805	1	9	9	48.8	Transcription factor E2F3	Mus musculus
O35286	Dhx15,Ddx15,Deah9	1.02762	0.0393135	0.726975	166.527	20	328	351	91	Pre-mRNA-splicing factor ATP-dependent RNA helicase DHX15	Mus musculus
O35295	Purb	1.34417	0.426718	0.235328	55.8299	6	60	63	33.9	Transcriptional activator protein Pur-beta	Mus musculus
O35309	Nmi	0.666629	-0.585045	0.00703152	26.9177	4	61	64	35.2	N-myc-interactor	Mus musculus
O35310	Hs3st1,3ost,3ost1	0.343463	-1.54177			1	6	6	35.9	Heparan sulfate glucosamine 3-O-sulfotransferase 1	Mus musculus
O35343	Kpna3,Qip2	1.03994	0.0565017	0.878946	343.579	4	46	47	57.9	Importin subunit alpha-3	Mus musculus
O35344	Kpna4,Qip1	0.765312	-0.385881	0.103859	40.2192	3	29	30	57.8	Importin subunit alpha-4	Mus musculus
O35345	Kpna6,Kpna5	0.867308	-0.205384	0.542994	92.8607	1	14	14	60	Importin subunit alpha-7	Mus musculus
O35350	Capn1,Canp1,Capa1	1.08053	0.111743	0.639626	128.855	12	115	121	82.1	Calpain-1 catalytic subunit	Mus musculus
O35368	Ifi203	0.001	-1000			1	1	1	46.3	Interferon-activable protein 203	Mus musculus
O35375	Nrp2	0.855732	-0.22477	0.424232	78.7716	3	44	49	104.6	Neuropilin-2	Mus musculus
O35379	Abcc1,Abcc1a,Abcc1b,Mdrap,Mrp	0.793935	-0.332908	0.20667	42.3564	1	14	14	171.2	Multidrug resistance-associated protein 1	Mus musculus
O35381	Anp32a,Anp32,Lanp	0.662026	-0.595041	0.218359	52.5799	4	34	36	28.5	Acidic leucine-rich nuclear phosphoprotein 32 family member A	Mus musculus
O35382	Exoc4,Sec8,Sec8l1	0.773122	-0.371231	0.00606671	27.6687	12	150	157	110.5	Exocyst complex component 4	Mus musculus
O35385	Ppef2	0.515984	-0.954602	0.0663799	34.8042	1	25	27	86.6	Serine/threonine-protein phosphatase with EF-hands 2	Mus musculus
O35400	Sult2b1,Sult2b	0.966858	-0.0486242	0.961035	839.554	1	9	9	38.3	Sulfotransferase family cytosolic 2B member 1	Mus musculus
O35405	Pld3,Sam9	0.773857	-0.369862	0.483615	88.1058	4	31	33	54.4	Phospholipase D3	Mus musculus
O35435	Dhodh	1.45703	0.543027	0.456475	73.6115	2	13	17	42.7	Dihydroorotate dehydrogenase (quinone), mitochondrial	Mus musculus
O35448	Ppt2	0.908905	-0.137798	0.582693	109.078	2	27	31	34.4	Lysosomal thioesterase PPT2	Mus musculus
O35452	Tnxb,TNX	0.918712	-0.122316	0.23751	57.2108	38	428	448	435.5	SubName: Full=Tenascin X {ECO:0000313|EMBL:AAB82015.1}; SubName: Full=Tenascin XB {ECO:0000313|Ensembl:ENSMUSP00000084661}	Mus musculus
O35459	Ech1	0.799591	-0.322665	0.115041	43.9809	8	81	88	36.1	Delta(3,5)-Delta(2,4)-dienoyl-CoA isomerase, mitochondrial	Mus musculus
O35465	Fkbp8,Fkbp38,Sam11	0.366306	-1.44888	0.0551715	21.0435	1	13	13	43.5	Peptidyl-prolyl cis-trans isomerase FKBP8	Mus musculus
O35490	Bhmt	1.2429	0.313715	0.575094	64.365	1	8	8	45	Betaine--homocysteine S-methyltransferase 1	Mus musculus
O35492	Clk3	0.001	-1000			1	1	1	73.8	Dual specificity protein kinase CLK3	Mus musculus
O35551	Rabep1,Rab5ep,Rabpt5,Rabpt5a	0.64517	-0.632249	0.160174	37.0265	1	14	14	99.5	Rab GTPase-binding effector protein 1	Mus musculus
O35566	Cd151,Peta3	0.940533	-0.0884497	0.782307	191.557	1	14	14	28.2	CD151 antigen	Mus musculus
O35593	Psmd14,Pad1	1.16635	0.222006	0.304682	64.0439	7	103	108	34.6	26S proteasome non-ATPase regulatory subunit 14	Mus musculus
O35595	Ptch2	0.490854	-1.02663	0.45926	40.998	1	10	11	128.6	Protein patched homolog 2	Mus musculus
O35598	Adam10,Kuz,Madm	0.533257	-0.907097	0.000133111	16.4264	2	34	36	84	Disintegrin and metalloproteinase domain-containing protein 10	Mus musculus
O35600	Abca4,Abcr	1.39714	0.482479			1	4	4	260.2	Retinal-specific ATP-binding cassette transporter	Mus musculus
O35609	Scamp3	0.001	-1000			1	2	2	38.5	Secretory carrier-associated membrane protein 3	Mus musculus
O35621	Pmm1	0.810998	-0.302229	0.460987	62.2843	1	8	9	29.8	Phosphomannomutase 1	Mus musculus
O35623	Bet1	0.454254	-1.13843	0.00482443	21.8494	1	26	27	13.3	BET1 homolog	Mus musculus
O35633	Slc32a1,Vgat,Viaat	1.47277	0.558536	0.622662	119.854	2	23	26	57.4	Vesicular inhibitory amino acid transporter	Mus musculus
O35638	Stag2,Sa2,Sap2	1.13764	0.18605	0.516389	95.3513	5	43	46	141.3	Cohesin subunit SA-2	Mus musculus
O35639	Anxa3,Anx3	0.78421	-0.350689	0.000336331	22.1588	18	248	275	36.4	Annexin A3	Mus musculus
O35640	Anxa8,Anx8	0.828865	-0.27079	0.77741	193.226	2	21	22	36.7	Annexin A8	Mus musculus
O35643	Ap1b1,Adtb1	0.79932	-0.323155	0.0197417	32.1813	22	238	253	103.9	AP-1 complex subunit beta-1	Mus musculus
O35646	Capn6,Capa6	1.05147	0.0724069			1	4	4	74.5	Calpain-6	Mus musculus
O35648	Cetn3,Cen3	1000	1000			1	4	4	19.5	Centrin-3	Mus musculus
O35654	Pold2	0.9955	-0.00650691	0.989572	3641.52	3	37	39	51.4	DNA polymerase delta subunit 2	Mus musculus
O35657	Neu1,Neu	0.622674	-0.683451	0.0296909	21.7223	2	16	19	44.6	Sialidase-1	Mus musculus
O35658	C1qbp,Gc1qbp	1.01442	0.0206541	0.963915	1031.22	6	56	60	31	Complement component 1 Q subcomponent-binding protein, mitochondrial	Mus musculus
O35660	Gstm6,Gstm5	1.46263	0.548569	0.0821722	37.0901	3	27	30	25.6	Glutathione S-transferase Mu 6	Mus musculus
O35678	Mgll	1.117	0.159626	0.648467	131.551	3	57	62	33.4	Monoglyceride lipase	Mus musculus
O35682	Myadm,Mug	0.522792	-0.935691	0.0659172	25.7016	1	14	14	35.3	Myeloid-associated differentiation marker	Mus musculus
O35683	Ndufa1	0.769873	-0.377307	0.595589	103.696	1	13	13	8.1	NADH dehydrogenase [ubiquinone] 1 alpha subcomplex subunit 1	Mus musculus
O35685	Nudc	0.881768	-0.181528	0.472904	87.4971	9	59	70	38.4	Nuclear migration protein nudC	Mus musculus
O35704	Sptlc1,Lcb1	1.01917	0.0274007	0.954379	799.334	2	21	25	52.5	Serine palmitoyltransferase 1	Mus musculus
O35711	Ppfibp2,Cclp1	0.906171	-0.142145	0.478351	79.5393	1	14	14	98.8	Liprin-beta-2	Mus musculus
O35719	Rad51b,Rad51l1,Rec2	0.223814	-2.15963			1	7	8	38.2	DNA repair protein RAD51 homolog 2	Mus musculus
O35730	Ring1,Ring1A,Rnf1	1.16734	0.223222	0.830061	232.623	1	10	10	42.6	E3 ubiquitin-protein ligase RING1	Mus musculus
O35732	Cflar,Cash	1.26821	0.342798			1	2	2	54.9	CASP8 and FADD-like apoptosis regulator	Mus musculus
O35737	Hnrnph1,Hnrph,Hnrph1	1.5843	0.663848	0.244092	51.6455	4	21	28	49.2	Heterogeneous nuclear ribonucleoprotein H	Mus musculus
O35744	Chil3,Chi3l3,Ym1	0.492424	-1.02203			1	4	4	44.5	Chitinase-like protein 3	Mus musculus
O35841	Api5	0.978805	-0.030907	0.842041	272.045	5	77	83	56.8	Apoptosis inhibitor 5	Mus musculus
O35855	Bcat2,Bcatm,Eca40	0.992399	-0.0110072	0.976705	1661.58	7	49	58	44.1	Branched-chain-amino-acid aminotransferase, mitochondrial	Mus musculus
O35857	Timm44,Mimt44,Tim44	0.835837	-0.258706	0.304682	63.9057	8	85	93	51.1	Mitochondrial import inner membrane translocase subunit TIM44	Mus musculus
O35864	Cops5,Csn5,Jab1,Kic2	1.20668	0.271046	0.290808	61.2631	5	42	47	37.5	COP9 signalosome complex subunit 5	Mus musculus
O35887	Calu	2.07867	1.05566	0.0179921	29.0184	6	41	44	37.1	Calumenin	Mus musculus
O35892	Sp100	2.35195	1.23385	0.404238	52.3214	3	11	13	54.7	Nuclear autoantigen Sp-100	Mus musculus
O35900	Lsm2,G7b	0.795999	-0.329161	0.499387	89.9347	2	23	23	10.8	RecName: Full=U6 snRNA-associated Sm-like protein LSm2; AltName: Full=Protein G7b; AltName: Full=snRNP core Sm-like protein Sm-x5	Mus musculus
O35904	Pik3cd	0.591369	-0.757868			1	3	3	119.7	Phosphatidylinositol 4,5-bisphosphate 3-kinase catalytic subunit delta isoform	Mus musculus
O35906	Spib	0.460625	-1.11834	0.431098	35.8177	1	4	4	29.4	Transcription factor Spi-B	Mus musculus
O35927	Ctnnd2,Catnd2,Nprap	0.678978	-0.558563			1	6	6	135	Catenin delta-2	Mus musculus
O35945	Aldh1a7,Aldh-pb	1.44321	0.529284	0.210339	51.1575	2	28	28	54.6	Aldehyde dehydrogenase, cytosolic 1	Mus musculus
O35954	Pitpnm1,Dres9,Mpt1,Nir2,Pitpnm	1.36861	0.452706	0.171247	44.9588	3	22	23	134.9	Membrane-associated phosphatidylinositol transfer protein 1	Mus musculus
O35955	Psmb10,Lmp10,Mecl1	0.829709	-0.269323	0.237597	56.1592	6	62	71	29.1	Proteasome subunit beta type-10	Mus musculus
O35963	Rab33b	0.652649	-0.61562	0.264789	50.9167	1	16	16	25.8	Ras-related protein Rab-33B	Mus musculus
O35972	Mrpl23,L23mrp	0.99865	-0.00194854	0.995888	8944.45	2	34	34	17.1	39S ribosomal protein L23, mitochondrial	Mus musculus
O35973	Per1,Per,Rigui	0.663384	-0.592085	0.181913	39.6006	1	14	14	136.4	Period circadian protein homolog 1	Mus musculus
O54692	Zw10	1.23308	0.30227	0.428133	77.7768	2	26	27	88.1	Centromere/kinetochore protein zw10 homolog	Mus musculus
O54724	Ptrf	0.65848	-0.602789	0.000844134	23.2793	15	154	170	44	Caveolae-associated protein 1	Mus musculus
O54734	Ddost	0.981946	-0.0262844	0.858609	302.274	14	207	234	49	Dolichyl-diphosphooligosaccharide--protein glycosyltransferase 48 kDa subunit	Mus musculus
O54774	Ap3d1,Ap3d	0.710361	-0.493376	0.00417671	25.8885	7	83	86	135.1	AP-3 complex subunit delta-1	Mus musculus
O54781	Srpk2	1.08202	0.113723	0.906395	411.846	1	12	12	76.8	SRSF protein kinase 2	Mus musculus
O54782	Man2b2,Kiaa0935	0.588465	-0.764972	0.0928301	29.3813	2	15	16	115.6	Epididymis-specific alpha-mannosidase	Mus musculus
O54784	Dapk3,Zipk	0.688731	-0.537987	0.000538562	19.0264	3	36	37	51.4	Death-associated protein kinase 3	Mus musculus
O54785	Limk2	1.04687	0.0660802	0.66145	137.051	5	56	67	72.2	LIM domain kinase 2	Mus musculus
O54786	Dffa,Icad	0.149936	-2.73758	0.351724	25.1796	1	7	7	36.6	DNA fragmentation factor subunit alpha	Mus musculus
O54788	Dffb,Cad	0.539199	-0.891111	0.261991	54.3871	2	20	20	39.4	DNA fragmentation factor subunit beta	Mus musculus
O54790	Mafg	0.974983	-0.0365511	0.959338	863.082	1	13	14	17.9	Transcription factor MafG	Mus musculus
O54824	Il16	1.05011	0.0705436	0.855721	295.141	5	53	63	141.4	Pro-interleukin-16	Mus musculus
O54825	Bysl	0.814356	-0.296268	0.34892	66.9265	2	26	27	49.8	Bystin	Mus musculus
O54830	Prl7a1,Prlpe,Prlpg	0.578565	-0.789448	0.286456	51.6228	1	14	14	29.8	Prolactin-7A1	Mus musculus
O54833	Csnk2a2	1.04963	0.0698754	0.870888	323.95	4	49	51	41.2	Casein kinase II subunit alpha'	Mus musculus
O54834	Arhgap6	0.832843	-0.263883	0.463454	83.0772	2	22	23	108.8	Rho GTPase-activating protein 6	Mus musculus
O54865	Gucy1b3	1.07656	0.106431	0.75887	183.73	4	53	53	70.6	Guanylate cyclase soluble subunit beta-1	Mus musculus
O54879	Hmgb3,Hmg2a,Hmg4	0.636491	-0.651787	0.464763	42.0456	3	8	10	23	High mobility group protein B3	Mus musculus
O54890	Itgb3	0.789113	-0.341697	0.173747	49.1664	5	51	55	86.7	Integrin beta-3	Mus musculus
O54891	Lgals6	0.387921	-1.36617	0.0900992	35.4914	2	20	22	34.1	Galectin-6	Mus musculus
O54901	Cd200,Mox2	0.455141	-1.13561	0.0680582	25.9859	1	14	14	31.3	OX-2 membrane glycoprotein	Mus musculus
O54910	Nfkbie,Ikbe	1.05732	0.0804123	0.837567	249.322	1	13	13	39.2	NF-kappa-B inhibitor epsilon	Mus musculus
O54916	Reps1	1.33535	0.417219	0.360179	68.6112	3	28	30	86.5	RalBP1-associated Eps domain-containing protein 1	Mus musculus
O54931	Akap2	1.14788	0.198972	0.595402	113.975	2	36	37	98.6	A-kinase anchor protein 2	Mus musculus
O54941	Smarce1,Baf57	0.683105	-0.549821	0.412725	65.6462	1	13	14	46.6	SWI/SNF-related matrix-associated actin-dependent regulator of chromatin subfamily E member 1	Mus musculus
O54950	Prkag1,Prkaac	0.801883	-0.318537	0.16442	48.881	6	81	86	37.5	5'-AMP-activated protein kinase subunit gamma-1	Mus musculus
O54962	Banf1,Baf,Bcrp1,L2bp1	1.3144	0.394403	0.143909	46.5036	5	60	64	10.1	Barrier-to-autointegration factor	Mus musculus
O54967	Tnk2,Ack1	0.001	-1000			1	5	5	117	Activated CDC42 kinase 1	Mus musculus
O54972	Cbfa2t3,Cbfa2t3h,Mtgr2	1.28947	0.366781			1	4	4	68	Protein CBFA2T3	Mus musculus
O54983	Crym	1.00131	0.00188292	0.995527	8450.78	4	41	45	33.5	Ketimine reductase mu-crystallin	Mus musculus
O54984	Asna1,Arsa	1.13055	0.177024	0.320275	65.7683	7	72	79	38.8	ATPase Asna1	Mus musculus
O54988	Slk,Kiaa0204,Stk2	0.644709	-0.633281	0.00188175	23.5538	6	64	70	141.5	STE20-like serine/threonine-protein kinase	Mus musculus
O54990	Prom1,Prom,Proml1	0.95468	-0.0669113	0.903897	398.213	1	13	13	97.1	Prominin-1	Mus musculus
O54991	Cntnap1,Nrxn4	1.12382	0.168409	0.90574	397.674	1	10	10	156.3	Contactin-associated protein 1	Mus musculus
O54998	Fkbp7,Fkbp23	0.852061	-0.230972	0.26157	57.636	3	35	38	24.9	Peptidyl-prolyl cis-trans isomerase FKBP7	Mus musculus
O55017	Cacna1b,Cach5,Cacnl1a5,Cchn1a	1.90376	0.928853	0.3351	55.119	1	13	13	261.5	Voltage-dependent N-type calcium channel subunit alpha-1B	Mus musculus
O55022	Pgrmc1,Pgrmc	0.445164	-1.16759	0.172251	22.8254	2	7	8	21.7	Membrane-associated progesterone receptor component 1	Mus musculus
O55023	Impa1	0.961407	-0.0567814	0.780168	200.477	6	77	83	30.4	Inositol monophosphatase 1	Mus musculus
O55026	Entpd2,Cd39l1	0.521319	-0.939763	0.00751331	21.625	2	22	22	54.3	Ectonucleoside triphosphate diphosphohydrolase 2	Mus musculus
O55028	Bckdk	1.09478	0.130646	0.691045	146.692	3	27	32	46.6	[3-methyl-2-oxobutanoate dehydrogenase [lipoamide]] kinase, mitochondrial	Mus musculus
O55029	Copb2	1.15055	0.202326	0.130587	46.2278	17	203	219	102.4	Coatomer subunit beta'	Mus musculus
O55033	Nck2,Grb4	1.10841	0.148486	0.858311	288.316	2	16	19	42.9	Cytoplasmic protein NCK2	Mus musculus
O55055	Trdmt1,Dnmt2,Met2	1.04079	0.05768	0.857007	293.147	2	24	25	46.8	tRNA (cytosine(38)-C(5))-methyltransferase	Mus musculus
O55060	Tpmt	1.11302	0.154475	0.497471	92.7193	7	92	96	27.6	Thiopurine S-methyltransferase	Mus musculus
O55091	Impact	1.73427	0.794324	0.251568	14.2624	1	8	8	36.3	Protein IMPACT	Mus musculus
O55098	Stk10,Lok	0.484856	-1.04437	0.306309	38.8674	1	11	13	111.9	Serine/threonine-protein kinase 10	Mus musculus
O55106	Strn	1.16461	0.21985	0.176855	50.4355	7	107	116	86	Striatin	Mus musculus
O55111	Dsg2	1.00391	0.00562716	0.98396	2388.94	13	146	157	122.4	Desmoglein-2	Mus musculus
O55125	Nipsnap1	0.796833	-0.32765	0.111856	43.3861	7	66	74	33.4	Protein NipSnap homolog 1	Mus musculus
O55126	Gbas,Nipsnap2	0.842558	-0.247153	0.391269	74.5478	4	55	62	32.9	Protein NipSnap homolog 2	Mus musculus
O55128	Sap18	0.941134	-0.087528	0.726975	165.686	6	71	79	17.6	Histone deacetylase complex subunit SAP18	Mus musculus
O55131	Sept7,Cdc10	1.18764	0.248099	0.352783	69.4843	9	59	65	50.5	Septin-7	Mus musculus
O55135	Eif6,Itgb4bp	1.25556	0.328334	0.600914	112.493	2	21	23	26.5	Eukaryotic translation initiation factor 6	Mus musculus
O55137	Acot1,Cte1	2.98332	1.57692	0.113714	28.9249	1	13	13	46.1	Acyl-coenzyme A thioesterase 1	Mus musculus
O55142	Rpl35a	0.822265	-0.282325	0.338549	68.0331	6	75	82	12.6	60S ribosomal protein L35a	Mus musculus
O55143	Atp2a2	0.847134	-0.239338	0.717186	159.071	5	32	34	114.9	Sarcoplasmic/endoplasmic reticulum calcium ATPase 2	Mus musculus
O55183	Stc1,Stc	0.825911	-0.275941			1	4	4	27.5	Stanniocalcin-1	Mus musculus
O55189	Ambn	1.24931	0.321132	0.81434	203.213	1	10	11	43.7	Ameloblastin	Mus musculus
O55201	Supt5h,Supt5	0.551892	-0.857541	0.0143969	28.0947	4	39	39	120.7	Transcription elongation factor SPT5	Mus musculus
O55222	Ilk	0.90518	-0.143723	0.630323	125.566	9	85	92	51.4	Integrin-linked protein kinase	Mus musculus
O55229	Chkb,Chetk,Chkl	0.474349	-1.07598	0.00663213	23.2719	2	27	28	45.1	Choline/ethanolamine kinase	Mus musculus
O55234	Psmb5	0.952228	-0.070621	0.740067	173.292	5	72	77	28.5	Proteasome subunit beta type-5	Mus musculus
O55236	Rngtt,Cap1a	3.36504	1.75062			1	6	6	68.7	mRNA-capping enzyme	Mus musculus
O55242	Sigmar1,Oprs1	0.001	-1000			1	3	3	25.2	Sigma non-opioid intracellular receptor 1	Mus musculus
O70126	Aurkb,Aik2,Aim1,Airk2,Ark2,Stk1,Stk12,Stk5	0.624075	-0.680208	0.125279	41.9269	2	26	26	39.4	Aurora kinase B	Mus musculus
O70131	Ninj1	0.001	-1000			1	2	2	16.6	Ninjurin-1	Mus musculus
O70133	Dhx9,Ddx9	0.945378	-0.081037	0.412725	78.2851	29	390	415	149.5	ATP-dependent RNA helicase A	Mus musculus
O70139	Pkig	0.293966	-1.76628			1	7	7	7.9	cAMP-dependent protein kinase inhibitor gamma	Mus musculus
O70145	Ncf2,Noxa2,P67phox	0.62799	-0.671187	0.0209371	27.3461	5	27	35	59.5	Neutrophil cytosol factor 2	Mus musculus
O70152	Dpm1	0.78564	-0.348059	0.0394092	34.6545	5	73	81	29.2	Dolichol-phosphate mannosyltransferase subunit 1	Mus musculus
O70161	Pip5k1c,Kiaa0589	0.714744	-0.484502	0.450285	72.405	1	13	13	72.4	Phosphatidylinositol 4-phosphate 5-kinase type-1 gamma	Mus musculus
O70172	Pip4k2a,Pip5k2a	0.919932	-0.1204	0.782307	202.494	3	52	54	46.2	Phosphatidylinositol 5-phosphate 4-kinase type-2 alpha	Mus musculus
O70194	Eif3d,Eif3s7	0.840827	-0.250119	0.315584	65.4169	8	91	100	64	Eukaryotic translation initiation factor 3 subunit D	Mus musculus
O70209	Pdlim3	0.685367	-0.54505	0.0512616	36.8517	9	104	105	34.3	PDZ and LIM domain protein 3	Mus musculus
O70230	Znf143,Staf,Zfp143	0.430333	-1.21648	0.532216	91.9358	2	16	19	69	Zinc finger protein 143	Mus musculus
O70251	Eef1b,Eef1b2	0.883224	-0.179149	0.207231	53.2292	6	77	87	24.7	Elongation factor 1-beta	Mus musculus
O70252	Hmox2	1.04878	0.0687073	0.892682	384.226	3	44	45	35.7	Heme oxygenase 2	Mus musculus
O70258	Sgce	0.560662	-0.834796			1	9	11	49.7	Epsilon-sarcoglycan	Mus musculus
O70274	Ptp4a2,Prl2	0.001	-1000			1	1	1	19.1	Protein tyrosine phosphatase type IVA 2	Mus musculus
O70293	Grk6,Gprk6	0.870063	-0.200807	0.62018	117.202	3	20	22	66	G protein-coupled receptor kinase 6	Mus musculus
O70305	Atxn2,Atx2,Sca2	1.17374	0.231116	0.400736	59.8947	1	11	12	136.5	Ataxin-2	Mus musculus
O70309	Itgb5	1.09651	0.132923	0.734387	169.418	4	50	54	87.9	Integrin beta-5	Mus musculus
O70310	Nmt1	0.950999	-0.0724849	0.677017	143.911	7	95	104	56.9	Glycylpeptide N-tetradecanoyltransferase 1	Mus musculus
O70311	Nmt2	0.56371	-0.826976	0.0135268	26.005	4	29	32	60.5	Glycylpeptide N-tetradecanoyltransferase 2	Mus musculus
O70318	Epb41l2,Epb4.1l2	0.827867	-0.272529	0.0826216	40.5893	9	93	97	109.9	Band 4.1-like protein 2	Mus musculus
O70325	Gpx4	0.766771	-0.383133	0.030793	26.7874	1	20	21	22.1	Phospholipid hydroperoxide glutathione peroxidase	Mus musculus
O70338	Rnaseh1,Rnh1	0.522739	-0.935836	0.147674	35.8076	1	14	14	31.8	Ribonuclease H1	Mus musculus
O70348	Dxo,Dom3z,Ng6	0.714206	-0.485587	0.049484	31.2664	2	22	25	45.3	Decapping and exoribonuclease protein	Mus musculus
O70362	Gpld1	0.635383	-0.654301	0.0642028	25.4516	1	14	17	93.3	Phosphatidylinositol-glycan-specific phospholipase D	Mus musculus
O70370	Ctss,Cats	0.972095	-0.0408304	0.913283	471.477	6	66	72	38.5	Cathepsin S	Mus musculus
O70400	Pdlim1,Clim1	0.833029	-0.263562	0.170425	49.8598	10	122	133	35.8	PDZ and LIM domain protein 1	Mus musculus
O70404	Vamp8	0.001	-1000			1	1	1	11.5	Vesicle-associated membrane protein 8	Mus musculus
O70422	Gtf2h4	0.001	-1000			2	4	4	52.2	General transcription factor IIH subunit 4	Mus musculus
O70423	Aoc3,Vap1	0.723492	-0.466951	0.000491644	22.1626	10	122	139	84.5	Membrane primary amine oxidase	Mus musculus
O70433	Fhl2	0.566822	-0.819033	0.0163577	24.1691	1	21	21	32.1	Four and a half LIM domains protein 2	Mus musculus
O70435	Psma3	0.652544	-0.615854	0.00530142	26.5978	8	84	92	28.4	Proteasome subunit alpha type-3	Mus musculus
O70439	Stx7,Syn7	1.1097	0.150165	0.599241	107.053	1	14	14	29.8	Syntaxin-7	Mus musculus
O70443	Gnaz	0.676495	-0.563849	0.357931	54.066	1	11	13	40.8	Guanine nucleotide-binding protein G(z) subunit alpha	Mus musculus
O70456	Sfn,Mkrn3	0.954644	-0.0669649	0.922623	516.303	3	27	33	27.7	14-3-3 protein sigma	Mus musculus
O70468	Mybpc3	1.4914	0.57667	0.25235	40.6051	1	12	13	140.6	Myosin-binding protein C, cardiac-type	Mus musculus
O70469	Dok2,Frip	0.755177	-0.405113	0.526517	74.4381	1	10	12	45.5	Docking protein 2	Mus musculus
O70472	Tmem131,D1Bwg0491e,Kiaa0257,Rw1	1.16209	0.216727			1	4	4	204.7	Transmembrane protein 131	Mus musculus
O70475	Ugdh	0.828743	-0.271003	0.00152313	24.7705	22	293	316	54.8	UDP-glucose 6-dehydrogenase	Mus musculus
O70477	Pknox1	0.001	-1000			1	1	1	47.5	Homeobox protein PKNOX1	Mus musculus
O70481	Ubr1	0.888258	-0.170949	0.451757	39.7636	1	8	11	200.2	E3 ubiquitin-protein ligase UBR1	Mus musculus
O70491	Stra6	1.36349	0.447306	0.881386	273.628	1	6	6	73.8	Receptor for retinol uptake STRA6	Mus musculus
O70492	Snx3	1.08471	0.117303	0.833263	254.083	4	22	25	18.8	Sorting nexin-3	Mus musculus
O70493	Snx12	1.7343	0.794349	0.62979	117.622	4	17	18	19.1	Sorting nexin-12	Mus musculus
O70494	Sp3	0.001	-1000			1	1	1	82.4	Transcription factor Sp3	Mus musculus
O70496	Clcn7,Clc7	1.38371	0.468541	0.727639	148.685	1	12	13	88.7	H(+)/Cl(-) exchange transporter 7	Mus musculus
O70503	Hsd17b12,Kik1	0.852081	-0.230937	0.269324	59.8439	10	84	94	34.7	Very-long-chain 3-oxoacyl-CoA reductase	Mus musculus
O70551	Srpk1	0.744361	-0.425926	0.0240928	30.8235	3	43	53	73.1	SRSF protein kinase 1	Mus musculus
O70566	Diaph2,Diap2	1.13701	0.18525	0.50513	92.9835	4	37	40	124.9	Protein diaphanous homolog 2	Mus musculus
O70570	Pigr	0.791871	-0.336662	0.0502968	36.7312	8	104	112	85	Polymeric immunoglobulin receptor	Mus musculus
O70577	Slc22a2,Oct2	0.240438	-2.05626			1	5	5	61.8	Solute carrier family 22 member 2	Mus musculus
O70583	Mid1,Fxy,Trim18	0.6228	-0.683159	0.199169	9.62012	1	8	8	76.1	E3 ubiquitin-protein ligase Midline-1	Mus musculus
O70589	Cask	0.949803	-0.0743004	0.672624	141.696	11	123	138	105.1	Peripheral plasma membrane protein CASK	Mus musculus
O70591	Pfdn2,Pfd2	0.893954	-0.161727	0.595402	114.466	4	43	43	16.5	Prefoldin subunit 2	Mus musculus
O70622	Rtn2,Nspl1	0.33656	-1.57107	0.274779	16.3199	1	8	10	51.3	Reticulon-2	Mus musculus
O76013	KRT36,HHA6,HKA6,KRTHA6	0.408196	-1.29266	0.562812	94.994	1	13	14	52.2	SWISS-PROT:O76013 Keratin, type I cuticular HA6 (Hair keratin, type I HA6)	Homo sapiens
O88186	Gp9	3.36043	1.74865	0.0940021	26.4621	1	13	14	19.7	RecName: Full=Platelet glycoprotein IX; Short=GP-IX; Short=GPIX; AltName: Full=Glycoprotein 9; AltName: CD_antigen=CD42a; Flags: Precursor	Mus musculus
O88196	Ttc3,Kiaa4119	0.816484	-0.292503	0.45041	72.4612	1	13	13	223.9	E3 ubiquitin-protein ligase TTC3	Mus musculus
O88207	Col5a1	1.228	0.296311	0.750529	170.848	2	13	14	183.7	Collagen alpha-1(V) chain	Mus musculus
O88291	Znf326,Zan75,Zfp326,Zird	0.814866	-0.295365	0.251118	56.7423	3	37	38	65.2	DBIRD complex subunit ZNF326	Mus musculus
O88307	Sorl1	1.27247	0.347629	0.12599	44.935	8	73	75	247.1	Sortilin-related receptor	Mus musculus
O88310	Itln1,Intl,Itln,Itln1a,Itlna	0.788617	-0.342603	0.816746	234.082	4	29	35	35	Intelectin-1a	Mus musculus
O88312	Agr2,Gob4	1.32486	0.40584	0.154338	48.3961	9	156	164	19.9	Anterior gradient protein 2 homolog	Mus musculus
O88322	Nid2	0.829445	-0.269781	0.0110656	29.6838	12	156	169	153.9	Nidogen-2	Mus musculus
O88325	Naglu,mCG_20229	0.713605	-0.486803	0.00702039	27.2679	5	73	78	82.6	Alpha-N-acetylglucosaminidase	Mus musculus
O88327	Ctnnal1,Catnal1	0.61155	-0.709457	0.00417671	25.2394	5	59	59	81.5	Alpha-catulin	Mus musculus
O88329	Myo1a,Bbmi,Myhl	0.839248	-0.252832	0.00417671	27.0575	33	373	420	118.7	Unconventional myosin-Ia	Mus musculus
O88342	Wdr1	0.931201	-0.102835	0.331437	67.8066	25	404	441	66.4	WD repeat-containing protein 1	Mus musculus
O88343	Slc4a4,Nbc1,Nbce1	0.647882	-0.626197	0.542611	95.3342	2	17	17	121.5	Electrogenic sodium bicarbonate cotransporter 1	Mus musculus
O88351	Ikbkb,Ikkb	0.616335	-0.698213	0.311225	60.6407	2	21	21	86.7	Inhibitor of nuclear factor kappa-B kinase subunit beta	Mus musculus
O88379	Baz1a,Cbp146	0.783132	-0.352672	0.549364	94.2248	2	15	19	178.5	Bromodomain adjacent to zinc finger domain protein 1A	Mus musculus
O88393	Tgfbr3	0.663905	-0.590951	0.569185	84.3894	1	10	11	93.8	Transforming growth factor beta receptor type 3	Mus musculus
O88396	Grpel2,Mt-grpel2	0.960468	-0.0581905	0.98565	2140.42	1	5	5	25	GrpE protein homolog 2, mitochondrial	Mus musculus
O88398	Avil,Advil	1.30002	0.378538	0.167532	22.2967	1	9	10	92	Advillin	Mus musculus
O88428	Papss2,Atpsk2	0.906671	-0.141349	0.438655	82.3704	17	198	211	70.4	Bifunctional 3'-phosphoadenosine 5'-phosphosulfate synthase 2	Mus musculus
O88441	Mtx2,MNCb-0780	1.0589	0.0825703	0.923163	522.054	4	29	35	29.8	Metaxin-2	Mus musculus
O88447	Klc1,Kns2	0.565956	-0.821237	0.0459432	32.2501	2	26	27	61.5	Kinesin light chain 1	Mus musculus
O88448	Klc2	0.891037	-0.166442	0.829447	191.872	1	7	9	66.7	Kinesin light chain 2	Mus musculus
O88455	Dhcr7	0.490611	-1.02735	0.183292	39.8019	1	14	14	53.9	7-dehydrocholesterol reductase	Mus musculus
O88456	Capns1,Capn4	0.797757	-0.325979	0.166911	49.2681	7	92	94	28.5	Calpain small subunit 1	Mus musculus
O88487	Dync1i2,Dnci2,Dncic2	2.00336	1.00242	0.00745263	26.1596	4	45	48	68.4	Cytoplasmic dynein 1 intermediate chain 2	Mus musculus
O88491	Nsd1	0.557952	-0.841788	0.180293	47.655	2	26	26	284.1	Histone-lysine N-methyltransferase, H3 lysine-36 and H4 lysine-20 specific	Mus musculus
O88492	Plin4,Kiaa1881	0.739365	-0.435641	0.218903	53.1728	6	41	46	139.4	Perilipin-4	Mus musculus
O88508	Dnmt3a	1000	1000			1	1	1	101.7	DNA (cytosine-5)-methyltransferase 3A	Mus musculus
O88512	Ap1g2	0.837408	-0.255997	0.213138	53.9419	9	86	95	87.9	AP-1 complex subunit gamma-like 2	Mus musculus
O88520	Shoc2	1.20711	0.271552	0.333977	65.1187	2	27	27	64.9	Leucine-rich repeat protein SHOC-2	Mus musculus
O88522	Ikbkg,Nemo	1.66285	0.733661	0.40915	74.2796	3	25	26	48	NF-kappa-B essential modulator	Mus musculus
O88531	Ppt1,Ppt	0.953591	-0.0685575	0.714795	160.143	8	102	107	34.5	Palmitoyl-protein thioesterase 1	Mus musculus
O88532	Zfr	0.749242	-0.416497	0.0151421	29.778	5	64	68	116.9	Zinc finger RNA-binding protein	Mus musculus
O88533	Ddc	0.762816	-0.390593	0.16442	48.9771	8	95	103	53.9	Aromatic-L-amino-acid decarboxylase	Mus musculus
O88543	Cops3,Csn3	0.950132	-0.0738007	0.880823	348.089	4	43	46	47.8	COP9 signalosome complex subunit 3	Mus musculus
O88544	Cops4,Csn4	1.13392	0.181317	0.331437	67.2525	11	92	102	46.3	COP9 signalosome complex subunit 4	Mus musculus
O88545	Cops6,Csn6	1.67086	0.740594	0.0125728	27.1873	2	35	39	35.9	COP9 signalosome complex subunit 6	Mus musculus
O88559	Men1	1.69969	0.765269	0.827014	236.927	1	14	14	67.5	Menin	Mus musculus
O88561	Slc27a3,Acsvl3,Fatp3	0.779897	-0.358645	0.276365	50.3982	1	14	14	73	Long-chain fatty acid transport protein 3	Mus musculus
O88569	Hnrnpa2b1,Hnrpa2b1	1.41111	0.496827	0.000128663	20.8144	21	226	267	37.4	Heterogeneous nuclear ribonucleoproteins A2/B1	Mus musculus
O88587	Comt,Comt1	1.03638	0.0515587	0.874754	333.558	8	93	100	29.5	Catechol O-methyltransferase	Mus musculus
O88593	Pglyrp1,Pglyrp,Pgrp,Pgrps,Tag7	1.18769	0.248158	0.803311	218.062	3	27	28	20.5	Peptidoglycan recognition protein 1	Mus musculus
O88597	Becn1	1.05567	0.0781626	0.9449	644.717	1	11	13	51.6	Beclin-1	Mus musculus
O88622	Parg	0.001	-1000			1	5	5	109.3	Poly(ADP-ribose) glycohydrolase	Mus musculus
O88632	Sema3f	0.747777	-0.41932	0.245611	31.403	1	10	11	88.5	Semaphorin-3F	Mus musculus
O88643	Pak1,Paka	0.68193	-0.552305	0.108948	38.8736	1	22	23	60.7	Serine/threonine-protein kinase PAK 1	Mus musculus
O88653	Lamtor3,Map2k1ip1,Mapbp,Mapksp1	1.39639	0.481701	0.0113285	29.1197	3	82	88	13.6	Ragulator complex protein LAMTOR3	Mus musculus
O88665	Brd7,Bp75	0.001	-1000			1	1	1	74	Bromodomain-containing protein 7	Mus musculus
O88668	Creg1,Creg	1.72494	0.786545	0.772591	141.711	1	9	9	24.5	Protein CREG1	Mus musculus
O88673	Dgka,Dagk1	1.09287	0.128116	0.568859	107.643	7	65	72	82.8	Diacylglycerol kinase alpha	Mus musculus
O88685	Psmc3,Tbp1	1.73719	0.796759	0.00736959	27.4271	10	77	79	49.5	26S proteasome regulatory subunit 6A	Mus musculus
O88696	Clpp	0.516037	-0.954454	0.442902	73.3579	2	13	13	29.8	ATP-dependent Clp protease proteolytic subunit, mitochondrial	Mus musculus
O88712	Ctbp1	1.12489	0.169786	0.36076	71.0618	6	87	92	47.7	C-terminal-binding protein 1	Mus musculus
O88713	Klrg1,Mafa	0.347716	-1.52402	0.23751	45.9141	1	13	13	21.4	Killer cell lectin-like receptor subfamily G member 1	Mus musculus
O88735	Map7,Mtap7	0.796869	-0.327585	0.182715	49.4966	3	39	41	82	Ensconsin	Mus musculus
O88738	Birc6,Kiaa1289	0.966842	-0.0486483	0.821427	243.943	12	111	120	532.2	Baculoviral IAP repeat-containing protein 6	Mus musculus
O88746	Tom1	0.943471	-0.0839494	0.909313	450.746	4	41	45	54.3	Target of Myb protein 1	Mus musculus
O88783	F5	0.910491	-0.135283	0.780431	186.448	1	13	13	247.2	Coagulation factor V	Mus musculus
O88792	F11r,Jam1,Jcam,Jcam1	0.898279	-0.154764	0.889425	363.608	2	17	17	32.4	Junctional adhesion molecule A	Mus musculus
O88796	Rpp30,Rnasep2	1.38979	0.474867	0.00691035	26.3545	3	50	53	29.5	Ribonuclease P protein subunit p30	Mus musculus
O88799	Zan	0.539201	-0.891105			1	3	3	579.9	RecName: Full=Zonadhesin; Flags: Precursor	Mus musculus
O88811	Stam2,Hbp	1000	1000			1	1	1	57.5	Signal transducing adapter molecule 2	Mus musculus
O88842	Fgd3	0.001	-1000			1	1	1	80.6	FYVE, RhoGEF and PH domain-containing protein 3	Mus musculus
O88843	Cradd,Raidd	0.519323	-0.945297	0.29902	54.9098	2	15	19	22.7	RecName: Full=Death domain-containing protein CRADD; AltName: Full=Caspase and RIP adapter with death domain; AltName: Full=RIP-associated protein with a death domain	Mus musculus
O88844	Idh1	0.904492	-0.144821	0.305862	64.6689	22	270	304	46.7	Isocitrate dehydrogenase [NADP] cytoplasmic	Mus musculus
O88845	Akap10	2.17501	1.12102	0.428133	73.6996	2	17	17	73.6	A-kinase anchor protein 10, mitochondrial	Mus musculus
O88851	Rbbp9,Bog	1.02183	0.0311536	0.970392	1279.8	5	42	46	20.9	Putative hydrolase RBBP9	Mus musculus
O88874	Ccnk	1.44054	0.526608	0.0403704	30.9842	2	25	28	61.4	Cyclin-K	Mus musculus
O88876	Dhrs3,Rsdr1	1.26623	0.340545	0.810274	172.181	1	8	10	33.7	Short-chain dehydrogenase/reductase 3	Mus musculus
O88879	Apaf1	1.37249	0.456799	0.515149	94.7007	5	38	43	141	Apoptotic protease-activating factor 1	Mus musculus
O88890	Sh2d1a,Xlp	0.625885	-0.67603			1	3	3	13.9	SH2 domain-containing protein 1A	Mus musculus
O88895	Hdac3	0.679348	-0.557777	0.00521349	24.5808	3	40	45	48.4	Histone deacetylase 3	Mus musculus
O88907	Pias1,Ddxbp1	2.87708	1.52461	0.175706	23.2027	2	12	14	71.6	E3 SUMO-protein ligase PIAS1	Mus musculus
O88908	Soat2,Acact-2,Acat2	1.29425	0.372122	0.597507	104.101	1	13	13	60.6	Sterol O-acyltransferase 2	Mus musculus
O88935	Syn1,Syn-1	0.887018	-0.172965	0.798057	212.738	2	26	26	74.1	Synapsin-1	Mus musculus
O88942	Nfatc1,Nfat2,Nfatc	3.64205	1.86475			1	3	3	77.8	Nuclear factor of activated T-cells, cytoplasmic 1	Mus musculus
O88947	F10	0.532069	-0.910315	0.591932	98.6106	1	12	14	54	Coagulation factor X	Mus musculus
O88952	Lin7c,Mals3,Veli3	2.67492	1.4195	0.443792	38.2242	1	6	6	21.8	Protein lin-7 homolog C	Mus musculus
O88958	Gnpda1,Gnpi	1.59937	0.677506	0.451757	60.666	1	8	8	32.5	Glucosamine-6-phosphate isomerase 1	Mus musculus
O88967	Yme1l1	0.468475	-1.09396	0.305198	51.25	1	13	14	80	ATP-dependent zinc metalloprotease YME1L1	Mus musculus
O88968	Tcn2	0.320433	-1.6419	0.300761	38.1045	1	11	11	47.6	Transcobalamin-2	Mus musculus
O88983	Stx8	0.375983	-1.41126	0.690595	101.496	1	9	9	26.9	Syntaxin-8	Mus musculus
O88986	Gcat,Kbl	1.05923	0.0830113	0.812292	231.744	5	51	54	44.9	2-amino-3-ketobutyrate coenzyme A ligase, mitochondrial	Mus musculus
O88990	Actn3	0.001	-1000			1	1	1	103	Alpha-actinin-3	Mus musculus
O89001	Cpd	0.626634	-0.674305	0.418991	66.6384	3	14	17	152.4	Carboxypeptidase D	Mus musculus
O89017	Lgmn,Prsc1	0.847792	-0.238218	0.396284	74.7629	4	45	51	49.4	Legumain	Mus musculus
O89019	Invs,Inv,Nphp2	0.834325	-0.261319	0.433818	36.3105	1	9	11	117.1	Inversin	Mus musculus
O89020	Afm	0.900322	-0.151486	0.886067	285.995	1	9	9	69.4	Afamin	Mus musculus
O89023	Tpp1,Cln2	1.11699	0.159619	0.304682	63.5891	4	67	76	61.3	Tripeptidyl-peptidase 1	Mus musculus
O89026	Robo1,Dutt1	0.743336	-0.427914	0.836372	201.222	1	6	6	176.4	Roundabout homolog 1	Mus musculus
O89029	Matn4	0.903918	-0.145736	0.767309	184.825	3	17	18	68.9	Matrilin-4	Mus musculus
O89051	Itm2b	0.77962	-0.359157	0.338402	66.6695	4	36	40	30.3	Integral membrane protein 2B	Mus musculus
O89053	Coro1a,Coro1	0.661823	-0.595482	2.62098e-05	18.2833	11	107	118	51	Coronin-1A	Mus musculus
O89079	Cope,Cope1	1.27779	0.353649	0.117011	44.4667	8	111	117	34.6	Coatomer subunit epsilon	Mus musculus
O89084	Pde4a	1.14665	0.197423	0.912419	438.318	1	12	12	93.6	RecName: Full=cAMP-specific 3',5'-cyclic phosphodiesterase 4A; EC=3.1.4.53	Mus musculus
O89086	Rbm3	0.728562	-0.456877	0.244645	56.7941	4	58	67	16.6	RNA-binding protein 3	Mus musculus
O89094	Casp14	1.49969	0.584661	0.767237	171.516	1	12	13	29.5	Caspase-14	Mus musculus
O89100	Grap2,Gads,Grb2l,Grid,Mona	3.62636	1.85852	0.333255	57.5274	1	14	14	36.8	GRB2-related adaptor protein 2	Mus musculus
O89103	Cd93,Aa4,C1qr1,C1qrp,Ly68	0.912395	-0.132269	0.706928	151.631	2	21	21	69.4	Complement component C1q receptor	Mus musculus
O89106	Fhit	0.588694	-0.76441	0.0343144	31.4731	3	32	33	17.2	Bis(5'-adenosyl)-triphosphatase	Mus musculus
O89110	Casp8	1.058	0.0813442	0.86875	317.156	3	31	33	55.4	Caspase-8	Mus musculus
O89112	Lancl1,Gpr69a	0.898576	-0.154287	0.811526	227.4	2	23	26	45.3	Glutathione S-transferase LANCL1	Mus musculus
O89113	Ier5	0.698395	-0.517885	0.428133	70.7515	1	14	14	31.8	Immediate early response gene 5 protein	Mus musculus
O89114	Dnajb5,Hsc40	0.766017	-0.384553	0.344438	56.3094	2	12	16	39.1	DnaJ homolog subfamily B member 5	Mus musculus
P00158	Mt-Cyb,Cob,Cytb,mt-Cytb,Mtcyb	0.001	-1000			1	2	2	43.2	Cytochrome b	Mus musculus
P00329	Adh1,Adh-1	0.778311	-0.361581	0.0057114	27.8783	18	312	340	39.8	Alcohol dehydrogenase 1	Mus musculus
P00375	Dhfr	0.818155	-0.289555	0.380297	66.8818	2	17	18	21.6	Dihydrofolate reductase	Mus musculus
P00405	Mtco2,COII,mt-Co2	0.460682	-1.11816	0.00250577	23.0015	4	44	47	26	Cytochrome c oxidase subunit 2	Mus musculus
P00416	mt-Co3,COIII,Mtco3	0.001	-1000			1	1	1	29.9	Cytochrome c oxidase subunit 3	Mus musculus
P00493	Hprt1,Hprt	0.998963	-0.00149637	0.998719	20978.4	3	25	31	24.6	Hypoxanthine-guanine phosphoribosyltransferase	Mus musculus
P00735	F2	0.81581	-0.293695	0.858502	263.552	1	9	10	70.5	SWISS-PROT:P00735 (Bos taurus) Prothrombin precursor (Fragment)	Bos taurus
P00761		1.60239	0.680229	0.104252	35.6758	2	18	21	24.4	SWISS-PROT:P00761|TRYP_PIG Trypsin - Sus scrofa (Pig).	Sus scrofa
P00766		0.465868	-1.10201			1	4	4	25.7	SWISS-PROT:P00766 Chymotrypsinogen A - Bos taurus (Bovine).	Bos taurus
P00920	Ca2,Car2	0.562496	-0.830085	4.05934e-14	11.1018	14	289	318	29	Carbonic anhydrase 2	Mus musculus
P01027	C3	0.69621	-0.522406	2.97828e-07	16.1327	26	317	325	186.5	Complement C3	Mus musculus
P01029	C4b,C4	0.680547	-0.555232	4.1799e-06	17.6315	18	219	232	192.9	Complement C4-B	Mus musculus
P01592	Igj	4.76053	2.25112	0.0900561	2.85377	2	5	5	18	Immunoglobulin J chain	Mus musculus
P01627	Gm5153	0.0416986	-4.58386			1	2	2	13.3	Ig kappa chain V-II region VKappa167	Mus musculus
P01633	Igk-V19-17	0.462125	-1.11365	0.367296	62.087	1	14	14	16.4	Ig kappa chain V19-17	Mus musculus
P01639	Gm5571	2.37975	1.25081	0.521902	73.7474	1	9	9	14.3	Ig kappa chain V-V region MOPC 41	Mus musculus
P01642	Gm10881	0.839079	-0.253122	0.614732	115.822	2	19	20	12.6	Ig kappa chain V-V region L7 (Fragment)	Mus musculus
P01667		1000	1000			1	1	1	12.1	Ig kappa chain V-III region PC 6308	Mus musculus
P01729		1.5115	0.595984	0.444657	59.3665	1	10	10	13.4	Ig lambda-2 chain V region MOPC 315	Mus musculus
P01798		0.001	-1000			1	2	2	12.6	Ig heavy chain V-III region E109	Mus musculus
P01820		0.001	-1000			1	1	1	12.4	Ig heavy chain V region PJ14	Mus musculus
P01831	Thy1,Thy-1	0.566549	-0.819726	0.00152313	22.0374	3	45	46	18.1	Thy-1 membrane glycoprotein	Mus musculus
P01837		0.889758	-0.168515	0.692377	149.25	3	54	55	11.9	Immunoglobulin kappa constant	Mus musculus
P01844	Iglc2	0.301442	-1.73005	0.119155	29.5445	1	12	12	11.3	Ig lambda-2 chain C region	Mus musculus
P01845	Iglc3	1.08103	0.112409			1	5	5	11.4	Ig lambda-3 chain C region	Mus musculus
P01867	Igh-3	0.636787	-0.651117	0.765684	170.124	1	12	12	44.3	Ig gamma-2B chain C region	Mus musculus
P01869	Ighg1,Igh-4	1.66099	0.732041	0.582665	105.921	2	18	18	43.4	Ig gamma-1 chain C region, membrane-bound form	Mus musculus
P01872	Igh-6	0.736659	-0.440931	0.0943521	40.5535	3	41	42	50	Immunoglobulin heavy constant mu	Mus musculus
P01878		0.57202	-0.805862	0.701762	105.552	1	6	6	36.9	Ig alpha chain C region	Mus musculus
P01887	B2m	0.624858	-0.678401	0.257032	48.2982	1	14	14	13.8	Beta-2-microglobulin	Mus musculus
P01896		0.283087	-1.82068			1	4	4	20.5	H-2 class I histocompatibility antigen, alpha chain (Fragment)	Mus musculus
P01897	H2-L	0.455217	-1.13537	0.00513806	21.7055	2	25	28	40.7	H-2 class I histocompatibility antigen, L-D alpha chain	Mus musculus
P01898	H2-Q10	0.884542	-0.176997	0.533477	97.9168	3	31	35	37.3	H-2 class I histocompatibility antigen, Q10 alpha chain	Mus musculus
P01901	H2-K1,H2-K	7.16823	2.84162			1	6	6	41.3	H-2 class I histocompatibility antigen, K-B alpha chain	Mus musculus
P01910	H2-Aa	0.833775	-0.262269	0.511063	94.2036	6	43	44	28.4	H-2 class II histocompatibility antigen, A-K alpha chain	Mus musculus
P01921	H2-Ab1	0.531718	-0.911266			1	3	3	30	H-2 class II histocompatibility antigen, A-D beta chain	Mus musculus
P01942	Hba,Hba-a1	0.687731	-0.540083	0.111684	43.7578	4	86	90	15.1	Hemoglobin subunit alpha	Mus musculus
P01966	HBA	0.796292	-0.328631	0.837501	252.692	1	14	14	15.2	SWISS-PROT:P01966 (Bos taurus) Hemoglobin subunit alpha	Bos taurus
P02088	Hbb-b1	0.307401	-1.70181	0.556361	93.3349	1	12	13	15.8	Hemoglobin subunit beta-1	Mus musculus
P02089	Hbb-b2	0.623047	-0.682587	0.0171495	31.2269	6	134	141	15.9	Hemoglobin subunit beta-2	Mus musculus
P02463	Col4a1	0.649836	-0.621852	0.0948343	39.9139	2	34	36	160.7	Collagen alpha-1(IV) chain	Mus musculus
P02468	Lamc1,Lamb-2,Lamc-1	1.14478	0.195065	0.371557	72.8206	20	194	210	177.3	Laminin subunit gamma-1	Mus musculus
P02469	Lamb1,Lamb-1,Lamb1-1	1.15048	0.202241	0.375093	73.0913	18	133	151	197.1	Laminin subunit beta-1	Mus musculus
P02533	KRT14	0.832771	-0.264009	0.298073	60.4986	2	26	28	51.6	SWISS-PROT:P02533 Tax_Id=9606 Gene_Symbol=KRT14 Keratin, type I cytoskeletal 14	Homo sapiens
P02538	KRT6A,K6A,KRT6D	1.30475	0.383773			1	2	2	60	SWISS-PROT:P02538 Tax_Id=9606 Gene_Symbol=KRT6A Keratin, type II cytoskeletal 6A	Homo sapiens
P02666	CSN2	1000	1000			1	1	1	23.6	SWISS-PROT:P02666 Beta-casein - Bos taurus (Bovine).	Bos taurus
P02768-1	ALB,GIG20,GIG42,PRO0903,PRO1708,PRO2044,PRO2619,PRO2675,UNQ696/PRO1341	1.31083	0.390478	0.364925	63.533	2	16	18	69.4	SWISS-PROT:P02768-1 Tax_Id=9606 Gene_Symbol=ALB Isoform 1 of Serum albumin precursor	Homo sapiens
P02769	ALB	0.23657	-2.07966	0.0189834	26.012	3	24	34	69.3	SWISS-PROT:P02769 (Bos taurus) Bovine serum albumin precursor	Bos taurus
P02772	Afp	0.791556	-0.337236	0.927333	436.536	1	8	8	67.3	Alpha-fetoprotein	Mus musculus
P03893	Mtnd2,mt-Nd2,Nd2	0.001	-1000			1	1	1	38.8	NADH-ubiquinone oxidoreductase chain 2	Mus musculus
P03911	Mtnd4,mt-Nd4,Nd4	0.793587	-0.33354			1	8	9	51.9	NADH-ubiquinone oxidoreductase chain 4	Mus musculus
P03921	Mtnd5,mt-Nd5,Nd5	0.705923	-0.502416	0.540568	97.4402	2	21	24	68.5	NADH-ubiquinone oxidoreductase chain 5	Mus musculus
P03930	Mtatp8,Atp8,mt-Atp8	0.001	-1000			2	3	3	7.8	ATP synthase protein 8	Mus musculus
P03953	Cfd,Adn,Df	1.51477	0.599096			1	4	4	28.1	Complement factor D	Mus musculus
P03958	Ada	0.942589	-0.0853	0.777903	198.254	5	86	94	40	Adenosine deaminase	Mus musculus
P03975	Iap	0.168206	-2.5717	0.250371	40.3182	1	9	9	62.7	IgE-binding protein	Mus musculus
P03995	Gfap	1.27329	0.348557	0.250093	56.4167	3	36	38	49.9	Glial fibrillary acidic protein	Mus musculus
P04104	Krt1,Krt2-1	0.981561	-0.0268509	0.986128	2688.33	2	17	18	65.6	Keratin, type II cytoskeletal 1	Mus musculus
P04117	Fabp4,Ap2	1.00469	0.00675346	0.988969	3492.19	4	40	41	14.6	Fatty acid-binding protein, adipocyte	Mus musculus
P04184	Tk1,Tk-1	0.694627	-0.52569	0.273327	56.83	4	25	28	25.8	Thymidine kinase, cytosolic	Mus musculus
P04235	Cd3d,T3d	0.84405	-0.2446			1	4	4	19	T-cell surface glycoprotein CD3 delta chain	Mus musculus
P04258	COL3A1	0.372539	-1.42454	0.575126	97.7677	2	12	13	138.4	SWISS-PROT:P04258 (Bos taurus) Similar to Collagen alpha 1(III) chain	Bos taurus
P04264	KRT1,KRTA	1.37791	0.462482	0.00936966	29.1883	13	184	191	66	SWISS-PROT:P04264 Tax_Id=9606 Gene_Symbol=KRT1 Keratin, type II cytoskeletal 1	Homo sapiens
P04441	Cd74,Ii	1.45503	0.541044	0.273205	58.5772	4	34	39	31.6	H-2 class II histocompatibility antigen gamma chain	Mus musculus
P04627	Araf,A-raf,Araf1	0.724622	-0.464699	0.608913	115.828	2	23	23	67.6	Serine/threonine-protein kinase A-Raf	Mus musculus
P04756	Chrna1,Acra	0.525902	-0.927135	0.665096	92.1765	1	9	9	51.9	Acetylcholine receptor subunit alpha	Mus musculus
P05063	Aldoc,Aldo3,Scrg2	1.42011	0.506	0.486382	87.0509	3	23	26	39.4	Fructose-bisphosphate aldolase C	Mus musculus
P05064	Aldoa,Aldo1	1.77276	0.825996	0.0265988	32.3349	3	65	66	39.4	Fructose-bisphosphate aldolase A	Mus musculus
P05132	Prkaca,Pkaca	1.32092	0.401544	0.608913	116.119	3	25	25	40.6	cAMP-dependent protein kinase catalytic subunit alpha	Mus musculus
P05201	Got1	0.801498	-0.31923	0.0148123	30.9597	19	217	238	46.2	Aspartate aminotransferase, cytoplasmic	Mus musculus
P05202	Got2,Got-2	0.780377	-0.357757	0.00229232	25.5147	15	213	227	47.4	Aspartate aminotransferase, mitochondrial	Mus musculus
P05208	Cela2a,Ela-2,Ela2,Ela2a	0.001	-1000			1	1	1	28.9	Chymotrypsin-like elastase family member 2A	Mus musculus
P05480	Src	0.926318	-0.11042	0.647031	131.394	6	75	86	60.6	Neuronal proto-oncogene tyrosine-protein kinase Src	Mus musculus
P05532	Kit,Sl	1.38752	0.472513	0.378175	70.5311	4	27	28	109.3	Mast/stem cell growth factor receptor Kit	Mus musculus
P05622	Pdgfrb,Pdgfr,Pdgfr1	1.18576	0.245814	0.780462	186.537	1	13	14	122.8	Platelet-derived growth factor receptor beta	Mus musculus
P05784	Krt18,Kerd,Krt1-18	0.94642	-0.079448	0.501926	94.1521	32	378	432	47.5	SWISS-PROT:P05784 Tax_Id=10090 Gene_Symbol=Krt18 Keratin, type I cytoskeletal 18	Mus musculus
P06151	Ldha,Ldh-1,Ldh1	0.635706	-0.653568	2.18119e-07	15.7341	19	253	277	36.5	L-lactate dehydrogenase A chain	Mus musculus
P06240	Lck,Lsk-t	1.2907	0.368152			1	4	4	57.9	Proto-oncogene tyrosine-protein kinase LCK	Mus musculus
P06332	Cd4	1.40999	0.49569	0.607852	73.2049	1	5	5	51.3	T-cell surface glycoprotein CD4	Mus musculus
P06339	H2-T23	0.001	-1000			1	1	1	40.9	H-2 class I histocompatibility antigen, D-37 alpha chain	Mus musculus
P06344		0.001	-1000			1	1	1	30	H-2 class II histocompatibility antigen, A-U beta chain	Mus musculus
P06683	C9	1.15298	0.205371	0.877706	298.842	1	8	8	62	Complement component C9	Mus musculus
P06684	C5,Hc	0.868632	-0.203184	0.909745	427.501	1	13	13	188.9	Complement C5	Mus musculus
P06728	Apoa4	0.864815	-0.209537	0.682196	144.257	3	34	34	45	Apolipoprotein A-IV	Mus musculus
P06745	Gpi,Gpi1	0.933481	-0.0993067	0.614732	121.122	21	216	246	62.8	Glucose-6-phosphate isomerase	Mus musculus
P06795	Abcb1b,Abcb1,Mdr1,Mdr1b,Pgy1,Pgy1-1	0.001	-1000			2	5	5	141	Multidrug resistance protein 1B	Mus musculus
P06797	Ctsl1,Ctsl	1.16396	0.219035	0.582885	95.7804	1	11	11	37.5	Cathepsin L1	Mus musculus
P06800	Ptprc,Ly-5	0.730468	-0.453107	0.0236212	32.3616	9	99	106	144.8	Receptor-type tyrosine-protein phosphatase C	Mus musculus
P06801	Me1,Mod-1,Mod1	0.641975	-0.639412	0.0883493	39.0998	3	35	36	64	NADP-dependent malic enzyme	Mus musculus
P06802	Enpp1,Npps,Pc1,Pdnp1	2.26781	1.1813	0.0334561	31.1508	4	31	34	103.2	Ectonucleotide pyrophosphatase/phosphodiesterase family member 1	Mus musculus
P06909	Cfh,Hf1	0.821824	-0.283099	0.623086	119.871	2	22	23	139.1	Complement factor H	Mus musculus
P07091	S100a4,Capl,Mts1	1.30378	0.382704	0.320275	49.001	1	12	12	11.7	Protein S100-A4	Mus musculus
P07214	Sparc	1.39104	0.476166			1	4	4	34.5	SPARC	Mus musculus
P07224	PROS1,PROS	0.001	-1000			1	1	1	75.1	SWISS-PROT:P07224 (Bos taurus) Vitamin K-dependent protein S precursor	Bos taurus
P07309	Ttr	0.448377	-1.15722	4.91729e-09	12.0881	4	74	83	15.8	Transthyretin	Mus musculus
P07310	Ckm,Ckmm	0.985534	-0.0210226	0.966363	1143.82	4	50	51	43	Creatine kinase M-type	Mus musculus
P07356	Anxa2,Anx2,Cal1h	0.779271	-0.359803	0.00262455	25.9912	29	334	380	38.7	Annexin A2	Mus musculus
P07361	Orm2,Agp-2,Orm-2	1.00316	0.00455858	0.991397	4789.72	1	20	24	23.8	Alpha-1-acid glycoprotein 2	Mus musculus
P07607	Tyms	1.5965	0.674917	0.641198	83.1671	1	10	11	35	Thymidylate synthase	Mus musculus
P07724	Alb,Alb-1,Alb1	0.538585	-0.892755	8.13452e-14	11.2767	25	296	338	68.7	Serum albumin	Mus musculus
P07742	Rrm1	1.04787	0.0674529	0.754163	181.998	15	167	174	90.2	Ribonucleoside-diphosphate reductase large subunit	Mus musculus
P07758	Serpina1a,Dom1,Spi1-1	0.253122	-1.98209	0.00529677	20.9119	1	23	25	46	Alpha-1-antitrypsin 1-1	Mus musculus
P07759	Serpina3k,Mcm2,Spi2	0.59935	-0.738529	0.0811831	37.4795	3	28	32	46.9	Serine protease inhibitor A3K	Mus musculus
P07901	Hsp90aa1,Hsp86,Hsp86-1,Hspca	0.637719	-0.649007	1.07802e-11	12.3883	24	304	330	84.8	Heat shock protein HSP 90-alpha	Mus musculus
P07903	Ercc1,Ercc-1	1.89334	0.920937	0.231163	45.0985	1	14	14	32.9	DNA excision repair protein ERCC-1	Mus musculus
P08003	Pdia4,Cai,Erp72	1.19036	0.251395	0.101853	43.2941	26	190	226	72	Protein disulfide-isomerase A4	Mus musculus
P08030	Aprt	0.996194	-0.00550075	0.983379	2262.6	6	85	92	19.7	Adenine phosphoribosyltransferase	Mus musculus
P08071	Ltf	1.61212	0.68896	0.18065	48.7336	3	34	34	77.8	Lactotransferrin	Mus musculus
P08074	Cbr2	0.80228	-0.317823	0.4835	88.6283	4	36	38	26	Carbonyl reductase [NADPH] 2	Mus musculus
P08103	Hck	1.65076	0.723127	0.445105	75.7068	2	15	16	59.1	Tyrosine-protein kinase HCK	Mus musculus
P08113	Hsp90b1,Grp94,Tra-1,Tra1	0.855018	-0.225973	0.0216543	32.7695	39	421	483	92.5	Endoplasmin	Mus musculus
P08121	Col3a1	0.001	-1000			1	2	2	138.9	Collagen alpha-1(III) chain	Mus musculus
P08122	Col4a2	2.18357	1.12669	0.13783	44.1524	5	34	40	167.3	Collagen alpha-2(IV) chain	Mus musculus
P08207	S100a10,Cal1l	0.416289	-1.26434	0.263239	56.1177	3	26	28	11.2	Protein S100-A10	Mus musculus
P08226	Apoe	2.28067	1.18946			1	5	6	35.9	Apolipoprotein E	Mus musculus
P08228	Sod1	0.691194	-0.532838	0.0259178	32.7486	6	94	100	15.9	Superoxide dismutase [Cu-Zn]	Mus musculus
P08249	Mdh2,Mor1	0.777188	-0.363665	0.0216543	32.5613	17	218	243	35.6	Malate dehydrogenase, mitochondrial	Mus musculus
P08508	Fcgr3	1000	1000			1	1	1	30	Low affinity immunoglobulin gamma Fc region receptor III	Mus musculus
P08551	Nefl,Nf68,Nfl	0.376667	-1.40864	0.0270421	15.8873	1	13	13	61.5	Neurofilament light polypeptide	Mus musculus
P08727	KRT19	1.49197	0.577221	0.149727	33.0703	1	13	14	44.1	SWISS-PROT:P08727 Tax_Id=9606 Gene_Symbol=KRT19 Keratin, type I cytoskeletal 19	Homo sapiens
P08752	Gnai2,Gnai-2	1.03589	0.0508669	0.911769	455.883	1	25	26	40.5	Guanine nucleotide-binding protein G(i) subunit alpha-2	Mus musculus
P08775	Polr2a,Rpii215,Rpo2-1	1.04991	0.0702611	0.79854	216.606	11	97	103	217.2	DNA-directed RNA polymerase II subunit RPB1	Mus musculus
P08779	KRT16,KRT16A	1.45674	0.542747	0.326643	54.0393	1	13	13	51.3	SWISS-PROT:P08779 Tax_Id=9606 Gene_Symbol=KRT16 Keratin, type I cytoskeletal 16	Homo sapiens
P08883	Gzmf,Ccp4,Ctla-7,Ctla7	1000	1000			1	1	1	27.6	Granzyme F	Mus musculus
P09036	Spink1,Spink3	0.465083	-1.10444			1	2	2	8.5	Serine protease inhibitor Kazal-type 1	Mus musculus
P09055	Itgb1	1.37279	0.457114	0.0459432	36.3859	14	150	161	88.2	Integrin beta-1	Mus musculus
P09103	P4hb,Pdia1	0.947871	-0.0772376	0.578753	110.797	32	384	420	57.1	Protein disulfide-isomerase	Mus musculus
P09242	Alpl,Akp-2,Akp2	0.941673	-0.0867019	0.913283	460.551	2	20	24	57.5	Alkaline phosphatase, tissue-nonspecific isozyme	Mus musculus
P09405	Ncl,Nuc	0.53064	-0.914196	8.7489e-05	18.3805	6	61	67	76.7	Nucleolin	Mus musculus
P09411	Pgk1,Pgk-1	0.862981	-0.212599	0.120531	45.2298	19	253	282	44.6	Phosphoglycerate kinase 1	Mus musculus
P09450	Junb,Jun-b	0.412948	-1.27597	0.150717	20.4742	1	11	13	35.8	Transcription factor jun-B	Mus musculus
P09470	Ace,Dcp1	0.850165	-0.234185	0.359775	70.6416	8	70	72	150.9	Angiotensin-converting enzyme	Mus musculus
P09528	Fth1,Fth	0.417316	-1.26079	0.00174145	23.4809	7	68	74	21.1	Ferritin heavy chain	Mus musculus
P09541	Myl4,Mlc1a,Myla	0.714725	-0.484539	0.55368	80.7926	1	9	9	21.2	Myosin light chain 4	Mus musculus
P09581	Csf1r,Csfmr,Fms	0.001	-1000			2	4	4	109.2	Macrophage colony-stimulating factor 1 receptor	Mus musculus
P09671	Sod2,Sod-2	0.976392	-0.0344677	0.875657	335.982	11	127	141	24.6	Superoxide dismutase [Mn], mitochondrial	Mus musculus
P09803	Cdh1	0.715462	-0.483053	0.00226726	23.9237	7	64	77	98.3	Cadherin-1	Mus musculus
P09813	Apoa2	0.001	-1000			1	1	1	11.3	Apolipoprotein A-II	Mus musculus
P09925	Surf1,Surf-1	1.42408	0.51003	0.24192	43.5522	1	12	13	34.8	Surfeit locus protein 1	Mus musculus
P09926	Surf2,Surf-2	1000	1000			1	1	1	30.4	Surfeit locus protein 2	Mus musculus
P0C0S6	H2afz,H2az	0.314336	-1.66962			1	7	7	13.6	Histone H2A.Z	Mus musculus
P0C5E4	Ptprq	0.416454	-1.26377			1	5	5	256.8	Phosphatidylinositol phosphatase PTPRQ	Mus musculus
P0C605	Prkg1,Prkg1b,Prkgr1a,Prkgr1b	1.14198	0.191533	0.776665	192.302	3	22	25	76.4	cGMP-dependent protein kinase 1	Mus musculus
P0C673	Igsf11	1.39279	0.477979			1	5	5	46.1	Immunoglobulin superfamily member 11	Mus musculus
P0C6F1	Dnah2,Dnahc2	0.723817	-0.466302	0.141328	44.0352	2	28	28	511.6	Dynein heavy chain 2, axonemal	Mus musculus
P0C7N9	Psmg4,Pac4	0.762055	-0.392032	0.0610899	35.7692	3	34	38	14	Proteasome assembly chaperone 4	Mus musculus
P0CC03	Sult6b1	1.83597	0.876541			1	3	3	35.1	Sulfotransferase 6B1	Mus musculus
P0DM40	Fer1l5	1.17848	0.236927			1	2	2	235.8	Fer-1-like protein 5	Mus musculus
P0DOV2	Ifi204	0.499917	-1.00024	0.4155	53.9447	1	10	10	69.4	Interferon-activable protein 204	Mus musculus
P0DP27	Calm2,Cam2,CamC	0.698096	-0.518503	0.201765	51.6728	3	42	48	16.8	Calmodulin-2	Mus musculus
P10076	Zfp26,Kiaa4196,Mkr3,Zfp-26	0.347879	-1.52334	0.237252	45.8774	1	14	14	98	Zinc finger protein 26	Mus musculus
P10107	Anxa1,Anx1,Lpc-1,Lpc1	0.914197	-0.129424	0.311225	65.3869	21	298	329	38.7	Annexin A1	Mus musculus
P10126	Eef1a1,Eef1a	0.98815	-0.0171981	0.957243	858.802	17	219	239	50.1	Elongation factor 1-alpha 1	Mus musculus
P10404		1.02013	0.0287569	0.954599	790.845	1	13	13	69.6	MLV-related proviral Env polyprotein	Mus musculus
P10417	Bcl2,Bcl-2	0.474566	-1.07532	0.235279	38.3682	1	10	11	26.4	Apoptosis regulator Bcl-2	Mus musculus
P10493	Nid1,Ent	0.919006	-0.121853	0.31636	65.9767	22	263	287	136.5	Nidogen-1	Mus musculus
P10518	Alad,Lv	0.686276	-0.54314	4.73646e-05	19.3688	10	148	162	36	Delta-aminolevulinic acid dehydratase	Mus musculus
P10605	Ctsb	1.00612	0.0088024	0.967668	1195.81	4	79	89	37.3	Cathepsin B	Mus musculus
P10630	Eif4a2,Ddx2b	0.785337	-0.348615	0.0464482	36.1381	6	95	98	46.4	Eukaryotic initiation factor 4A-II	Mus musculus
P10637	Mapt,Mtapt,Tau	0.64926	-0.623133	0.318619	57.5872	2	16	18	76.2	Microtubule-associated protein tau	Mus musculus
P10639	Txn,Txn1	0.634944	-0.655298	0.231649	55.6888	5	68	73	11.7	Thioredoxin	Mus musculus
P10649	Gstm1	0.543337	-0.88008	0.110721	41.0691	5	32	38	26	Glutathione S-transferase Mu 1	Mus musculus
P10711	Tcea1,Tceat	0.411616	-1.28063			1	8	8	33.9	Transcription elongation factor A protein 1	Mus musculus
P10810	Cd14	0.898294	-0.15474	0.891062	362.96	2	14	14	39.2	Monocyte differentiation antigen CD14	Mus musculus
P10833	Rras	0.576081	-0.795656	0.0115932	27.7535	3	44	44	23.8	Ras-related protein R-Ras	Mus musculus
P10852	Slc3a2,Mdu1	0.70718	-0.499851	0.0613839	37.0817	3	50	56	58.3	4F2 cell-surface antigen heavy chain	Mus musculus
P10922	H1f0,H1fv	0.479341	-1.06087	1.27426e-06	14.5797	5	62	67	20.9	Histone H1.0	Mus musculus
P11031	Sub1,Pc4,Rpo2tc1	0.946236	-0.0797285	0.807462	225.073	4	34	37	14.4	Activated RNA polymerase II transcriptional coactivator p15	Mus musculus
P11034	Mcpt1	1.02717	0.0386721	0.948217	726.94	4	58	61	27	Mast cell protease 1	Mus musculus
P11087	Col1a1,Cola1	0.397248	-1.33189	0.3351	55.1635	5	16	21	138	Collagen alpha-1(I) chain	Mus musculus
P11088	Flg	2.01235	1.00888			1	4	4	35.7	Filaggrin (Fragment)	Mus musculus
P11103	Parp1,Adprp,Adprt,Adprt1	0.967018	-0.0483848	0.824548	247.305	9	90	98	113.1	Poly [ADP-ribose] polymerase 1	Mus musculus
P11157	Rrm2	2.59337	1.37483	0.547181	79.3415	2	9	9	45.1	Ribonucleoside-diphosphate reductase subunit M2	Mus musculus
P11247	Mpo	0.492319	-1.02234	0.614732	96.9057	2	9	10	81.2	Myeloperoxidase	Mus musculus
P11276	Fn1	1.03261	0.0462886	0.667349	140.487	40	475	504	272.5	Fibronectin	Mus musculus
P11352	Gpx1	0.720671	-0.472588	0.0203409	30.9516	4	60	67	22.2	Glutathione peroxidase 1	Mus musculus
P11404	Fabp3,Fabph1	0.720758	-0.472413	0.129419	42.8185	2	28	28	14.8	Fatty acid-binding protein, heart	Mus musculus
P11438	Lamp1,Lamp-1	0.864553	-0.209974	0.515727	94.9264	3	37	37	43.9	Lysosome-associated membrane glycoprotein 1	Mus musculus
P11440	Cdk1,Cdc2,Cdc2a,Cdkn1	1.61395	0.690596	0.0201775	29.1968	3	35	37	34.1	Cyclin-dependent kinase 1	Mus musculus
P11499	Hsp90ab1,Hsp84,Hsp84-1,Hspcb	0.761384	-0.393304	0.000103684	20.7449	23	333	373	83.3	Heat shock protein HSP 90-beta	Mus musculus
P11531	Dmd	1.13043	0.176866	0.223896	55.6294	23	238	249	425.8	Dystrophin	Mus musculus
P11627	L1cam,Caml1	0.738523	-0.437284	0.00428462	26.2959	8	105	113	141	Neural cell adhesion molecule L1	Mus musculus
P11672	Lcn2	1000	1000			1	1	1	22.9	Neutrophil gelatinase-associated lipocalin	Mus musculus
P11679	Krt8,Krt2-8	0.72929	-0.455435	0.00493283	27.4922	23	344	378	54.6	Keratin, type II cytoskeletal 8	Mus musculus
P11688	Itga5	0.654415	-0.611722	5.98162e-06	17.704	13	172	177	115	Integrin alpha-5	Mus musculus
P11725	Otc	0.936316	-0.0949321	0.807272	225.241	5	40	45	39.8	Ornithine carbamoyltransferase, mitochondrial	Mus musculus
P11835	Itgb2	1.25185	0.324064	0.446905	78.1315	3	18	21	85	Integrin beta-2	Mus musculus
P11859	Agt,Serpina8	0.814767	-0.29554	0.875344	293.975	1	9	9	52	Angiotensinogen	Mus musculus
P11881	Itpr1,Insp3r,Pcd6,Pcp1	0.935669	-0.09593	0.791515	200.786	4	17	24	313.2	Inositol 1,4,5-trisphosphate receptor type 1	Mus musculus
P11928	Oas1a,Oias1	0.707062	-0.500092	0.159478	45.3481	1	26	28	42.4	2'-5'-oligoadenylate synthase 1A	Mus musculus
P11930	Nudt19,D7Rp2e	0.939481	-0.0900634	0.80408	223.075	6	63	72	40.3	Nucleoside diphosphate-linked moiety X motif 19	Mus musculus
P11983	Tcp1,Cct1,Ccta	0.938658	-0.0913288	0.367296	72.3492	18	252	284	60.4	T-complex protein 1 subunit alpha	Mus musculus
P12035	KRT3	1.03229	0.045842			1	9	9	64.5	SWISS-PROT:P12035 Tax_Id=9606 Gene_Symbol=KRT3 Keratin, type II cytoskeletal 3	Homo sapiens
P12246	Apcs,Ptx2,Sap	1.22024	0.28716	0.725525	115.894	2	7	9	26.2	Serum amyloid P-component	Mus musculus
P12265	Gusb,Gus,Gus-s	1.2581	0.33125	0.309171	64.2873	5	70	71	74.2	Beta-glucuronidase	Mus musculus
P12367	Prkar2a	0.890614	-0.167128	0.684676	145.809	5	45	50	45.4	cAMP-dependent protein kinase type II-alpha regulatory subunit	Mus musculus
P12382	Pfkl,Pfk-l,Pfkb	1.07069	0.0985415	0.579695	110.918	14	180	199	85.4	ATP-dependent 6-phosphofructokinase, liver type	Mus musculus
P12763	AHSG,FETUA	0.336509	-1.57128			1	2	2	38.4	SWISS-PROT:P12763 (Bos taurus) Alpha-2-HS-glycoprotein precursor	Bos taurus
P12787	Cox5a	1.1743	0.231797	0.579695	110.747	8	126	146	16.1	Cytochrome c oxidase subunit 5A, mitochondrial	Mus musculus
P12790	Cyp2b9,Cyp2b-9,Rip	0.001	-1000			1	1	1	55.8	RecName: Full=Cytochrome P450 2B9; EC=1.14.14.1; AltName: Full=CYPIIB9; AltName: Full=Cytochrome P450 clone PF26; AltName: Full=Cytochrome P450-16-alpha; AltName: Full=Testosterone 16-alpha hydroxylase	Mus musculus
P12815	Pdcd6,Alg2	1.43829	0.524357	0.105098	41.9197	5	44	48	21.9	Programmed cell death protein 6	Mus musculus
P12849	Prkar1b	0.706266	-0.501716	0.43192	64.6788	1	12	13	43.2	cAMP-dependent protein kinase type I-beta regulatory subunit	Mus musculus
P12850	Cxcl1,Gro,Gro1,Mgsa,Scyb1	0.784262	-0.350592			1	4	4	10.3	Growth-regulated alpha protein	Mus musculus
P12960	Cntn1	0.889476	-0.168972			1	7	7	113.4	Contactin-1	Mus musculus
P12961	Scg5,Sgne-1,Sgne1	1.02433	0.0346784	0.984575	2007.92	1	9	9	23.9	Neuroendocrine protein 7B2	Mus musculus
P12970	Rpl7a,Surf-3,Surf3	1.00076	0.00109269	0.99856	18027.3	13	120	138	30	60S ribosomal protein L7a	Mus musculus
P13011	Scd2	0.001	-1000			1	1	1	40.9	Acyl-CoA desaturase 2	Mus musculus
P13020	Gsn,Gsb	0.805998	-0.311152	0.0330748	34.5509	15	191	209	85.9	Gelsolin	Mus musculus
P13439	Umps	0.944991	-0.0816278	0.791849	209.995	4	52	59	52.3	Uridine 5'-monophosphate synthase	Mus musculus
P13595	Ncam1,Ncam	0.001	-1000			1	1	1	119.4	Neural cell adhesion molecule 1	Mus musculus
P13597	Icam1,Icam-1	1.03855	0.0545757	0.885953	359.43	2	25	26	58.8	Intercellular adhesion molecule 1	Mus musculus
P13634	Ca1,Car1	0.88709	-0.172848	0.188682	52.0093	11	240	263	28.3	Carbonic anhydrase 1	Mus musculus
P13645	KRT10,KPP	0.93069	-0.103628	0.563387	107.2	13	169	179	59.5	SWISS-PROT:P13645 Tax_Id=9606 Gene_Symbol=KRT10 Keratin, type I cytoskeletal 10	Homo sapiens
P13647	KRT5	1.29371	0.371519	0.322225	56.1852	1	14	14	62.4	SWISS-PROT:P13647 Tax_Id=9606 Gene_Symbol=KRT5 Keratin, type II cytoskeletal 5	Homo sapiens
P13705	Msh3,Rep-3	0.735195	-0.443801	0.592369	105.283	1	14	14	123.1	DNA mismatch repair protein Msh3	Mus musculus
P13707	Gpd1,Gdc-1,Gdc1,Kiaa4010	1.01945	0.0277906	0.930819	583.484	5	65	69	37.6	Glycerol-3-phosphate dehydrogenase [NAD(+)], cytoplasmic	Mus musculus
P13864	Dnmt1,Dnmt,Met1,Uim	0.914739	-0.128568	0.531824	99.1895	7	77	87	183.2	DNA (cytosine-5)-methyltransferase 1	Mus musculus
P14069	S100a6,Cacy	1.32971	0.411116	0.324944	65.6028	7	51	60	10.1	Protein S100-A6	Mus musculus
P14094	Atp1b1,Atp4b	0.733451	-0.447227	0.0900561	41.4594	10	103	109	35.2	Sodium/potassium-transporting ATPase subunit beta-1	Mus musculus
P14106	C1qb	0.916363	-0.126008	0.872825	311.923	1	14	14	26.7	Complement C1q subcomponent subunit B	Mus musculus
P14115	Rpl27a	0.846671	-0.240126	0.293857	62.6205	6	78	81	16.6	60S ribosomal protein L27a	Mus musculus
P14131	Rps16	0.745718	-0.423298	4.73646e-05	19.1937	9	126	136	16.4	40S ribosomal protein S16	Mus musculus
P14148	Rpl7	1.05476	0.0769214	0.745909	177.171	15	126	149	31.4	60S ribosomal protein L7	Mus musculus
P14152	Mdh1,Mor2	0.894329	-0.161122	0.454811	85.5088	14	171	184	36.5	Malate dehydrogenase, cytoplasmic	Mus musculus
P14206	Rpsa,Lamr1,P40-8	1.05472	0.0768664	0.501762	94.0363	15	276	299	32.8	40S ribosomal protein SA	Mus musculus
P14211	Calr	0.60846	-0.716765	1.60169e-06	16.8828	21	223	243	48	Calreticulin	Mus musculus
P14576	Srp54	1000	1000			1	3	3	55.7	Signal recognition particle 54 kDa protein	Mus musculus
P14602	Hspb1,Hsp25,Hsp27	0.738725	-0.436891	0.00171205	24.6887	13	164	183	23	Heat shock protein beta-1	Mus musculus
P14685	Psmd3,P91a,Tstap91a	0.847829	-0.238155	0.0460056	36.566	15	200	213	60.7	26S proteasome non-ATPase regulatory subunit 3	Mus musculus
P14733	Lmnb1	0.878071	-0.187591	0.297078	63.5422	22	217	232	66.8	Lamin-B1	Mus musculus
P14824	Anxa6,Anx6	1.16825	0.224345	0.0416648	36.1321	35	425	461	75.9	Annexin A6	Mus musculus
P14869	Rplp0,Arbp	1.04266	0.0602678	0.804623	224.401	12	117	130	34.2	60S acidic ribosomal protein P0	Mus musculus
P14873	Map1b,Mtap1b,Mtap5	0.76582	-0.384923	0.683711	139.505	4	19	22	270.3	Microtubule-associated protein 1B	Mus musculus
P14901	Hmox1	0.565239	-0.823066	0.244865	31.2768	1	9	10	32.9	Heme oxygenase 1	Mus musculus
P15089	Cpa3	0.574826	-0.798803	0.614732	115.892	2	19	19	48.8	Mast cell carboxypeptidase A	Mus musculus
P15105	Glul,Glns	0.731111	-0.451838	0.0119206	27.9369	4	46	51	42.1	Glutamine synthetase	Mus musculus
P15119	Mcpt2	1.24829	0.31995	0.40193	76.3393	7	89	93	26.7	Mast cell protease 2	Mus musculus
P15208	Insr	0.92439	-0.113426	0.842599	271.164	3	32	35	155.6	Insulin receptor	Mus musculus
P15327	Bpgm	0.793378	-0.333919	0.0504959	34.6224	2	36	37	30	Bisphosphoglycerate mutase	Mus musculus
P15331	Prph,Prph1	0.692499	-0.530115	0.0133364	29.4406	12	76	83	54.3	Peripherin	Mus musculus
P15379	Cd44,Ly-24	0.503819	-0.989024	0.0316088	25.0927	2	18	19	85.6	CD44 antigen	Mus musculus
P15532	Nme1,Nm23	1.19315	0.254781	0.424232	76.9297	3	26	27	17.2	Nucleoside diphosphate kinase A	Mus musculus
P15533	Trim30a,Rpt-1,Rpt1,Trim30	0.001	-1000			1	1	1	57.3	Tripartite motif-containing protein 30A	Mus musculus
P15535	B4galt1,Ggtb,Ggtb2	0.542999	-0.88098	0.0127585	27.5234	4	38	40	44.4	Beta-1,4-galactosyltransferase 1	Mus musculus
P15626	Gstm2	0.662847	-0.593252	0.0193316	30.6634	6	61	68	25.7	Glutathione S-transferase Mu 2	Mus musculus
P15655	Fgf2,Fgf-2	0.589405	-0.762669	0.00188175	17.4776	2	22	25	17.2	Fibroblast growth factor 2	Mus musculus
P15864	Hist1h1c,H1f2	0.654878	-0.610703	0.342162	66.5927	4	32	33	21.3	Histone H1.2	Mus musculus
P15947	Klk1,Klk-6,Klk6	0.866454	-0.206806	0.744083	166.823	2	16	17	28.8	Kallikrein-1	Mus musculus
P15975	Usp53,Phxr3	0.767262	-0.382208	0.561915	100.877	2	18	18	119.3	Inactive ubiquitin carboxyl-terminal hydrolase 53	Mus musculus
P16014	Chgb,Scg-1,Scg1	1.16056	0.214827	0.600733	115.702	7	44	55	78	Secretogranin-1	Mus musculus
P16015	Ca3,Car3	1.98142	0.986532	0.0149721	27.873	5	38	44	29.4	Carbonic anhydrase 3	Mus musculus
P16045	Lgals1,Gbp	0.683209	-0.549601	0.0797098	38.1383	5	36	44	14.9	Galectin-1	Mus musculus
P16054	Prkce,Pkce,Pkcea	0.964493	-0.052157	0.855721	276.744	1	13	14	83.6	Protein kinase C epsilon type	Mus musculus
P16056	Met	1.06524	0.0911751	0.917306	468.086	1	13	13	153.5	Hepatocyte growth factor receptor	Mus musculus
P16110	Lgals3	0.670151	-0.577442	0.000378409	22.0333	9	157	174	27.5	Galectin-3	Mus musculus
P16125	Ldhb,Ldh-2,Ldh2	0.652671	-0.615571	0.10309	42.271	6	57	63	36.6	L-lactate dehydrogenase B chain	Mus musculus
P16254	Srp14	0.842444	-0.247347	0.0747223	39.2627	4	65	70	12.5	Signal recognition particle 14 kDa protein	Mus musculus
P16277	Blk	0.001	-1000			1	1	1	56.7	Tyrosine-protein kinase Blk	Mus musculus
P16330	Cnp,Cnp1	0.672717	-0.571929	0.00902328	25.5473	4	34	38	47.1	2',3'-cyclic-nucleotide 3'-phosphodiesterase	Mus musculus
P16332	Mut	0.933556	-0.0991912	0.509438	95.2517	11	148	158	82.8	Methylmalonyl-CoA mutase, mitochondrial	Mus musculus
P16406	Enpep	0.701942	-0.510577	0.11822	44.1679	5	72	73	108	Glutamyl aminopeptidase	Mus musculus
P16460	Ass1,Ass	1.09725	0.133895	0.363582	71.7385	16	173	187	46.6	Argininosuccinate synthase	Mus musculus
P16546	Sptan1,Spna2,Spta2	0.934278	-0.0980768	0.110754	44.5364	105	1170	1283	284.6	Spectrin alpha chain, non-erythrocytic 1	Mus musculus
P16627	Hspa1l,Hsc70t	1.39821	0.483577	0.531824	96.1997	3	24	30	70.6	Heat shock 70 kDa protein 1-like	Mus musculus
P16675	Ctsa,Ppgb	0.77964	-0.359119	0.231898	55.6713	10	69	80	53.8	Lysosomal protective protein	Mus musculus
P16879	Fes,Fps	1.183	0.242449			1	3	3	93.8	Tyrosine-protein kinase Fes/Fps	Mus musculus
P17047	Lamp2,Lamp-2	0.847407	-0.238873	0.304682	63.6299	7	67	70	45.7	Lysosome-associated membrane glycoprotein 2	Mus musculus
P17156	Hspa2,Hcp70.2,Hsp70-2	0.917023	-0.124971	0.813436	202.195	1	10	12	69.6	Heat shock-related 70 kDa protein 2	Mus musculus
P17182	Eno1,Eno-1	0.982562	-0.0253795	0.920531	514.878	20	268	306	47.1	Alpha-enolase	Mus musculus
P17183	Eno2,Eno-2	1.21414	0.279929	0.360494	70.1741	4	46	52	47.3	Gamma-enolase	Mus musculus
P17225	Ptbp1,Ptb	1.01761	0.0251873	0.887787	372.584	13	229	257	56.5	Polypyrimidine tract-binding protein 1	Mus musculus
P17257	Fam167b,Sec	1.10225	0.140457	0.451757	39.8471	1	6	6	18.5	Protein FAM167B	Mus musculus
P17426	Ap2a1,Adtaa,Clapa1	0.849936	-0.234573	0.0833137	40.9283	11	126	138	107.7	AP-2 complex subunit alpha-1	Mus musculus
P17427	Ap2a2,Adtab	0.784055	-0.350973	0.00188175	25.1403	18	232	246	104	AP-2 complex subunit alpha-2	Mus musculus
P17433	Spi1,Sfpi-1,Sfpi1	1.39953	0.484944	0.081026	35.5298	3	23	29	31.3	Transcription factor PU.1	Mus musculus
P17439	Gba	0.684245	-0.547415	0.0128703	29.1229	5	64	69	57.6	Glucosylceramidase	Mus musculus
P17563	Selenbp1,Lpsb	0.824098	-0.279112	0.311694	64.8144	6	79	90	52.5	Methanethiol oxidase	Mus musculus
P17665	Cox7c,Cox7c1	0.001	-1000			2	2	2	7.3	Cytochrome c oxidase subunit 7C, mitochondrial	Mus musculus
P17710	Hk1	0.846146	-0.241021	0.075673	40.2552	17	174	193	108.3	Hexokinase-1	Mus musculus
P17742	Ppia	0.0791033	-3.66012			1	7	7	18	Peptidyl-prolyl cis-trans isomerase A	Mus musculus
P17751	Tpi1,Tpi	0.828588	-0.271272	0.101431	43.2599	14	183	205	32.2	Triosephosphate isomerase	Mus musculus
P17892	Pnliprp2,Plrp2	0.256798	-1.9613	0.417692	66.4822	3	15	17	54	Pancreatic lipase-related protein 2	Mus musculus
P17897	Lyz1,Lzp-s	1000	1000			1	1	1	16.8	Lysozyme C-1	Mus musculus
P17918	Pcna	0.712159	-0.489729	0.092339	36.4108	1	21	24	28.8	Proliferating cell nuclear antigen	Mus musculus
P18052	Ptpra,Lrp,Ptpa	0.796762	-0.32778	0.059615	36.6802	5	49	59	93.7	Receptor-type tyrosine-protein phosphatase alpha	Mus musculus
P18111	Cdx1,Cdx-1	1.58239	0.662108			1	7	7	28.4	Homeobox protein CDX-1	Mus musculus
P18155	Mthfd2,Nmdmc	1.03377	0.0479221	0.968902	1098.17	1	10	11	37.9	Bifunctional methylenetetrahydrofolate dehydrogenase/cyclohydrolase, mitochondrial	Mus musculus
P18337	Sell,Lnhr,Ly-22,Ly22	1000	1000			1	1	1	42.3	L-selectin	Mus musculus
P18524		0.397576	-1.3307	0.177564	36.2371	1	13	14	12.9	Ig heavy chain V region RF	Mus musculus
P18526		0.101351	-3.30256			1	4	4	12.9	Ig heavy chain V region 345	Mus musculus
P18527		1.14884	0.200173	0.827361	247.946	2	28	28	10.7	Ig heavy chain V region 914	Mus musculus
P18528		1000	1000			1	1	1	11	Ig heavy chain V region 6.96	Mus musculus
P18532		1.40769	0.493326	0.579192	98.6105	1	12	13	13.2	Ig heavy chain V region 1B43	Mus musculus
P18572	Bsg	0.898376	-0.154609	0.780055	197.035	5	28	38	42.4	Basigin	Mus musculus
P18653	Rps6ka1,Mapkapk1a,Rsk1	0.855187	-0.225689	0.0772916	40.5536	18	227	252	81.6	Ribosomal protein S6 kinase alpha-1	Mus musculus
P18654	Rps6ka3,Mapkapk1b,Rps6ka-rs1,Rsk2	0.924127	-0.113837	0.502759	94.2117	14	176	190	83.7	Ribosomal protein S6 kinase alpha-3	Mus musculus
P18760	Cfl1	1.14649	0.197222	0.243285	57.4814	11	166	175	18.6	Cofilin-1	Mus musculus
P18872	Gnao1,Gna0,Gnao	0.760833	-0.394349			1	4	4	40.1	Guanine nucleotide-binding protein G(o) subunit alpha	Mus musculus
P18911	Rarg,Nr1b3	0.288519	-1.79326	0.725327	115.792	1	6	6	50.9	Retinoic acid receptor gamma	Mus musculus
P19001	Krt19,Krt1-19	0.891387	-0.165876	0.188218	52.1046	40	529	592	44.5	SWISS-PROT:P19001 Tax_Id=10090 Gene_Symbol=Krt19 Keratin, type I cytoskeletal 19	Mus musculus
P19013	KRT4,CYK4	0.469161	-1.09185	0.491666	79.8561	2	14	16	63.9	SWISS-PROT:P19013 Tax_Id=9606 Gene_Symbol=KRT4 keratin 4	Homo sapiens
P19070	Cr2	0.001	-1000			1	1	1	113	Complement receptor type 2	Mus musculus
P19096	Fasn	0.852727	-0.229844	2.47089e-07	16.3547	66	887	973	272.4	Fatty acid synthase	Mus musculus
P19137	Lama1,Lama,Lama-1	1.06032	0.0845022	0.744097	175.376	10	70	76	338.1	Laminin subunit alpha-1	Mus musculus
P19157	Gstp1,Gstpib	0.812624	-0.299339	0.798847	206.898	2	16	16	23.6	Glutathione S-transferase P 1	Mus musculus
P19221	F2,Cf2	0.001	-1000			1	1	1	70.3	Prothrombin	Mus musculus
P19258	Mpv17	0.926614	-0.109959	0.82156	227.849	1	13	13	19.7	Protein Mpv17	Mus musculus
P19324	Serpinh1,Cbp1,Hsp47	1.09648	0.132876	0.28706	62.5378	23	292	329	46.5	Serpin H1	Mus musculus
P19426	Nelfe,D17h6s45,Rd,Rdbp	0.817898	-0.290007	0.215419	43.3186	1	14	14	42.6	Negative elongation factor E	Mus musculus
P19467	Muc13,Ly64	0.781069	-0.356477	0.466748	85.3007	4	32	37	58.7	Mucin-13	Mus musculus
P19536	Cox5b	0.630559	-0.665297	0.186571	50.2825	5	47	50	13.8	Cytochrome c oxidase subunit 5B, mitochondrial	Mus musculus
P19639	Gstm3	0.875934	-0.191106	0.850212	279.968	1	22	23	25.7	Glutathione S-transferase Mu 3	Mus musculus
P19783	Cox4i1,Cox4,Cox4a	0.931191	-0.102851	0.735952	171.081	8	81	91	19.5	Cytochrome c oxidase subunit 4 isoform 1, mitochondrial	Mus musculus
P19973	Lsp1,Pp52,S37,Wp34	0.001	-1000			2	2	2	36.7	Lymphocyte-specific protein 1	Mus musculus
P20029	Hspa5,Grp78	0.805205	-0.312572	0.000381975	22.5851	36	406	467	72.4	Endoplasmic reticulum chaperone BiP	Mus musculus
P20060	Hexb	0.871399	-0.198595	0.287659	62.2058	11	110	120	61.1	Beta-hexosaminidase subunit beta	Mus musculus
P20067	Id1,Id,Id-1,Idb1	1.15349	0.206005	0.849749	265.954	1	13	13	17.9	DNA-binding protein inhibitor ID-1	Mus musculus
P20108	Prdx3,Aop1,Mer5	1.09591	0.132123	0.681868	144.454	6	45	51	28.1	Thioredoxin-dependent peroxide reductase, mitochondrial	Mus musculus
P20152	Vim	0.794762	-0.331405	0.0010109	24.1092	36	383	455	53.7	Vimentin	Mus musculus
P20444	Prkca,Pkca	1.1006	0.138293	0.80825	222.212	3	21	25	76.9	Protein kinase C alpha type	Mus musculus
P20782	Chrne,Acre	0.585478	-0.772314	0.494142	47.2057	1	7	7	54.9	Acetylcholine receptor subunit epsilon	Mus musculus
P20918	Plg	0.850188	-0.234147	0.659627	126.619	1	14	14	90.8	Plasminogen	Mus musculus
P21107	Tpm3,Tpm-5,Tpm5	0.25013	-1.99925	0.175842	38.8828	2	14	15	33	Tropomyosin alpha-3 chain	Mus musculus
P21126	Ubl4a,Gdx,Ubl4	0.585878	-0.771327	0.00945316	21.8515	1	20	25	17.8	Ubiquitin-like protein 4A	Mus musculus
P21271	Myo5b,Kiaa1119	0.681674	-0.552846	0.00285121	25.6736	12	144	159	210.6	Unconventional myosin-Vb	Mus musculus
P21274	Bmp2,Bmp-2	0.001	-1000			1	3	3	44.5	Bone morphogenetic protein 2	Mus musculus
P21278	Gna11,Gna-11	0.843132	-0.24617	0.707791	149.451	3	17	22	42	Guanine nucleotide-binding protein subunit alpha-11	Mus musculus
P21279	Gnaq	0.447675	-1.15948	0.325181	56.5059	1	14	14	42.2	Guanine nucleotide-binding protein G(q) subunit alpha	Mus musculus
P21447	Abcb1a,Abcb4,Mdr1a,Mdr3,Pgy-3,Pgy3	0.243096	-2.0404	0.000298504	8.80688	2	15	16	140.6	Multidrug resistance protein 1A	Mus musculus
P21460	Cst3	0.659131	-0.601363	0.0740986	32.7045	2	19	22	15.5	Cystatin-C	Mus musculus
P21550	Eno3,Eno-3	0.828022	-0.272259	0.246363	57.8769	10	140	148	47	Beta-enolase	Mus musculus
P21614	Gc	0.71407	-0.485862	0.141328	45.6593	4	45	46	53.6	Vitamin D-binding protein	Mus musculus
P21619	Lmnb2	0.966287	-0.0494766	0.741941	174.642	15	120	138	67.3	Lamin-B2	Mus musculus
P21661	Pcsk2,Nec-2,Nec2	1000	1000			1	1	1	70.8	Neuroendocrine convertase 2	Mus musculus
P21803	Fgfr2,Bek,Ect1	0.870622	-0.199881	0.583861	96.239	1	12	13	92	Fibroblast growth factor receptor 2	Mus musculus
P21812	Mcpt4	1.59164	0.670511	0.309339	59.8486	2	21	22	27.2	Mast cell protease 4	Mus musculus
P21836	Ache	0.398201	-1.32843			1	7	7	68.2	Acetylcholinesterase	Mus musculus
P21844	Cma1,Mcpt5	0.258211	-1.95338	0.724441	115.454	1	7	7	27.6	Chymase	Mus musculus
P21845	Tpsb2,Mcpt6	1.98409	0.988474	0.623086	99.3305	1	11	12	30.9	Tryptase beta-2	Mus musculus
P21956	Mfge8	0.877543	-0.188458	0.561788	104.439	3	31	35	51.2	Lactadherin	Mus musculus
P21958	Tap1,Abcb2,Ham-1,Ham1	1.26088	0.334433	0.718133	153.391	3	17	18	78.9	Antigen peptide transporter 1	Mus musculus
P21981	Tgm2	1.07596	0.105625	0.34344	69.1753	22	252	290	77.1	Protein-glutamine gamma-glutamyltransferase 2	Mus musculus
P22005	Penk,Penk1	1.1274	0.172996	0.730598	157.334	1	14	14	31	Proenkephalin-A	Mus musculus
P22272	Il6ra,Il6r	0.710352	-0.493394	0.211924	35.6213	1	12	14	50.5	Interleukin-6 receptor subunit alpha	Mus musculus
P22315	Fech	0.733225	-0.447673	0.0125215	29.2048	5	69	72	47.1	Ferrochelatase, mitochondrial	Mus musculus
P22361	Hnf1a,Hnf-1,Hnf-1a,Tcf1	1.07469	0.103915	0.443476	38.0739	1	8	9	67.3	Hepatocyte nuclear factor 1-alpha	Mus musculus
P22366	Myd88	0.686209	-0.54328	0.23317	54.9141	3	40	40	33.8	Myeloid differentiation primary response protein MyD88	Mus musculus
P22437	Ptgs1,Cox-1,Cox1	0.80485	-0.313209	0.128978	45.744	8	120	133	69	Prostaglandin G/H synthase 1	Mus musculus
P22518	Clk1,Clk,Sty	6.85226	2.77658			1	5	5	57.1	Dual specificity protein kinase CLK1	Mus musculus
P22599	Serpina1b,Aat2,Dom2,Spi1-2	0.418668	-1.25612	0.000223913	19.3858	6	57	61	46	Alpha-1-antitrypsin 1-2	Mus musculus
P22682	Cbl	0.906955	-0.140897			1	2	2	100.6	E3 ubiquitin-protein ligase CBL	Mus musculus
P22892	Ap1g1,Adtg,Clapg1	0.966165	-0.0496586	0.730301	167.821	16	192	204	91.4	AP-1 complex subunit gamma-1	Mus musculus
P22907	Hmbs,Uros1	0.929923	-0.104816	0.672999	141.828	4	63	73	39.3	Porphobilinogen deaminase	Mus musculus
P23116	Eif3a,Csma,Eif3,Eif3s10	0.502659	-0.992349	9.21382e-13	11.5224	18	218	236	161.9	Eukaryotic translation initiation factor 3 subunit A	Mus musculus
P23198	Cbx3	0.828895	-0.270738	0.782589	195.356	4	19	23	20.9	Chromobox protein homolog 3	Mus musculus
P23249	Mov10,Gb110	0.790119	-0.339857	0.0530587	37.0923	9	103	114	113.6	Putative helicase MOV-10	Mus musculus
P23475	Xrcc6,G22p1,Ku70	1.02931	0.041684	0.861844	307.713	7	99	105	69.5	X-ray repair cross-complementing protein 6	Mus musculus
P23492	Pnp,Np,Pnp1	0.743909	-0.426802	0.043046	33.851	5	41	45	32.3	Purine nucleoside phosphorylase	Mus musculus
P23506	Pcmt1	0.80167	-0.318919	0.554283	102.169	4	28	31	24.6	Protein-L-isoaspartate(D-aspartate) O-methyltransferase	Mus musculus
P23591	Tsta3,P35b,Tstap35b	0.969989	-0.0439599	0.709452	157.737	10	163	173	35.9	GDP-L-fucose synthase	Mus musculus
P23611	Irf8,Icsbp,Icsbp1	1.59499	0.673549			1	3	3	48.2	Interferon regulatory factor 8	Mus musculus
P23683	Evx1	0.897327	-0.156294	0.95692	755.275	1	11	12	43.2	Homeobox even-skipped homolog protein 1	Mus musculus
P23780	Glb1,Bgl,Glb-1	0.916836	-0.125264	0.384036	74.2907	7	114	121	73.1	Beta-galactosidase	Mus musculus
P23906	Irf2	0.001	-1000			2	2	2	39.5	Interferon regulatory factor 2	Mus musculus
P23927	Cryab,Crya2	0.745425	-0.423864	0.0105755	27.9605	4	53	58	20.1	Alpha-crystallin B chain	Mus musculus
P23953	Ces1c,Es1	0.956033	-0.0648671	0.986044	2194.63	1	9	9	61.1	Carboxylesterase 1C	Mus musculus
P24063	Itgal,Lfa-1,Ly-15	1.18214	0.241399	0.439455	80.0582	5	31	35	128.3	Integrin alpha-L	Mus musculus
P24270	Cat,Cas-1,Cas1	1.06954	0.096994	0.603368	117.798	13	173	187	59.8	Catalase	Mus musculus
P24369	Ppib	0.799704	-0.322463	0.167532	49.0498	9	72	81	23.7	Peptidyl-prolyl cis-trans isomerase B	Mus musculus
P24452	Capg,Mbh1	0.864837	-0.209501	0.347938	69.0859	8	74	81	39.2	Macrophage-capping protein	Mus musculus
P24456	Cyp2d10,Cyp2d-10	0.001	-1000			1	1	1	57.2	Cytochrome P450 2D10	Mus musculus
P24472	Gsta4,Gsta	0.817583	-0.290563	0.36789	71.4866	6	56	62	25.6	Glutathione S-transferase A4	Mus musculus
P24527	Lta4h	0.909669	-0.136587	0.274515	60.8844	15	171	198	69.1	Leukotriene A-4 hydrolase	Mus musculus
P24529	Th	0.973465	-0.0387991	0.929914	570.381	4	28	32	56	Tyrosine 3-monooxygenase	Mus musculus
P24547	Impdh2	0.80709	-0.309198	0.0209371	31.8482	10	103	112	55.8	Inosine-5'-monophosphate dehydrogenase 2	Mus musculus
P24549	Aldh1a1,Ahd-2,Ahd2,Aldh1	0.832979	-0.263648	0.0573259	37.7321	9	114	128	54.5	Retinal dehydrogenase 1	Mus musculus
P24638	Acp2	0.94364	-0.083691	0.91673	485.514	2	21	25	48.5	Lysosomal acid phosphatase	Mus musculus
P24668	M6pr,46mpr	0.401804	-1.31544	0.000625917	15.5982	1	23	25	31.2	Cation-dependent mannose-6-phosphate receptor	Mus musculus
P24860	Ccnb1,Ccn-2,Ccnb1-rs13,Cycb,Cycb1	0.79219	-0.336081	0.377148	28.3027	2	6	6	48.1	G2/mitotic-specific cyclin-B1	Mus musculus
P25085	Il1rn,Il-1ra	0.738177	-0.437962	0.115041	43.1688	4	49	49	20.3	Interleukin-1 receptor antagonist protein	Mus musculus
P25206	Mcm3,Mcmd,Mcmd3	0.961001	-0.0573896	0.732086	169.1	13	138	156	91.5	DNA replication licensing factor MCM3	Mus musculus
P25444	Rps2,Llrep3,Rps4	1.3656	0.449533	0.00154103	23.76	5	88	106	31.2	40S ribosomal protein S2	Mus musculus
P25688	Uox	0.269414	-1.8921	0.463539	41.8113	1	5	5	35	Uricase	Mus musculus
P25799	Nfkb1	1.01407	0.0201575	0.940616	656.834	10	117	123	105.6	Nuclear factor NF-kappa-B p105 subunit	Mus musculus
P25911	Lyn	0.563223	-0.828221	0.123925	33.0511	1	14	14	58.8	Tyrosine-protein kinase Lyn	Mus musculus
P25918	Cd19	1.44256	0.528626			1	3	3	60.1	B-lymphocyte antigen CD19	Mus musculus
P25976	Ubtf,Tcfubf,Ubf-1,Ubf1	2.33846	1.22556			1	2	2	89.5	Nucleolar transcription factor 1	Mus musculus
P26011	Itgb7	0.001	-1000			1	1	1	87.4	Integrin beta-7	Mus musculus
P26039	Tln1,Tln	0.996253	-0.00541547	0.971992	1374.3	71	729	781	269.8	Talin-1	Mus musculus
P26040	Ezr,Vil2	0.811892	-0.300641	0.0180387	31.7843	25	258	292	69.4	Ezrin	Mus musculus
P26041	Msn	0.931487	-0.102393	0.657803	135.718	16	116	134	67.8	Moesin	Mus musculus
P26043	Rdx	0.86349	-0.211748	0.353008	69.3222	3	47	49	68.5	Radixin	Mus musculus
P26150	Hsd3b3	0.97548	-0.0358164	0.96371	999.753	3	28	32	42	3 beta-hydroxysteroid dehydrogenase/Delta 5-->4-isomerase type 3	Mus musculus
P26151	Fcgr1,Fcg1	1.07433	0.103437	0.901605	410.285	2	21	23	44.9	High affinity immunoglobulin gamma Fc receptor I	Mus musculus
P26231	Ctnna1,Catna1	0.897448	-0.156099	0.28773	62.587	23	266	288	100.1	Catenin alpha-1	Mus musculus
P26339	Chga	1.06532	0.0912839	0.780055	196.746	1	23	25	51.8	Chromogranin-A	Mus musculus
P26369	U2af2,U2af65	0.831333	-0.266501	0.166177	49.2653	9	100	114	53.5	Splicing factor U2AF 65 kDa subunit	Mus musculus
P26443	Glud1,Glud	0.734818	-0.44454	0.00198515	24.9847	18	159	178	61.3	Glutamate dehydrogenase 1, mitochondrial	Mus musculus
P26450	Pik3r1	0.881913	-0.181292	0.740381	172.479	3	41	42	83.5	Phosphatidylinositol 3-kinase regulatory subunit alpha	Mus musculus
P26516	Psmd7,Mov-34,Mov34	0.824817	-0.277855	0.0367693	34.8953	12	131	149	36.5	26S proteasome non-ATPase regulatory subunit 7	Mus musculus
P26638	Sars,Sars1,Sers	1.28162	0.357964	0.0109539	29.634	15	160	172	58.4	Serine--tRNA ligase, cytoplasmic	Mus musculus
P26645	Marcks,Macs	0.001	-1000			3	6	6	29.7	Myristoylated alanine-rich C-kinase substrate	Mus musculus
P26883	Fkbp1a,Fkbp1	0.956842	-0.0636475	0.937	624.998	3	42	42	11.9	Peptidyl-prolyl cis-trans isomerase FKBP1A	Mus musculus
P27005	S100a8,Caga,Mrp8	0.780117	-0.358238	0.366084	71.0175	2	51	54	10.3	Protein S100-A8	Mus musculus
P27046	Man2a1,Mana2	0.804057	-0.31463	0.00674287	27.917	14	137	153	131.6	Alpha-mannosidase 2	Mus musculus
P27546	Map4,Mtap4	0.809425	-0.305031	0.0297305	33.701	15	133	148	117.4	Microtubule-associated protein 4	Mus musculus
P27577	Ets1,Ets-1	0.654772	-0.610936	0.37498	28.009	1	7	7	50.2	Protein C-ets-1	Mus musculus
P27601	Gna13,Gna-13	1.18281	0.242218	0.835311	257.216	1	21	22	44.1	Guanine nucleotide-binding protein subunit alpha-13	Mus musculus
P27612	Plaa,Plap	0.86352	-0.211698	0.554225	104.129	5	58	61	87.2	Phospholipase A-2-activating protein	Mus musculus
P27641	Xrcc5,G22p2	0.225779	-2.14702			1	7	7	83.1	X-ray repair cross-complementing protein 5	Mus musculus
P27659	Rpl3	0.851919	-0.231212	0.138244	46.9174	18	213	230	46.1	60S ribosomal protein L3	Mus musculus
P27661	H2afx,H2a.x,H2ax,Hist5-2ax	1000	1000			1	1	1	15.1	Histone H2AX	Mus musculus
P27773	Pdia3,Erp,Erp60,Grp58	1.03388	0.0480703	0.672999	142.835	41	519	582	56.7	Protein disulfide-isomerase A3	Mus musculus
P27808	Mgat1,Gnt1	1.12945	0.175624	0.874186	315.707	1	14	14	51.7	Alpha-1,3-mannosyl-glycoprotein 2-beta-N-acetylglucosaminyltransferase	Mus musculus
P27870	Vav1,Vav	0.862144	-0.213999	0.471186	86.3862	4	37	40	98.1	Proto-oncogene vav	Mus musculus
P27889	Hnf1b,Hnf-1b,Tcf2	0.66995	-0.577874	0.623821	107.606	1	12	12	61.6	Hepatocyte nuclear factor 1-beta	Mus musculus
P28028	Braf,B-raf	0.542624	-0.881974			1	4	4	88.8	Serine/threonine-protein kinase B-raf	Mus musculus
P28063	Psmb8,Lmp7,Mc13	0.623482	-0.68158	0.000294665	20.5416	6	73	75	30.3	Proteasome subunit beta type-8	Mus musculus
P28076	Psmb9,Lmp2,Ring12	0.830615	-0.267747	0.277319	60.9634	9	99	114	23.4	Proteasome subunit beta type-9	Mus musculus
P28271	Aco1,Ireb1,Irebp	0.988808	-0.0162378	0.889553	378.199	23	307	339	98.1	Cytoplasmic aconitate hydratase	Mus musculus
P28352	Apex1,Ape,Apex,Ref1	1.13163	0.178404	0.846813	276.806	7	35	38	35.5	DNA-(apurinic or apyrimidinic site) lyase	Mus musculus
P28474	Adh5,Adh-2,Adh2	1.05343	0.0750932	0.811526	231.705	14	113	133	39.5	Alcohol dehydrogenase class-3	Mus musculus
P28574	Max,Myn	1.17836	0.236778	0.801752	204.051	1	13	13	18.2	Protein max	Mus musculus
P28649	Cyp19a1,Arom,Cyp19	0.723797	-0.466343	0.0943036	26.5087	1	13	14	58	Aromatase	Mus musculus
P28653	Bgn	1.03568	0.0505847	0.768257	192.266	12	151	175	41.6	Biglycan	Mus musculus
P28654	Dcn	0.84327	-0.245933	0.0789372	40.5813	11	160	181	39.8	Decorin	Mus musculus
P28656	Nap1l1,Nrp	0.957768	-0.0622515	0.935911	616.563	5	43	46	45.3	Nucleosome assembly protein 1-like 1	Mus musculus
P28658	Atxn10,Sca10	0.97415	-0.0377848	0.947219	709.515	2	25	26	53.7	Ataxin-10	Mus musculus
P28659	Celf1,Brunol2,Cugbp,Cugbp1	1.4238	0.50975	0.420887	74.0833	2	19	20	52.1	CUGBP Elav-like family member 1	Mus musculus
P28660	Nckap1,Hem2,Kiaa0587,Nap1	0.815104	-0.294945	0.0155365	31.083	17	192	222	128.8	Nck-associated protein 1	Mus musculus
P28661	Sept4,Pnutl2	2.02741	1.01964	0.0771067	34.5005	3	23	28	54.9	Septin-4	Mus musculus
P28665	Mug1,Mug-1	0.874608	-0.193292	0.481519	89.4064	7	74	77	165.3	Murinoglobulin-1	Mus musculus
P28666	Mug2,Mug-2	0.876956	-0.189423	0.898043	317.365	1	8	12	162.4	Murinoglobulin-2	Mus musculus
P28738	Kif5c,Nkhc2	0.655279	-0.609819	0.624667	118.272	3	19	21	109.3	Kinesin heavy chain isoform 5C	Mus musculus
P28740	Kif2a,Kif2,Kns2	0.74422	-0.426198	0.0138864	26.379	1	28	28	79.8	Kinesin-like protein KIF2A	Mus musculus
P28825	Mep1a	0.754117	-0.407139	0.146486	46.9292	5	67	69	84.2	Meprin A subunit alpha	Mus musculus
P28843	Dpp4,Cd26	0.844772	-0.243366	0.444271	81.4684	4	33	35	87.4	Dipeptidyl peptidase 4	Mus musculus
P28867	Prkcd,Pkcd	0.837188	-0.256377	0.22014	54.6679	7	84	89	77.5	Protein kinase C delta type	Mus musculus
P29341	Pabpc1,Pabp1	0.778985	-0.360333	0.110721	43.3026	7	68	73	70.7	Polyadenylate-binding protein 1	Mus musculus
P29351	Ptpn6,Hcp,Hcph,Ptp1C	0.871879	-0.1978	0.110517	44.0695	14	160	173	67.6	Tyrosine-protein phosphatase non-receptor type 6	Mus musculus
P29391	Ftl1,Ftl,Ftl-1	1.17085	0.227558	0.742553	170.701	3	23	25	20.8	Ferritin light chain 1	Mus musculus
P29416	Hexa	1.11086	0.15168	0.708633	156.691	10	77	79	60.6	Beta-hexosaminidase subunit alpha	Mus musculus
P29452	Casp1,Il1bc	0.725425	-0.463101	0.0435854	34.1133	4	42	45	45.6	Caspase-1	Mus musculus
P29477	Nos2,Inosl	0.001	-1000			1	2	2	130.6	Nitric oxide synthase, inducible	Mus musculus
P29533	Vcam1,Vcam-1	1.00624	0.00897158	0.987819	3137.47	6	38	45	81.3	Vascular cell adhesion protein 1	Mus musculus
P29594	Casp2,Ich1,Nedd-2,Nedd2	1.66565	0.736086			1	2	2	50.7	Caspase-2	Mus musculus
P29595	Nedd8,Nedd-8	0.753986	-0.407391	0.0999736	39.0202	3	27	29	9	NEDD8	Mus musculus
P29699	Ahsg,Fetua	0.449126	-1.15481	0.0123787	12.0274	1	13	14	37.3	Alpha-2-HS-glycoprotein	Mus musculus
P29758	Oat	0.9309	-0.103302	0.613333	120.592	13	144	153	48.4	Ornithine aminotransferase, mitochondrial	Mus musculus
P29788	Vtn	0.902773	-0.147565	0.756883	172.235	1	14	14	54.8	Vitronectin	Mus musculus
P29974	Cnga1,Cncg,Cncg1	0.45735	-1.12863	0.116207	24.5393	1	12	14	79.5	cGMP-gated cation channel alpha-1	Mus musculus
P30115	Gsta3,Gstyc	0.590659	-0.759602	0.531824	90.1371	2	15	15	25.4	Glutathione S-transferase A3	Mus musculus
P30275	Ckmt1	0.868392	-0.203582	0.292925	63.1545	19	251	274	47	Creatine kinase U-type, mitochondrial	Mus musculus
P30285	Cdk4,Crk3	0.849424	-0.235443	0.617657	118.677	3	25	28	33.8	Cyclin-dependent kinase 4	Mus musculus
P30412	Ppic,Cypc	0.747004	-0.420812	0.197282	41.337	1	14	14	22.8	Peptidyl-prolyl cis-trans isomerase C	Mus musculus
P30416	Fkbp4,Fkpb52	0.924819	-0.112757	0.246319	58.0934	21	274	297	51.6	Peptidyl-prolyl cis-trans isomerase FKBP4	Mus musculus
P30554	Mas1,Mas,Mas-1	1.04116	0.0581951	0.767771	172.679	1	12	14	37.1	Proto-oncogene Mas	Mus musculus
P30677	Gna14,Gna-14	0.902438	-0.1481	0.780618	189.89	1	14	14	41.5	Guanine nucleotide-binding protein subunit alpha-14	Mus musculus
P30681	Hmgb2,Hmg2	0.566625	-0.819534	2.76597e-06	15.7431	8	77	90	24.2	High mobility group protein B2	Mus musculus
P30999	Ctnnd1,Catns,Kiaa0384	0.754836	-0.405766	1.27426e-06	16.9148	23	284	313	104.9	Catenin delta-1	Mus musculus
P31001	Des	0.950947	-0.0725626	0.614698	121.248	43	518	596	53.5	Desmin	Mus musculus
P31230	Aimp1,Emap2,Scye1	0.460108	-1.11996	0.0018086	18.8893	2	25	25	34	Aminoacyl tRNA synthase complex-interacting multifunctional protein 1	Mus musculus
P31266	Rbpj,Igkjrb1,Igkrsbp,Rbpsuh	0.667323	-0.583542	0.000999712	17.0741	2	24	24	58.5	Recombining binding protein suppressor of hairless	Mus musculus
P31324	Prkar2b	0.477303	-1.06702	0.000373707	18.8638	4	40	44	46.2	cAMP-dependent protein kinase type II-beta regulatory subunit	Mus musculus
P31428	Dpep1,Mbd1,Rdp	0.538776	-0.892244	0.278158	52.482	2	16	16	45.7	Dipeptidase 1	Mus musculus
P31532	Saa4,Saa5	0.529854	-0.916334	0.0562826	21.202	1	12	14	15.1	Serum amyloid A-4 protein	Mus musculus
P31650	Slc6a11,Gabt3,Gabt4,Gat-4,Gat3,Gat4	1000	1000			1	2	2	70	Sodium- and chloride-dependent GABA transporter 3	Mus musculus
P31725	S100a9,Cagb,Mrp14	0.392214	-1.35029	0.00408402	20.043	2	24	28	13	Protein S100-A9	Mus musculus
P31750	Akt1,Akt,Rac	1.18129	0.240363	0.526629	96.0166	3	29	34	55.7	RAC-alpha serine/threonine-protein kinase	Mus musculus
P31786	Dbi	1.38595	0.470877	0.285657	61.1107	3	50	55	10	Acyl-CoA-binding protein	Mus musculus
P31938	Map2k1,Mek1,Prkmk1	0.640459	-0.642822	0.00115104	22.981	9	82	93	43.5	Dual specificity mitogen-activated protein kinase kinase 1	Mus musculus
P32020	Scp2,Scp-2	0.766063	-0.384465	0.120843	44.0039	6	56	67	59.1	Non-specific lipid-transfer protein	Mus musculus
P32037	Slc2a3,Glut-3,Glut3	0.549649	-0.863417	0.223896	41.5179	1	13	13	53.5	Solute carrier family 2, facilitated glucose transporter member 3	Mus musculus
P32067	Ssb,Ss-b	1.1518	0.203891	0.0935634	42.377	18	215	247	47.8	Lupus La protein homolog	Mus musculus
P32233	Drg1,Drg,Nedd-3,Nedd3	1.2291	0.297603	0.691525	145.33	3	22	25	40.5	Developmentally-regulated GTP-binding protein 1	Mus musculus
P32240	Ptger4,Ptgerep4	1.11832	0.161327	0.905178	377.149	1	11	12	56.2	Prostaglandin E2 receptor EP4 subtype	Mus musculus
P32261	Serpinc1,At3	0.946078	-0.0799696	0.6335	127.101	13	185	200	52	Antithrombin-III	Mus musculus
P32507	Pvrl2,Mph,Pvr,Pvs	1.21342	0.279076	0.473241	85.1913	2	24	25	57.3	Nectin-2	Mus musculus
P32921	Wars,Wrs	1.10272	0.141072	0.439124	82.488	15	210	225	54.4	Tryptophan--tRNA ligase, cytoplasmic	Mus musculus
P33174	Kif4,Kif4a,Kns4	1.17608	0.233983	0.839934	255.327	1	15	15	139.5	Chromosome-associated kinesin KIF4	Mus musculus
P33267	Cyp2f2,Cyp2f-2	1.49466	0.579816	0.747413	127.037	1	7	7	55.9	Cytochrome P450 2F2	Mus musculus
P33435	Mmp13	1.89853	0.924883	0.389903	62.6762	1	13	13	54.2	Collagenase 3	Mus musculus
P33609	Pola1,Pola	1.11108	0.151965	0.766709	184.455	2	19	21	167.3	DNA polymerase alpha catalytic subunit	Mus musculus
P33610	Prim2	0.684445	-0.546993	0.188431	37.4198	2	14	14	58.4	DNA primase large subunit	Mus musculus
P33611	Pola2	1.12687	0.172325	0.675956	133.532	1	14	14	66.2	DNA polymerase alpha subunit B	Mus musculus
P34022	Ranbp1,Htf9-a,Htf9a	0.688906	-0.537622	0.639626	124.294	3	21	22	23.6	Ran-specific GTPase-activating protein	Mus musculus
P34152	Ptk2,Fadk,Fak,Fak1,Kiaa4203	0.893697	-0.162143	0.347938	68.6737	4	52	60	123.5	Focal adhesion kinase 1	Mus musculus
P34884	Mif	0.184167	-2.44091	0.295066	45.6073	1	10	11	12.5	Macrophage migration inhibitory factor	Mus musculus
P34914	Ephx2,Eph2	0.824412	-0.278563	0.425817	79.6129	6	66	68	62.5	Bifunctional epoxide hydrolase 2	Mus musculus
P35123	Usp4,Unp	0.913284	-0.130864	0.573899	109.139	7	79	88	108.3	Ubiquitin carboxyl-terminal hydrolase 4	Mus musculus
P35230	Reg3b,Pap,Pap1	0.491698	-1.02416			1	4	4	19.5	Regenerating islet-derived protein 3-beta	Mus musculus
P35235	Ptpn11	0.829286	-0.270058	0.11819	44.7608	11	147	158	68.5	Tyrosine-protein phosphatase non-receptor type 11	Mus musculus
P35278	Rab5c	0.62763	-0.672014	0.00290697	23.0262	2	39	39	23.4	Ras-related protein Rab-5C	Mus musculus
P35282	Rab21	0.593011	-0.753869	0.119536	43.0864	3	40	42	24.1	Ras-related protein Rab-21	Mus musculus
P35283	Rab12	0.84709	-0.239413	0.339094	64.5188	2	22	26	27.3	Ras-related protein Rab-12	Mus musculus
P35285	Rab22a,Rab22	0.544769	-0.876282	0.437515	65.5795	1	11	12	21.8	Ras-related protein Rab-22A	Mus musculus
P35292	Rab17	1000	1000			1	1	1	23.6	Ras-related protein Rab-17	Mus musculus
P35293	Rab18	0.431186	-1.21362	0.000174406	17.3538	4	39	41	23	Ras-related protein Rab-18	Mus musculus
P35329	Cd22,Lyb-8,Siglec2	0.001	-1000			1	1	1	96.6	B-cell receptor CD22	Mus musculus
P35330	Icam2,Icam-2	0.624265	-0.679769			1	5	5	31.4	Intercellular adhesion molecule 2	Mus musculus
P35385	Hspb7,Cvhsp,Hsp25-2	0.958822	-0.0606655	0.927354	549.557	3	29	31	18.6	Heat shock protein beta-7	Mus musculus
P35441	Thbs1,Tsp1	1.01101	0.0157905	0.972117	1366.94	2	25	28	129.6	Thrombospondin-1	Mus musculus
P35486	Pdha1,Pdha-1	0.777175	-0.363688	0.0257864	32.9956	15	129	146	43.2	Pyruvate dehydrogenase E1 component subunit alpha, somatic form, mitochondrial	Mus musculus
P35492	Hal,Hsd,Huth	0.689079	-0.537258	0.00259867	24.7597	8	81	87	72.3	Histidine ammonia-lyase	Mus musculus
P35505	Fah	0.909039	-0.137585	0.438655	81.9728	7	92	102	46.2	Fumarylacetoacetase	Mus musculus
P35527	KRT9	1.08275	0.114699	0.662816	138.383	14	156	156	62.1	SWISS-PROT:P35527 Tax_Id=9606 Gene_Symbol=KRT9 Keratin, type I cytoskeletal 9	Homo sapiens
P35550	Fbl	0.791373	-0.33757	0.0265988	33.064	10	117	125	34.3	rRNA 2'-O-methyltransferase fibrillarin	Mus musculus
P35564	Canx	0.568948	-0.813631	0.0195238	31.2114	10	81	85	67.3	Calnexin	Mus musculus
P35569	Irs1,Irs-1	0.001	-1000			1	3	3	130.7	Insulin receptor substrate 1	Mus musculus
P35585	Ap1m1,Cltnm	1.01331	0.0190769	0.925978	543.664	7	87	91	48.5	AP-1 complex subunit mu-1	Mus musculus
P35601	Rfc1,Ibf-1,Recc1	0.911654	-0.133442	0.837025	262.136	4	31	32	126	Replication factor C subunit 1	Mus musculus
P35700	Prdx1,Msp23,Paga,Tdpx2	0.679961	-0.556476	0.00624352	27.7753	15	157	175	22.2	Peroxiredoxin-1	Mus musculus
P35762	Cd81,Tapa1	0.757918	-0.399887			1	3	3	25.8	CD81 antigen	Mus musculus
P35821	Ptpn1	0.378891	-1.40015	0.10295	27.698	2	14	15	49.6	Tyrosine-protein phosphatase non-receptor type 1	Mus musculus
P35822	Ptprk,Ptpk	1.02899	0.0412352	0.977606	1621.48	1	12	12	164.2	Receptor-type tyrosine-protein phosphatase kappa	Mus musculus
P35831	Ptpn12	1000	1000			1	6	6	86.5	Tyrosine-protein phosphatase non-receptor type 12	Mus musculus
P35908	KRT2,KRT2A,KRT2E	1000	1000			1	1	1	65.9	SWISS-PROT:P35908 Tax_Id=9606 Gene_Symbol=KRT2 Keratin, type II cytoskeletal 2 epidermal	Homo sapiens
P35908v2	KRT2,KRT2A,KRT2E	1.69106	0.757932	0.30974	47.5071	1	9	12	65.4	RecName: Full=Keratin, type II cytoskeletal 2 epidermal; AltName: Full=Cytokeratin-2e; Short=CK-2e; AltName: Full=Epithelial keratin-2e; AltName: Full=Keratin-2 epidermis; AltName: Full=Keratin-2e; Short=K2e; AltName: Full=Type-II keratin Kb2	Homo sapiens
P35922	Fmr1,Fmr-1	0.975916	-0.0351713	0.933276	591.517	2	23	27	69	Synaptic functional regulator FMR1	Mus musculus
P35951	Ldlr	0.93981	-0.0895592	0.764742	187.376	6	51	58	94.9	Low-density lipoprotein receptor	Mus musculus
P35979	Rpl12	1.38876	0.473796	0.0437435	34.8644	4	55	60	17.8	60S ribosomal protein L12	Mus musculus
P35980	Rpl18	0.874444	-0.193562	0.210339	53.9001	9	122	133	21.6	60S ribosomal protein L18	Mus musculus
P35991	Btk,Bpk	1.00928	0.0133245	0.979062	1782.87	1	12	13	76.4	Tyrosine-protein kinase BTK	Mus musculus
P36371	Tap2,Abcb3,Ham-2,Ham2	0.479555	-1.06023	0.136556	31.5531	1	12	12	77.4	Antigen peptide transporter 2	Mus musculus
P36423	Tbxas1,Cyp5,Cyp5a1	0.889396	-0.169103			1	5	5	60.4	Thromboxane-A synthase	Mus musculus
P36536	Sar1a,Sara,Sara1	1.05525	0.0775891	0.806309	225.281	4	54	59	22.4	GTP-binding protein SAR1a	Mus musculus
P36552	Cpox,Cpo	0.972044	-0.0409069	0.872242	326.855	6	77	85	49.7	Oxygen-dependent coproporphyrinogen-III oxidase, mitochondrial	Mus musculus
P36898	Bmpr1b,Acvrlk6	1.96083	0.971462			1	6	6	56.9	Bone morphogenetic protein receptor type-1B	Mus musculus
P36916	Gnl1,Gna-rs1,Mmr1	0.858983	-0.219298	0.541064	100.289	3	38	39	68.8	Guanine nucleotide-binding protein-like 1	Mus musculus
P36993	Ppm1b,Pp2c2,Pppm1b	0.64148	-0.640524	1.27381e-05	15.515	3	47	53	42.8	Protein phosphatase 1B	Mus musculus
P37040	Por	1.07418	0.10324	0.53607	100.629	15	172	194	77	NADPH--cytochrome P450 reductase	Mus musculus
P37804	Tagln,Sm22,Sm22a	0.520517	-0.941984	4.80709e-06	17.949	21	303	314	22.6	Transgelin	Mus musculus
P37889	Fbln2	0.957531	-0.0626093	0.740821	173.458	5	61	65	131.8	Fibulin-2	Mus musculus
P37913	Lig1,Lig-1	0.959073	-0.0602881	0.882667	353.772	5	47	47	102.3	DNA ligase 1	Mus musculus
P38060	Hmgcl	1.76365	0.81856	0.00118998	22.5253	3	61	65	34.2	Hydroxymethylglutaryl-CoA lyase, mitochondrial	Mus musculus
P38585	Ttl	1.91162	0.934798	0.334479	55.0322	1	13	14	43.1	Tubulin--tyrosine ligase	Mus musculus
P38647	Hspa9,Grp75,Hsp74,Hspa9a	0.968184	-0.0466474	0.665212	139.727	31	289	323	73.5	Stress-70 protein, mitochondrial	Mus musculus
P38649	Abo	1000	1000			1	3	3	38.8	Histo-blood group ABO system transferase	Mus musculus
P39053	Dnm1,Dnm,Kiaa4093	1.27754	0.353369	0.561388	96.8824	1	14	14	97.8	Dynamin-1	Mus musculus
P39054	Dnm2,Dyn2	0.967308	-0.0479525	0.682106	146.202	20	222	245	98.1	Dynamin-2	Mus musculus
P39061	Col18a1	0.978467	-0.0314055	0.90813	447.481	6	73	80	182.2	Collagen alpha-1(XVIII) chain	Mus musculus
P39098	Man1a2,Man1b	0.914074	-0.129617	0.673515	141.767	5	49	58	72.9	Mannosyl-oligosaccharide 1,2-alpha-mannosidase IB	Mus musculus
P39428	Traf1	0.548942	-0.865275			1	2	2	45.5	TNF receptor-associated factor 1	Mus musculus
P39429	Traf2	1.41198	0.49772	0.449496	72.2836	1	13	13	56	TNF receptor-associated factor 2	Mus musculus
P39447	Tjp1,Zo1	0.735019	-0.444147	0.00589394	27.2189	11	106	115	194.7	Tight junction protein ZO-1	Mus musculus
P39654	Alox15,Alox12l	0.786832	-0.345873	0.176773	50.3954	10	106	113	75.4	Arachidonate 15-lipoxygenase	Mus musculus
P39688	Fyn	0.629965	-0.666657	0.316447	63.5162	2	31	32	60.7	Tyrosine-protein kinase Fyn	Mus musculus
P39749	Fen1,Fen-1	0.740341	-0.433738	0.549041	97.8092	2	18	18	42.3	Flap endonuclease 1	Mus musculus
P40124	Cap1,Cap	0.894071	-0.161539	0.219887	55.2582	22	292	324	51.6	Adenylyl cyclase-associated protein 1	Mus musculus
P40142	Tkt	0.91368	-0.130239	0.220262	55.4377	39	558	618	67.6	Transketolase	Mus musculus
P40240	Cd9	0.001	-1000			2	2	2	25.3	CD9 antigen	Mus musculus
P40336	Vps26a,Vps26	1.11846	0.161515	0.712285	157.187	3	36	38	38.1	Vacuolar protein sorting-associated protein 26A	Mus musculus
P40338	Vhl,Vhlh	1000	1000			1	3	3	20.8	von Hippel-Lindau disease tumor suppressor	Mus musculus
P40630	Tfam,Hmgts	0.880996	-0.182793	0.664459	136.479	3	29	29	28	Transcription factor A, mitochondrial	Mus musculus
P40936	Inmt,Temt	1.43415	0.520196	0.56399	102.131	2	20	20	29.5	Indolethylamine N-methyltransferase	Mus musculus
P41105	Rpl28	0.396781	-1.33359	0.00115104	19.7176	5	34	43	15.7	60S ribosomal protein L28	Mus musculus
P41216	Acsl1,Acsl2,Facl2	1.03291	0.0467091	0.794125	212.085	5	58	64	78	Long-chain-fatty-acid--CoA ligase 1	Mus musculus
P41230	Kdm5c,Jarid1c,Kiaa0234,Smcx,Xe169	1000	1000			1	5	5	175.3	Lysine-specific demethylase 5C	Mus musculus
P41234	Abca2,Abc2	1.66681	0.737086			1	3	3	270.5	ATP-binding cassette sub-family A member 2	Mus musculus
P41241	Csk	1.01453	0.0208168	0.954379	816.948	5	56	60	50.7	Tyrosine-protein kinase CSK	Mus musculus
P41438	Slc19a1	6.48232	2.69651			1	4	4	58.2	Folate transporter 1	Mus musculus
P41778	Pbx1,Pbx-1	0.001	-1000			1	1	1	46.6	Pre-B-cell leukemia transcription factor 1	Mus musculus
P42125	Eci1,Dci	0.975964	-0.0350998	0.952823	784.16	7	57	63	32.3	Enoyl-CoA delta isomerase 1, mitochondrial	Mus musculus
P42128	Foxk1,Mnf	0.664422	-0.589828	0.000152042	18.7001	4	52	55	74.9	Forkhead box protein K1	Mus musculus
P42208	Sept2,Nedd-5,Nedd5	1.4051	0.490668	0.0185385	31.4563	11	123	132	41.5	Septin-2	Mus musculus
P42225	Stat1	0.967645	-0.0474502	0.891967	384.115	10	88	97	87.2	Signal transducer and activator of transcription 1	Mus musculus
P42227	Stat3,Aprf	0.796832	-0.327652	0.0152537	30.8432	14	148	160	88.1	Signal transducer and activator of transcription 3	Mus musculus
P42228	Stat4	1.07221	0.100585	0.862692	271.495	1	8	9	85.9	Signal transducer and activator of transcription 4	Mus musculus
P42230	Stat5a,Mgf,Mpf	0.398596	-1.327	0.207324	10.2674	1	9	9	90.8	Signal transducer and activator of transcription 5A	Mus musculus
P42232	Stat5b	2.19673	1.13536	0.00488065	8.6326	1	11	13	90	Signal transducer and activator of transcription 5B	Mus musculus
P42567	Eps15	0.903919	-0.145735	0.428715	80.3585	6	89	94	98.5	Epidermal growth factor receptor substrate 15	Mus musculus
P42669	Pura	1.24835	0.320028	0.268876	59.8624	8	87	92	34.9	Transcriptional activator protein Pur-alpha	Mus musculus
P42859	Htt,Hd,Hdh	0.8121	-0.300271	0.784301	190.018	2	14	19	344.7	Huntingtin	Mus musculus
P42925	Pxmp2,Pmp22	0.558702	-0.839848	0.244105	43.8811	1	13	14	22.3	RecName: Full=Peroxisomal membrane protein 2; AltName: Full=22 kDa peroxisomal membrane protein	Mus musculus
P42932	Cct8,Cctq	0.836846	-0.256965	0.00824194	28.8275	16	193	208	59.6	T-complex protein 1 subunit theta	Mus musculus
P43024	Cox6a1,Cox6al	1.01562	0.0223538	0.964016	1039.5	4	83	89	12.4	Cytochrome c oxidase subunit 6A1, mitochondrial	Mus musculus
P43025	Clec3b,Tna	0.456918	-1.12999			1	5	5	22.3	Tetranectin	Mus musculus
P43136	Nr2f6,Ear-2,Ear2,Erbal2	0.001	-1000			1	4	4	42	Nuclear receptor subfamily 2 group F member 6	Mus musculus
P43241	Cdx2,Cdx-2	1.09495	0.130864	0.777096	193.102	3	23	28	33.5	Homeobox protein CDX-2	Mus musculus
P43247	Msh2	1.2521	0.324349	0.551779	96.2944	2	15	17	104.2	DNA mismatch repair protein Msh2	Mus musculus
P43274	Hist1h1e,H1f4	0.690292	-0.53472	0.730598	165.643	3	30	30	22	Histone H1.4	Mus musculus
P43275	Hist1h1a,H1a,H1f1	0.67482	-0.567425	0.0928301	40.6652	4	47	56	21.8	Histone H1.1	Mus musculus
P43276	Hist1h1b,H1f5	0.541664	-0.884531	0.00485345	26.3255	7	85	92	22.6	Histone H1.5	Mus musculus
P43346	Dck	0.716538	-0.480884	0.0705288	35.873	2	27	28	30.4	Deoxycytidine kinase	Mus musculus
P43404	Zap70,Srk,Zap-70	1.17778	0.236064	0.767252	185.29	2	19	20	70.1	Tyrosine-protein kinase ZAP-70	Mus musculus
P43406	Itgav	0.896049	-0.15835	0.201765	53.27	15	181	205	115.4	Integrin alpha-V	Mus musculus
P45376	Akr1b1,Akr1b3,Aldor1,Aldr1	0.873334	-0.195394	0.243397	57.4137	12	134	150	35.7	Aldo-keto reductase family 1 member B1	Mus musculus
P45377	Akr1b8,Fgfrp	1.016	0.0229002	0.943364	684.404	7	101	108	36.1	Aldose reductase-related protein 2	Mus musculus
P45591	Cfl2	0.729116	-0.455781	0.134629	44.3669	2	36	39	18.7	Cofilin-2	Mus musculus
P45700	Man1a1,Man1a	1.19298	0.254568	0.291734	61.9061	5	54	62	73.3	Mannosyl-oligosaccharide 1,2-alpha-mannosidase IA	Mus musculus
P45878	Fkbp2,Fkbp13	0.776336	-0.365246	0.0446008	35.8203	8	95	103	15.3	Peptidyl-prolyl cis-trans isomerase FKBP2	Mus musculus
P45952	Acadm	1.03583	0.0507908	0.637944	128.529	17	220	240	46.5	Medium-chain specific acyl-CoA dehydrogenase, mitochondrial	Mus musculus
P46061	Rangap1,Fug1	1.13015	0.17652	0.547571	102.714	6	63	68	63.5	Ran GTPase-activating protein 1	Mus musculus
P46062	Sipa1,Spa-1,Spa1	0.761096	-0.393849	0.235746	54.8662	4	38	43	112.1	Signal-induced proliferation-associated protein 1	Mus musculus
P46096	Syt1	0.782952	-0.353003	0.27833	47.9835	1	13	13	47.4	Synaptotagmin-1	Mus musculus
P46099	Klf1,Elkf	0.001	-1000			1	2	2	37.8	Krueppel-like factor 1	Mus musculus
P46412	Gpx3	0.892246	-0.164486	0.798404	213.31	2	27	28	25.3	Glutathione peroxidase 3	Mus musculus
P46414	Cdkn1b	0.001	-1000			1	1	1	22.2	Cyclin-dependent kinase inhibitor 1B	Mus musculus
P46460	Nsf,Skd2	0.808191	-0.307232	0.00289249	25.9913	17	211	222	82.6	Vesicle-fusing ATPase	Mus musculus
P46467	Vps4b,Skd1	0.953141	-0.0692392	0.602143	117.36	9	138	151	49.4	Vacuolar protein sorting-associated protein 4B	Mus musculus
P46471	Psmc2,Mss1	1.00209	0.00301284	0.991674	5272.3	8	91	94	48.6	26S proteasome regulatory subunit 7	Mus musculus
P46656	Fdx1	0.525163	-0.929163	0.0367693	17.8646	1	13	13	20.1	Adrenodoxin, mitochondrial	Mus musculus
P46660	Ina	0.916042	-0.126515			1	7	7	55.4	Alpha-internexin	Mus musculus
P46664	Adss,Adss2	0.95491	-0.0665635	0.736442	171.225	4	69	74	50	Adenylosuccinate synthetase isozyme 2	Mus musculus
P46718	Pdcd2,Rp8	0.939697	-0.0897329	0.931064	465.046	1	9	9	38.3	Programmed cell death protein 2	Mus musculus
P46735	Myo1b	1.40291	0.488424	0.000490436	22.5518	17	185	191	128.6	Unconventional myosin-Ib	Mus musculus
P46737	Brcc3,Brcc36,C6.1a	0.807682	-0.30814	0.329338	61.7738	2	19	22	33.3	Lys-63-specific deubiquitinase BRCC36	Mus musculus
P46935	Nedd4,Kiaa0093,Nedd-4,Nedd4-1,Nedd4a	1.18128	0.240352	0.245231	57.5872	12	111	119	102.7	E3 ubiquitin-protein ligase NEDD4	Mus musculus
P46938	Yap1,Yap,Yap65	0.737444	-0.439394	0.316761	52.8312	1	12	13	52.4	Transcriptional coactivator YAP1	Mus musculus
P46978	Stt3a,Itm1	0.689644	-0.536077	0.513755	50.8721	1	6	6	80.6	Dolichyl-diphosphooligosaccharide--protein glycosyltransferase subunit STT3A	Mus musculus
P47199	Cryz	0.955661	-0.0654294	0.76045	185.61	7	82	91	35.3	Quinone oxidoreductase	Mus musculus
P47212	Gal,Galn	0.45729	-1.12882	0.226156	44.6259	1	14	14	13.5	RecName: Full=Galanin peptides; Contains: RecName: Full=Galanin; Contains: RecName: Full=Galanin message-associated peptide; Short=GMAP; Flags: Precursor	Mus musculus
P47226	Tes	0.83165	-0.265952	0.735232	168.775	5	33	39	48	Testin	Mus musculus
P47713	Pla2g4a,Cpla2,Pla2g4	0.741982	-0.430543	0.193791	51.4839	6	62	62	85.2	Cytosolic phospholipase A2	Mus musculus
P47738	Aldh2,Ahd-1,Ahd1	0.831335	-0.266498	0.0182688	31.9764	26	371	392	56.5	Aldehyde dehydrogenase, mitochondrial	Mus musculus
P47739	Aldh3a1,Ahd-4,Ahd4,Aldh3,Aldh4	1.15748	0.210993	0.711225	109.599	1	8	8	50.5	Aldehyde dehydrogenase, dimeric NADP-preferring	Mus musculus
P47740	Aldh3a2,Ahd-3,Ahd3,Aldh3,Aldh4	1.00337	0.004855	0.987819	3107.7	7	83	86	54	Fatty aldehyde dehydrogenase	Mus musculus
P47753	Capza1,Cappa1	1.31879	0.399218	0.0917244	41.4019	6	75	83	32.9	F-actin-capping protein subunit alpha-1	Mus musculus
P47754	Capza2,Cappa2	1.68216	0.750316	0.0529361	35.7433	6	48	55	33	F-actin-capping protein subunit alpha-2	Mus musculus
P47757	Capzb,Cappb1	0.892729	-0.163705	0.50104	93.4172	8	86	97	31.3	F-actin-capping protein subunit beta	Mus musculus
P47791	Gsr,Gr1	0.920109	-0.120123	0.30944	65.0621	17	245	272	53.7	Glutathione reductase, mitochondrial	Mus musculus
P47802	Mtx1,Mtx,Mtxn	0.785824	-0.347721	0.651253	131.542	3	30	35	35.6	Metaxin-1	Mus musculus
P47809	Map2k4,Jnkk1,Mek4,Mkk4,Prkmk4,Sek1,Serk1,Skk1	0.826014	-0.275762	0.633793	125.674	4	40	42	44.1	Dual specificity mitogen-activated protein kinase kinase 4	Mus musculus
P47810	Wee1	0.001	-1000			1	4	4	71.6	Wee1-like protein kinase	Mus musculus
P47811	Mapk14,Crk1,Csbp1,Csbp2	0.991985	-0.0116102	0.975895	1595.54	5	72	77	41.3	Mitogen-activated protein kinase 14	Mus musculus
P47856	Gfpt1,Gfpt	1.15202	0.204163	0.167969	49.9822	25	280	309	78.5	Glutamine--fructose-6-phosphate aminotransferase [isomerizing] 1	Mus musculus
P47857	Pfkm,Pfk-m,Pfka	0.947209	-0.0782454	0.883943	356.787	4	41	44	85.3	ATP-dependent 6-phosphofructokinase, muscle type	Mus musculus
P47911	Rpl6	0.881498	-0.18197	0.127018	45.8205	16	193	222	33.5	60S ribosomal protein L6	Mus musculus
P47934	Crat	1.00834	0.0119777	0.97567	1561.4	7	70	78	70.8	Carnitine O-acetyltransferase	Mus musculus
P47941	Crkl,Crkol	1.2633	0.337194	0.126872	45.4055	7	101	103	33.8	Crk-like protein	Mus musculus
P47962	Rpl5	0.513844	-0.960599	3.73132e-06	16.5359	9	100	106	34.4	60S ribosomal protein L5	Mus musculus
P47963	Rpl13	0.602272	-0.731512	0.00825914	27.7235	9	72	83	24.3	60S ribosomal protein L13	Mus musculus
P47964	Rpl36	0.331891	-1.59122			1	4	4	12.2	60S ribosomal protein L36	Mus musculus
P47968	Rpia,Rpi	0.872739	-0.196377	0.413972	75.8372	3	29	33	32.5	Ribose-5-phosphate isomerase	Mus musculus
P48025	Syk,ptk72,Sykb	0.946036	-0.0800326	0.656922	135.307	10	106	113	71.4	Tyrosine-protein kinase SYK	Mus musculus
P48036	Anxa5,Anx5	0.995193	-0.00695247	0.971682	1358.36	24	275	315	35.8	Annexin A5	Mus musculus
P48193	Epb41,Epb4.1,Kiaa4056	0.961427	-0.0567504	0.778384	195.859	3	27	32	95.9	Protein 4.1	Mus musculus
P48281	Vdr,Nr1i1	0.750799	-0.413501	0.359401	58.4747	1	13	14	47.8	Vitamin D3 receptor	Mus musculus
P48377	Rfx1	0.961833	-0.0561422	0.825211	246.518	3	37	43	103.7	MHC class II regulatory factor RFX1	Mus musculus
P48410	Abcd1,Ald,Aldgh	0.824323	-0.278718	0.0906453	41.218	7	72	81	81.9	ATP-binding cassette sub-family D member 1	Mus musculus
P48428	Tbca	0.518341	-0.948027			1	3	3	12.8	Tubulin-specific chaperone A	Mus musculus
P48437	Prox1	0.001	-1000			1	1	1	83.1	Prospero homeobox protein 1	Mus musculus
P48441	Idua	0.868688	-0.20309			2	7	9	71.3	Alpha-L-iduronidase	Mus musculus
P48678	Lmna,Lmn1	0.676257	-0.564358	1.05988e-07	15.6977	44	478	539	74.2	Prelamin-A/C	Mus musculus
P48722	Hspa4l,Apg1,Hsp4l,Osp94	1.71737	0.780201	0.0613221	37.4727	7	63	66	94.4	Heat shock 70 kDa protein 4L	Mus musculus
P48725	Pcnt,Pcnt2	1.1864	0.246596	0.744801	172.609	3	24	25	329.5	Pericentrin	Mus musculus
P48754	Brca1	1.27945	0.355528			1	2	2	198.8	Breast cancer type 1 susceptibility protein homolog	Mus musculus
P48758	Cbr1,Cbr	0.910389	-0.135446	0.311392	65.1519	11	139	157	30.6	Carbonyl reductase [NADPH] 1	Mus musculus
P48771	Cox7a2,Cox7a3,Cox7al	0.338102	-1.56447			1	4	4	9.3	Cytochrome c oxidase subunit 7A2, mitochondrial	Mus musculus
P48774	Gstm5,Fsc2,Gstm3	1.33217	0.413776	0.0835006	40.6423	7	89	94	26.6	Glutathione S-transferase Mu 5	Mus musculus
P48962	Slc25a4,Anc1,Ant1	0.770281	-0.376543	0.244105	56.7622	6	59	59	32.9	ADP/ATP translocase 1	Mus musculus
P48985	Atoh1,Ath1	1.33394	0.415696	0.641198	117.214	1	13	13	37.9	Protein atonal homolog 1	Mus musculus
P48999	Alox5	0.580209	-0.785356	0.0187743	26.7838	3	26	28	78	Arachidonate 5-lipoxygenase	Mus musculus
P49025	Cit,Crik	0.511389	-0.967507	0.273012	47.2189	1	13	14	235.4	Citron Rho-interacting kinase	Mus musculus
P49070	Camlg,Caml	0.001	-1000			1	2	2	32.5	Calcium signal-modulating cyclophilin ligand	Mus musculus
P49135	Ercc3,Xpb,Xpbc	0.896441	-0.157719	0.190941	37.6963	1	13	14	89.1	General transcription and DNA repair factor IIH helicase subunit XPB	Mus musculus
P49138	Mapkapk2,Rps6kc1	1.31802	0.398375	0.642557	113.812	1	11	11	44	MAP kinase-activated protein kinase 2	Mus musculus
P49182	Serpind1,Hcf2,Hcii	0.726265	-0.461431	0.186571	47.7369	1	24	25	54.5	Heparin cofactor 2	Mus musculus
P49194	Rbp3	0.880585	-0.183465	0.721305	150.29	1	13	14	134.5	Retinol-binding protein 3	Mus musculus
P49290	Epx,Eper	0.821081	-0.284404	0.0995212	42.8739	13	142	146	81.4	Eosinophil peroxidase	Mus musculus
P49312	Hnrnpa1,Fli-2,Hnrpa1,Tis	1.08195	0.113629	0.306891	64.808	18	314	341	34.2	Heterogeneous nuclear ribonucleoprotein A1	Mus musculus
P49442	Inpp1	2.65723	1.40993			1	5	5	43.3	Inositol polyphosphate 1-phosphatase	Mus musculus
P49443	Ppm1a,Pppm1a	0.789423	-0.341129	0.417391	62.2639	1	10	10	42.4	Protein phosphatase 1A	Mus musculus
P49452	Cenpc,Cenpc1	2.47507	1.30747			1	6	6	102.2	Centromere protein C	Mus musculus
P49586	Pcyt1a,Ctpct,Pcyt1	0.654551	-0.611422	0.159267	38.8966	2	16	17	41.7	Choline-phosphate cytidylyltransferase A	Mus musculus
P49615	Cdk5,Cdkn5,Crk6	0.754295	-0.406799	0.377489	48.6028	1	10	12	33.3	Cyclin-dependent-like kinase 5	Mus musculus
P49698	Hnf4a,Hnf-4,Hnf4,Nr2a1,Tcf14	1.28738	0.364438	0.659048	131.583	2	20	24	52.7	Hepatocyte nuclear factor 4-alpha	Mus musculus
P49710	Hcls1,Hs1	1.2183	0.284874	0.715605	147.435	2	11	11	54.2	Hematopoietic lineage cell-specific protein	Mus musculus
P49717	Mcm4,Cdc21,Mcmd4	0.99159	-0.0121851	0.965847	1136.6	11	127	131	96.7	DNA replication licensing factor MCM4	Mus musculus
P49718	Mcm5,Cdc46,Mcmd5	0.956286	-0.0644857	0.662893	138.23	10	106	117	82.4	DNA replication licensing factor MCM5	Mus musculus
P49722	Psma2,Lmpc3	1.62723	0.702423	0.000153054	20.4913	9	121	132	25.9	Proteasome subunit alpha type-2	Mus musculus
P49817	Cav1,Cav	0.617889	-0.694579	0.270419	58.154	5	35	40	20.5	Caveolin-1	Mus musculus
P49935	Ctsh	1.86336	0.897904	0.296105	60.2584	3	27	28	37.2	Pro-cathepsin H	Mus musculus
P50096	Impdh1	1.47311	0.558862	0.278605	58.3265	2	26	26	55.3	Inosine-5'-monophosphate dehydrogenase 1	Mus musculus
P50114	S100b	1.2381	0.308128	0.673184	132.583	1	14	14	10.7	RecName: Full=Protein S100-B; AltName: Full=S-100 protein beta chain; AltName: Full=S-100 protein subunit beta; AltName: Full=S100 calcium-binding protein B	Mus musculus
P50136	Bckdha	1.31752	0.39782	0.0759042	39.0111	5	53	60	50.4	2-oxoisovalerate dehydrogenase subunit alpha, mitochondrial	Mus musculus
P50171	Hsd17b8,H2-Ke6,Hke6	0.897877	-0.155411	0.603998	117.004	4	49	51	26.6	Estradiol 17-beta-dehydrogenase 8	Mus musculus
P50172	Hsd11b1,Hsd11	0.790245	-0.339628			1	4	4	32.4	RecName: Full=Corticosteroid 11-beta-dehydrogenase isozyme 1; EC=1.1.1.146; AltName: Full=11-beta-hydroxysteroid dehydrogenase 1; Short=11-DH; Short=11-beta-HSD1; AltName: Full=11beta-HSD1A	Mus musculus
P50247	Ahcy	0.742338	-0.429851	0.00535716	27.382	16	167	180	47.7	Adenosylhomocysteinase	Mus musculus
P50285	Fmo1,Fmo-1	0.553023	-0.854588	0.20202	9.85698	2	10	10	59.9	Dimethylaniline monooxygenase [N-oxide-forming] 1	Mus musculus
P50295	Nat2,Aac2	0.541254	-0.885622	0.26691	49.2758	1	14	14	33.7	Arylamine N-acetyltransferase 2	Mus musculus
P50396	Gdi1,Rabgdia	0.878929	-0.186181	0.354064	70.4491	9	126	129	50.5	Rab GDP dissociation inhibitor alpha	Mus musculus
P50427	Sts	2.19346	1.13321			1	4	4	66.6	Steryl-sulfatase	Mus musculus
P50428	Arsa,As2	0.881478	-0.182004	0.377489	70.9976	3	29	32	53.7	Arylsulfatase A	Mus musculus
P50431	Shmt1,Shmt	0.936484	-0.0946738	0.620611	122.209	9	78	83	52.6	Serine hydroxymethyltransferase, cytosolic	Mus musculus
P50516	Atp6v1a,Atp6a1,Atp6a2,Atp6v1a1	1.25419	0.326761	0.104564	43.7094	18	227	245	68.3	V-type proton ATPase catalytic subunit A	Mus musculus
P50518	Atp6v1e1,Atp6e,Atp6e2	0.688349	-0.538788	0.242881	54.0016	3	26	28	26.2	V-type proton ATPase subunit E 1	Mus musculus
P50543	S100a11,S100c	1.56447	0.645675	0.283359	58.86	3	28	38	11.1	Protein S100-A11	Mus musculus
P50544	Acadvl,Vlcad	0.951823	-0.0712348	0.651075	133.787	25	270	294	70.9	Very long-chain specific acyl-CoA dehydrogenase, mitochondrial	Mus musculus
P50580	Pa2g4,Ebp1,Plfap	0.930393	-0.104088	0.665096	139.198	14	130	146	43.7	Proliferation-associated protein 2G4	Mus musculus
P50608	Fmod	0.679047	-0.558417	0.562217	97.3165	1	14	14	43.1	Fibromodulin	Mus musculus
P50637	Tspo,Bzrp,Mbr	0.628142	-0.670836	0.115271	36.8213	1	18	18	18.8	Translocator protein	Mus musculus
P51125	Cast	1.55491	0.63683	0.309171	61.3831	5	27	35	84.9	Calpastatin	Mus musculus
P51141	Dvl1,Dvl	0.001	-1000			1	2	2	75.4	Segment polarity protein dishevelled homolog DVL-1	Mus musculus
P51150	Rab7a,Rab7	0.50751	-0.978492	4.2275e-05	17.917	8	70	75	23.5	Ras-related protein Rab-7a	Mus musculus
P51162	Fabp6,Illbp	1000	1000			1	2	2	14.5	Gastrotropin	Mus musculus
P51163	Uros,Uros3	6.0127	2.58801			1	6	7	28.5	Uroporphyrinogen-III synthase	Mus musculus
P51174	Acadl	0.876419	-0.190307	0.464763	86.8708	8	90	97	47.9	Long-chain specific acyl-CoA dehydrogenase, mitochondrial	Mus musculus
P51175	Ppox	0.96854	-0.0461168	0.824081	245.986	5	54	65	50.9	Protoporphyrinogen oxidase	Mus musculus
P51432	Plcb3	0.757548	-0.400591	0.00477265	26.9449	12	153	160	139.5	1-phosphatidylinositol 4,5-bisphosphate phosphodiesterase beta-3	Mus musculus
P51569	Gla,Ags	0.73553	-0.443144	0.0203409	31.1086	4	66	70	47.6	Alpha-galactosidase A	Mus musculus
P51655	Gpc4	1.49619	0.581297	0.434912	71.8185	2	15	15	62.6	Glypican-4	Mus musculus
P51658	Hsd17b2,Edh17b2	0.689903	-0.535535	0.000251447	20.5163	7	81	87	41.8	Estradiol 17-beta-dehydrogenase 2	Mus musculus
P51660	Hsd17b4,Edh17b4	0.946903	-0.0787108	0.420673	79.364	13	174	188	79.5	Peroxisomal multifunctional enzyme type 2	Mus musculus
P51661	Hsd11b2,Hsd11k	0.650254	-0.620925	0.0164121	30.7413	9	102	110	42.2	Corticosteroid 11-beta-dehydrogenase isozyme 2	Mus musculus
P51807	Dynlt1,Tctel1,Tctex-1,Tctex1	0.751715	-0.411742	0.0417506	32.0774	1	28	28	12.5	Dynein light chain Tctex-type 1	Mus musculus
P51855	Gss	1.27306	0.3483	0.0513225	37.0374	14	131	153	52.2	Glutathione synthetase	Mus musculus
P51859	Hdgf,Tdrm1	0.640408	-0.642938	0.000814334	22.0558	5	68	75	26.3	Hepatoma-derived growth factor	Mus musculus
P51863	Atp6v0d1,Atp6d	0.964435	-0.0522445	0.863763	311.026	7	56	67	40.3	V-type proton ATPase subunit d 1	Mus musculus
P51880	Fabp7,Blbp	0.850071	-0.234345	0.702219	143.752	1	14	14	14.9	Fatty acid-binding protein, brain	Mus musculus
P51881	Slc25a5,Ant2	0.829706	-0.269328	0.140534	47.0798	15	180	198	32.9	ADP/ATP translocase 2	Mus musculus
P51885	Lum,Lcn,Ldc	0.678769	-0.559007	0.0481277	36.0498	7	76	83	38.3	Lumican	Mus musculus
P51906	Slc1a1,Eaac1,Eaat3	0.786887	-0.345771			1	2	2	56.7	Excitatory amino acid transporter 3	Mus musculus
P51908	Apobec1	0.958592	-0.0610109			1	6	6	27.5	C->U-editing enzyme APOBEC-1	Mus musculus
P51912	Slc1a5,Aaat,Asct2,Slc1a7	0.23264	-2.10383			1	7	7	58.5	Neutral amino acid transporter B(0)	Mus musculus
P51949	Mnat1,Mat1	0.751616	-0.411933	0.583861	102.625	1	14	14	35.8	CDK-activating kinase assembly factor MAT1	Mus musculus
P52196	Tst	1.04956	0.0697896	0.877184	338.789	8	70	78	33.5	Thiosulfate sulfurtransferase	Mus musculus
P52293	Kpna1,Rch2	0.796603	-0.328068	0.139069	45.8019	6	56	60	57.9	Importin subunit alpha-1	Mus musculus
P52332	Jak1	1.01654	0.0236737	0.953396	791.302	6	38	44	133.4	Tyrosine-protein kinase JAK1	Mus musculus
P52431	Pold1	1.21966	0.286485	0.477895	88.1605	6	52	54	123.8	DNA polymerase delta catalytic subunit	Mus musculus
P52432	Polr1c,Rpo1-1	0.880137	-0.1842	0.648761	127.794	2	20	22	39.1	DNA-directed RNA polymerases I and III subunit RPAC1	Mus musculus
P52479	Usp10,Kiaa0190,Ode-1,Uchrp	0.827818	-0.272614	0.453274	83.814	3	40	42	87	Ubiquitin carboxyl-terminal hydrolase 10	Mus musculus
P52480	Pkm,Pk3,Pkm2,Pykm	0.99169	-0.012039	0.935911	619.277	28	447	489	57.8	Pyruvate kinase PKM	Mus musculus
P52503	Ndufs6,Ip13	0.715121	-0.483741	0.444523	78.8978	4	22	22	13	NADH dehydrogenase [ubiquinone] iron-sulfur protein 6, mitochondrial	Mus musculus
P52624	Upp1,Up,Upp	0.493052	-1.02019	7.45791e-05	18.9702	5	84	86	34.1	Uridine phosphorylase 1	Mus musculus
P52633	Stat6	1.06684	0.0933446	0.598143	115.924	8	76	84	93.5	Signal transducer and transcription activator 6	Mus musculus
P52760	Hrsp12,Hrp12	1.19602	0.258246	0.28706	60.1033	4	33	36	14.3	2-iminobutanoate/2-iminopropanoate deaminase	Mus musculus
P52785	Gucy2e,Guc2e	0.521972	-0.937956	0.063083	25.2861	1	14	14	120.6	Guanylyl cyclase GC-E	Mus musculus
P52792	Gck,Gk	1.23983	0.310142	0.783804	150.1	1	10	10	52.1	Glucokinase	Mus musculus
P52795	Efnb1,Epl2,Eplg2,Lerk2,Stra1	0.593451	-0.752799	0.0087596	24.5689	2	28	28	37.9	Ephrin-B1	Mus musculus
P52800	Efnb2,Elf2,Epl5,Eplg5,Htkl,Lerk5	0.31963	-1.64553	0.06497	17.862	1	12	12	37.2	Ephrin-B2	Mus musculus
P52825	Cpt2,Cpt-2	0.855656	-0.224897	0.0268507	33.603	20	269	296	74	Carnitine O-palmitoyltransferase 2, mitochondrial	Mus musculus
P52840	Sult1a1,St1a1,Stp,Stp1	0.984894	-0.0219596	0.914706	484.214	20	305	329	34	Sulfotransferase 1A1	Mus musculus
P52912	Tia1,Tia	0.517957	-0.949095	0.535362	55.2523	1	5	7	42.8	Nucleolysin TIA-1	Mus musculus
P53026	Rpl10a,Nedd-6,Nedd6	0.824656	-0.278135	0.267385	60.0274	8	132	144	24.9	60S ribosomal protein L10a	Mus musculus
P53349	Map3k1,Mekk,Mekk1	1.38736	0.472338	0.630323	116.19	1	14	14	161.3	Mitogen-activated protein kinase kinase kinase 1	Mus musculus
P53395	Dbt	1.23754	0.307471	0.277406	60.9108	10	91	95	53.2	Lipoamide acyltransferase component of branched-chain alpha-keto acid dehydrogenase complex, mitochondrial	Mus musculus
P53564	Cux1,Cutl1,Cux,Kiaa4047	0.761808	-0.3925	0.129385	44.0131	3	38	41	165.6	Homeobox protein cut-like 1	Mus musculus
P53569	Cebpz,Cbf2,Cebpa-rs1	0.560762	-0.834539	3.76705e-05	16.8415	4	50	54	120.3	CCAAT/enhancer-binding protein zeta	Mus musculus
P53612	Rabggtb	0.450386	-1.15076			1	5	5	37.8	Geranylgeranyl transferase type-2 subunit beta	Mus musculus
P53657	Pklr	1.0062	0.00892425	0.964805	1075.38	12	151	163	62.3	Pyruvate kinase PKLR	Mus musculus
P53702	Hccs,Cchl	0.686564	-0.542534	0.176543	46.9717	3	27	31	31	Cytochrome c-type heme lyase	Mus musculus
P53762	Arnt	0.675146	-0.566728	0.226568	41.8717	1	12	12	87	Aryl hydrocarbon receptor nuclear translocator	Mus musculus
P53776	Lhx4,Gsh-4,Gsh4	0.664409	-0.589857			1	4	4	43.1	LIM/homeobox protein Lhx4	Mus musculus
P53783	Sox1,Sox-1	1.1988	0.261587			1	3	3	39.1	Transcription factor SOX-1	Mus musculus
P53798	Fdft1,Erg9	1.24613	0.317451	0.872678	253.974	1	8	9	48.2	Squalene synthase	Mus musculus
P53808	Pctp,Stard2	0.563332	-0.827943	0.352825	25.3237	1	10	12	24.8	Phosphatidylcholine transfer protein	Mus musculus
P53810	Pitpna,Pitpn	0.965932	-0.050006	0.907663	443.698	6	47	55	31.9	Phosphatidylinositol transfer protein alpha isoform	Mus musculus
P53811	Pitpnb	1.36852	0.452616	0.206468	51.3879	3	35	45	31.5	Phosphatidylinositol transfer protein beta isoform	Mus musculus
P53986	Slc16a1,Mct1	0.387382	-1.36817			1	5	5	53.3	Monocarboxylate transporter 1	Mus musculus
P53994	Rab2a,Rab2	1.52402	0.607879	0.387066	70.0706	2	19	22	23.5	Ras-related protein Rab-2A	Mus musculus
P53995	Anapc1,Mcpr,Tsg24	0.675746	-0.565446	0.000751449	22.6677	11	107	126	216	Anaphase-promoting complex subunit 1	Mus musculus
P53996	Cnbp,Cnbp1,Znf9	3.44466	1.78436			1	2	2	19.6	Cellular nucleic acid-binding protein	Mus musculus
P54071	Idh2	0.838599	-0.253947	0.0945077	42.4403	16	188	216	50.9	Isocitrate dehydrogenase [NADP], mitochondrial	Mus musculus
P54103	Dnajc2,Mida1,Zrf1	0.880649	-0.18336	0.686262	146.225	3	37	39	71.7	DnaJ homolog subfamily C member 2	Mus musculus
P54116	Stom,Epb7.2,Epb72	0.314236	-1.67008	0.0627803	30.2334	2	18	18	31.4	Erythrocyte band 7 integral membrane protein	Mus musculus
P54227	Stmn1,Lag,Lap18,Pr22	0.572028	-0.805843	3.84241e-06	15.1252	3	56	64	17.3	Stathmin	Mus musculus
P54254	Atxn1,Sca1	0.938488	-0.0915894	0.886067	342.876	1	12	14	83.8	Ataxin-1	Mus musculus
P54265	Dmpk,Dm15,Mdpk	0.760285	-0.395387	0.50513	92.3451	3	31	32	69.6	Myotonin-protein kinase	Mus musculus
P54276	Msh6,Gtmbp	0.720843	-0.472244	0.326643	54.0759	2	14	14	151.1	DNA mismatch repair protein Msh6	Mus musculus
P54310	Lipe	0.690565	-0.53415	0.010151	28.3414	5	67	73	83.3	Hormone-sensitive lipase	Mus musculus
P54726	Rad23a,Mhr23a	0.373038	-1.4226	0.19909	41.5122	2	13	14	39.7	UV excision repair protein RAD23 homolog A	Mus musculus
P54728	Rad23b,Mhr23b	0.743232	-0.428116	0.403923	76.0302	6	55	55	43.5	UV excision repair protein RAD23 homolog B	Mus musculus
P54729	Nub1,Nyren18	0.983484	-0.0240263	0.944432	688.66	4	46	50	70.3	NEDD8 ultimate buster 1	Mus musculus
P54731	Faf1	1.25871	0.331945	0.213	52.4021	6	39	45	73.9	FAS-associated factor 1	Mus musculus
P54761	Ephb4,Htk,Mdk2,Myk1	0.845354	-0.242373	0.522824	95.4334	2	28	28	108.8	Ephrin type-B receptor 4	Mus musculus
P54763	Ephb2,Epth3,Nuk,Sek3	0.486217	-1.04033	0.211924	10.6384	1	7	7	109.9	Ephrin type-B receptor 2	Mus musculus
P54775	Psmc4,Tbp7	1.2216	0.288771	0.0979648	42.6939	11	143	154	47.4	26S proteasome regulatory subunit 6B	Mus musculus
P54797	Tango2,D16H22S680E,T10	0.774703	-0.368284	0.489904	81.9917	1	14	14	30.9	Transport and Golgi organization 2 homolog	Mus musculus
P54818	Galc	0.753059	-0.409164	0.553175	88.5687	1	12	13	77.3	Galactocerebrosidase	Mus musculus
P54822	Adsl,Adl	0.844176	-0.244384	0.0675531	39.331	15	201	220	54.9	Adenylosuccinate lyase	Mus musculus
P54823	Ddx6,Hlr2,Rck	0.80645	-0.310342	0.0600858	38.134	11	123	131	54.2	Probable ATP-dependent RNA helicase DDX6	Mus musculus
P54869	Hmgcs2	1.14158	0.191038	0.496684	92.836	11	134	143	56.8	Hydroxymethylglutaryl-CoA synthase, mitochondrial	Mus musculus
P54923	Adprh,Arh1	0.001	-1000			2	2	2	40.1	[Protein ADP-ribosylarginine] hydrolase	Mus musculus
P55012	Slc12a2,Nkcc1	0.561837	-0.831777	2.77077e-07	14.7354	7	98	101	131	Solute carrier family 12 member 2	Mus musculus
P55041	Gem,Kir	1.37147	0.455718			1	2	2	33.7	GTP-binding protein GEM	Mus musculus
P55050	Fabp2,Fabpi	1.27799	0.353881	0.641483	126.091	2	24	25	15.1	Fatty acid-binding protein, intestinal	Mus musculus
P55065	Pltp	1.17045	0.227069	0.423758	77.4184	1	28	28	54.5	Phospholipid transfer protein	Mus musculus
P55088	Aqp4	0.663212	-0.592458	0.255658	52.3168	1	18	19	34.4	Aquaporin-4	Mus musculus
P55095	Gcg	1.00824	0.0118399	0.977606	1781.95	5	65	66	20.9	Glucagon	Mus musculus
P55096	Abcd3,Pmp70,Pxmp1	0.846407	-0.240577	0.231649	55.7665	7	74	79	75.5	ATP-binding cassette sub-family D member 3	Mus musculus
P55144	Tyro3,Dtk,Rse,Tif	1.09295	0.128224	0.950287	671.896	1	9	9	96.2	Tyrosine-protein kinase receptor TYRO3	Mus musculus
P55200	Kmt2a,All1,Hrx,Mll,Mll1	0.41717	-1.26129			1	4	4	429.6	Histone-lysine N-methyltransferase 2A	Mus musculus
P55258	Rab8a,Mel,Rab8	0.825615	-0.276459	0.554175	88.7655	1	12	14	23.7	Ras-related protein Rab-8A	Mus musculus
P55264	Adk	0.971614	-0.0415444	0.883245	357.091	11	127	135	40.1	Adenosine kinase	Mus musculus
P55284	Cdh5	4.34157	2.11822			1	2	2	87.9	Cadherin-5	Mus musculus
P55288	Cdh11,Cad-11	1.47136	0.557149	0.834598	198.639	1	8	9	88.1	Cadherin-11	Mus musculus
P55292	Dsc2,Dsc3	1.00198	0.00286015	0.991674	5212.63	5	54	59	100	Desmocollin-2	Mus musculus
P55302	Lrpap1	0.656521	-0.607088	0.26038	48.6618	1	14	14	42.2	Alpha-2-macroglobulin receptor-associated protein	Mus musculus
P55772	Entpd1,Cd39	0.407798	-1.29407	0.000293977	18.948	3	44	44	57.2	Ectonucleoside triphosphate diphosphohydrolase 1	Mus musculus
P55849	Dsc1	0.001	-1000			1	2	2	98.9	Desmocollin-1	Mus musculus
P55937	Golga3,Mea2	0.824569	-0.278288	0.0374808	34.5993	7	87	102	167.2	Golgin subfamily A member 3	Mus musculus
P56135	Atp5j2	1.393	0.478198	0.367296	69.9139	3	31	34	10.3	ATP synthase subunit f, mitochondrial	Mus musculus
P56183	Rrp1,Nnp1	1.14553	0.196011	0.48199	80.3245	1	14	14	54.8	Ribosomal RNA processing protein 1 homolog A	Mus musculus
P56198	Cidec,Fsp27	1.54361	0.626306	0.126872	33.4179	1	14	14	27.3	Cell death activator CIDE-3	Mus musculus
P56213	Gfer,Alr,MNCb-0663	1.54403	0.626699			1	7	7	22.9	FAD-linked sulfhydryl oxidase ALR	Mus musculus
P56371	Rab4a,Rab4	0.001	-1000			1	2	2	24.4	Ras-related protein Rab-4A	Mus musculus
P56376	Acyp1,Acype	0.808923	-0.305926	0.126871	44.0437	4	43	49	11.2	Acylphosphatase-1	Mus musculus
P56379	Mp68	0.001	-1000			2	2	2	6.7	6.8 kDa mitochondrial proteolipid	Mus musculus
P56380	Nudt2,Apah1	0.875028	-0.192599	0.499387	90.3801	2	26	30	17	Bis(5'-nucleosyl)-tetraphosphatase [asymmetrical]	Mus musculus
P56382	Atp5e	0.627775	-0.67168	0.470082	81.1707	2	17	19	5.8	ATP synthase subunit epsilon, mitochondrial	Mus musculus
P56389	Cda,Cdd	0.574808	-0.798849	0.145278	43.1221	2	23	23	16.1	Cytidine deaminase	Mus musculus
P56390	Cks2	0.951732	-0.0713734			1	4	4	9.9	Cyclin-dependent kinases regulatory subunit 2	Mus musculus
P56391	Cox6b1,Cox6b	0.464325	-1.10679	0.23085	53.1404	3	28	31	10.1	Cytochrome c oxidase subunit 6B1	Mus musculus
P56393	Cox7b	0.001	-1000			1	1	1	9	Cytochrome c oxidase subunit 7B, mitochondrial	Mus musculus
P56395	Cyb5a,Cyb5	0.641015	-0.641571	0.0654243	36.4956	4	37	39	15.2	Cytochrome b5	Mus musculus
P56399	Usp5,Isot	0.925375	-0.111889	0.446203	83.9728	19	187	201	95.8	Ubiquitin carboxyl-terminal hydrolase 5	Mus musculus
P56477	Irf5	4.62548	2.2096			2	7	7	56	Interferon regulatory factor 5	Mus musculus
P56480	Atp5b	1.10625	0.145683	0.15973	49.1682	35	544	600	56.3	ATP synthase subunit beta, mitochondrial	Mus musculus
P56528	Cd38	0.491836	-1.02375	0.179317	44.5986	2	19	19	34.4	ADP-ribosyl cyclase/cyclic ADP-ribose hydrolase 1	Mus musculus
P56542	Dnase2,Dnase2a,Dnl2	0.918351	-0.122882	0.909313	430.349	1	14	14	38.8	Deoxyribonuclease-2-alpha	Mus musculus
P56546	Ctbp2	1.02223	0.0317179	0.905535	430.578	5	63	65	49	C-terminal-binding protein 2	Mus musculus
P56565	S100a1	1.04222	0.0596551	0.912127	461.552	3	42	47	10.5	Protein S100-A1	Mus musculus
P56677	St14,Prss14	0.86517	-0.208944	0.188218	51.6147	9	117	130	94.7	Suppressor of tumorigenicity 14 protein homolog	Mus musculus
P56812	Pdcd5,Tfar19	1.71028	0.774235	0.453785	40.1249	2	9	11	14.3	Programmed cell death protein 5	Mus musculus
P56959	Fus	1.29581	0.37385	0.0956035	41.3628	8	58	65	52.7	RNA-binding protein FUS	Mus musculus
P56960	Exosc10,Pmscl2	0.955531	-0.0656256	0.768238	191.179	6	55	58	100.9	Exosome component 10	Mus musculus
P56974	Nrg2	0.001	-1000			1	1	1	82.2	Pro-neuregulin-2, membrane-bound isoform	Mus musculus
P57016	Lad1	0.652263	-0.616474	0.00789939	27.1104	8	59	70	58.9	Ladinin-1	Mus musculus
P57080	Usp25	0.425614	-1.23238	0.00138997	14.2897	3	20	22	121.4	Ubiquitin carboxyl-terminal hydrolase 25	Mus musculus
P57716	Ncstn	0.879846	-0.184677	0.617657	120.365	3	38	39	78.5	Nicastrin	Mus musculus
P57722	Pcbp3	1000	1000			1	1	1	39.3	Poly(rC)-binding protein 3	Mus musculus
P57746	Atp6v1d,Atp6m,Vatd	2.12791	1.08944	0.0483408	30.5483	1	20	22	28.4	V-type proton ATPase subunit D	Mus musculus
P57759	Erp29	1.14425	0.194399	0.612468	119.711	4	62	65	28.8	Endoplasmic reticulum resident protein 29	Mus musculus
P57776	Eef1d	0.732744	-0.448618	0.0953171	41.6518	9	68	80	31.3	Elongation factor 1-delta	Mus musculus
P57780	Actn4	0.804203	-0.314368	0.00103815	24.1304	35	348	404	105	Alpha-actinin-4	Mus musculus
P57784	Snrpa1	1.67531	0.744427	0.0353099	33.9718	6	71	74	28.4	U2 small nuclear ribonucleoprotein A'	Mus musculus
P58021	Tm9sf2	0.908049	-0.139157	0.653593	133.772	6	62	68	75.3	Transmembrane 9 superfamily member 2	Mus musculus
P58022	Loxl2	1.11457	0.156493			1	4	4	87	Lysyl oxidase homolog 2	Mus musculus
P58044	Idi1	1.3541	0.437339	0.0483408	35.8291	7	65	71	26.3	Isopentenyl-diphosphate Delta-isomerase 1	Mus musculus
P58058	Nadk	1000	1000			1	1	1	48.6	NAD kinase	Mus musculus
P58059	Mrps21,Rpms21	1000	1000			1	1	1	10.6	28S ribosomal protein S21, mitochondrial	Mus musculus
P58064	Mrps6,Rpms6	1.06482	0.0906139	0.960801	867.532	1	12	12	14.3	28S ribosomal protein S6, mitochondrial	Mus musculus
P58069	Rasa2	0.525344	-0.928667			1	5	5	96.4	Ras GTPase-activating protein 2	Mus musculus
P58137	Acot8,Pte1,Pte2	0.995898	-0.0059302	0.986128	2774.34	4	49	54	35.8	Acyl-coenzyme A thioesterase 8	Mus musculus
P58252	Eef2	0.751819	-0.411542	2.62719e-07	16.1898	35	440	508	95.3	Elongation factor 2	Mus musculus
P58281	Opa1	0.841901	-0.248277	0.175157	50.2199	10	106	114	111.3	Dynamin-like 120 kDa protein, mitochondrial	Mus musculus
P58308	Hcrtr2,Mox2r	0.428666	-1.22207	0.436764	69.6179	1	13	14	52.5	Orexin receptor type 2	Mus musculus
P58389	Ppp2r4,Ptpa	1.57113	0.651806	0.0965245	41.7768	6	67	67	36.7	Serine/threonine-protein phosphatase 2A activator	Mus musculus
P58404	Strn4,Zin	1.00027	0.000390269	0.999425	34073.6	5	79	85	81.6	Striatin-4	Mus musculus
P58462	Foxp1	0.841179	-0.249515	0.376443	60.7567	1	13	14	78.8	Forkhead box protein P1	Mus musculus
P58468	Fam207a	1.02908	0.0413497	0.964909	1067.2	2	25	26	24.8	Protein FAM207A	Mus musculus
P58501	Paxbp1,Gcfc,Gcfc1	0.673776	-0.569659	0.0359385	32.0602	4	35	38	104.8	PAX3- and PAX7-binding protein 1	Mus musculus
P58682	Tlr8	0.754256	-0.406873	0.923883	422.868	1	9	9	119.4	Toll-like receptor 8	Mus musculus
P58735	Slc26a1,Sat1	3.66207	1.87266			1	7	8	75.8	Sulfate anion transporter 1	Mus musculus
P58742	Aaas	0.805013	-0.312917	0.285283	59.9809	3	33	36	59.4	Aladin	Mus musculus
P58771	Tpm1,Tpm-1,Tpma	0.251466	-1.99156	1.85774e-11	10.7867	8	92	94	32.7	Tropomyosin alpha-1 chain	Mus musculus
P58802	Tbc1d10a,Epi64,Tbc1d10	1.83171	0.873192	0.512682	50.6774	1	6	6	56.2	TBC1 domain family member 10A	Mus musculus
P58871	Tnks1bp1,Kiaa1741,Tab182	0.881994	-0.18116	0.638771	126.279	4	31	34	181.8	182 kDa tankyrase-1-binding protein	Mus musculus
P58929	Gmeb2	1.95402	0.966445			1	5	5	56.6	Glucocorticoid modulatory element-binding protein 2	Mus musculus
P59016	Vps33b	1.1477	0.198744	0.832478	255.052	3	27	29	70.5	Vacuolar protein sorting-associated protein 33B	Mus musculus
P59017	Bcl2l13,Mil1	1.11052	0.15124	0.4799	73.3765	1	11	12	46.7	Bcl-2-like protein 13	Mus musculus
P59108	Cpne2	1.11298	0.154427	0.537919	99.2096	3	34	35	61	RecName: Full=Copine-2; AltName: Full=Copine II	Mus musculus
P59113	Fermt1,Kind1,Urp1	1.06082	0.0851756	0.845912	275.981	5	45	46	76.9	Fermitin family homolog 1	Mus musculus
P59114	Pcif1	1.24285	0.313654	0.561788	103.472	3	25	28	80.5	Phosphorylated CTD-interacting factor 1	Mus musculus
P59235	Nup43	0.854719	-0.226477	0.595402	112.421	3	25	26	42	Nucleoporin Nup43	Mus musculus
P59242	Cgn,Kiaa1319	0.583687	-0.776734	0.0411758	34.2215	8	54	60	136.4	Cingulin	Mus musculus
P59325	Eif5	1.12258	0.166813	0.530466	97.6928	3	38	39	49	Eukaryotic translation initiation factor 5	Mus musculus
P59438	Hps5,Ru2	0.001	-1000			1	1	1	126.3	Hermansky-Pudlak syndrome 5 protein homolog	Mus musculus
P59470	Polr3b	0.637778	-0.648873	0.157069	36.6909	1	14	14	127.7	DNA-directed RNA polymerase III subunit RPC2	Mus musculus
P59509	Adamts19	0.001	-1000			1	1	1	134.6	A disintegrin and metalloproteinase with thrombospondin motifs 19	Mus musculus
P59644	Inpp5j,Pib5pa	0.238161	-2.06999	0.485216	45.495	1	9	9	107.5	Phosphatidylinositol 4,5-bisphosphate 5-phosphatase A	Mus musculus
P59672	Anks1a,Anks1,Kiaa0229,Odin	0.644813	-0.633048	0.140367	39.4878	1	18	20	125.2	Ankyrin repeat and SAM domain-containing protein 1A	Mus musculus
P59708	Sf3b6,Sf3b14	0.830153	-0.268551	0.734845	163.247	2	17	17	14.6	Splicing factor 3B subunit 6	Mus musculus
P59729	Rin3	0.001	-1000			2	8	8	107.2	Ras and Rab interactor 3	Mus musculus
P59759	Mkl2,Mrtfb	1.11962	0.163015	0.913149	433.785	1	12	12	117.5	Myocardin-related transcription factor B	Mus musculus
P59862	Cdh26,Gm1010	0.916507	-0.125782	0.784336	193.133	1	14	14	85.1	Cadherin-like protein 26	Mus musculus
P59941	Sirt6,Sir2l6	0.001	-1000			1	2	2	36.9	NAD-dependent protein deacetylase sirtuin-6	Mus musculus
P59997	Kdm2a,Fbxl11,Jhdm1a,Kiaa1004	0.806201	-0.310788	0.164408	48.3845	4	58	60	132.7	Lysine-specific demethylase 2A	Mus musculus
P59999	Arpc4,Arc20	0.838168	-0.254689	0.0282501	33.5709	10	155	173	19.7	Actin-related protein 2/3 complex subunit 4	Mus musculus
P60122	Ruvbl1,Tip49,Tip49a	1.13593	0.183878	0.142874	47.3131	11	167	174	50.2	RuvB-like 1	Mus musculus
P60229	Eif3e,Eif3s6,Int6	0.841071	-0.2497	0.221928	55.0981	8	113	116	52.2	Eukaryotic translation initiation factor 3 subunit E	Mus musculus
P60330	Espl1,Esp1,Kiaa0165	0.994451	-0.00802834	0.992133	5512.66	1	13	13	233	Separin	Mus musculus
P60335	Pcbp1	1.00159	0.00228871	0.992255	6126.7	6	70	80	37.5	Poly(rC)-binding protein 1	Mus musculus
P60521	Gabarapl2	0.657689	-0.604522	0.0911013	36.7918	2	22	23	13.7	Gamma-aminobutyric acid receptor-associated protein-like 2	Mus musculus
P60670	Nploc4,Kiaa1499,Npl4	0.496568	-1.00994	0.0745967	36.6621	4	30	30	68	Nuclear protein localization protein 4 homolog	Mus musculus
P60762	Morf4l1,Mrg15,Tex189	1.48146	0.567017	0.316987	61.3765	1	21	21	41.5	Mortality factor 4-like protein 1	Mus musculus
P60766	Cdc42	0.937842	-0.0925828	0.747924	177.475	6	60	69	21.3	Cell division control protein 42 homolog	Mus musculus
P60824	Cirbp,Cirp	0.899531	-0.152755	0.846621	274.235	2	25	26	18.6	Cold-inducible RNA-binding protein	Mus musculus
P60843	Eif4a1,Ddx2a,Eif4a	0.825809	-0.27612	0.070222	39.4843	9	149	158	46.2	Eukaryotic initiation factor 4A-I	Mus musculus
P60867	Rps20	0.531772	-0.911119	2.47089e-07	14.3173	4	83	89	13.4	40S ribosomal protein S20	Mus musculus
P60898	Polr2i	2.96598	1.56851	0.379239	56.9966	1	11	11	14.5	DNA-directed RNA polymerase II subunit RPB9	Mus musculus
P61021	Rab5b	0.637462	-0.649588	0.0153761	25.9046	3	26	28	23.7	Ras-related protein Rab-5B	Mus musculus
P61022	Chp1,Chp,Sid470	0.418207	-1.25771	0.00221502	13.0444	2	17	19	22.4	Calcineurin B homologous protein 1	Mus musculus
P61027	Rab10	1.66863	0.738666	0.247945	52.2371	3	20	21	22.5	Ras-related protein Rab-10	Mus musculus
P61028	Rab8b	0.436735	-1.19517	0.136013	34.4312	1	14	14	23.6	Ras-related protein Rab-8B	Mus musculus
P61082	Ube2m,Ubc-rs2,Ubc12	1.23969	0.309975	0.590496	112.547	3	36	41	20.9	NEDD8-conjugating enzyme Ubc12	Mus musculus
P61087	Ube2k,Hip2	1.00649	0.00932775	0.970651	1324.06	6	79	82	22.4	Ubiquitin-conjugating enzyme E2 K	Mus musculus
P61089	Ube2n,Blu	0.741901	-0.430702	0.0144073	29.7341	6	70	83	17.1	Ubiquitin-conjugating enzyme E2 N	Mus musculus
P61148	Fgf1,Fgf-1,Fgfa	1.83216	0.873542			1	3	3	17.4	RecName: Full=Fibroblast growth factor 1; Short=FGF-1; AltName: Full=Acidic fibroblast growth factor; Short=aFGF; AltName: Full=Heparin-binding growth factor 1; Short=HBGF-1; Flags: Precursor	Mus musculus
P61161	Actr2,Arp2	0.909081	-0.13752	0.482099	89.9851	11	146	167	44.8	Actin-related protein 2	Mus musculus
P61164	Actr1a,Ctrn1	0.997327	-0.00386217	0.988153	3262.39	6	96	103	42.6	Alpha-centractin	Mus musculus
P61202	Cops2,Csn2,Trip15	0.763424	-0.389444	0.0750695	39.2869	5	65	67	51.6	COP9 signalosome complex subunit 2	Mus musculus
P61211	Arl1	0.977514	-0.0328114	0.866243	316.178	6	87	87	20.4	ADP-ribosylation factor-like protein 1	Mus musculus
P61222	Abce1,Rli	0.930001	-0.104696	0.636719	127.838	13	131	151	67.3	ATP-binding cassette sub-family E member 1	Mus musculus
P61255	Rpl26	1.0491	0.0691478	0.647494	131.898	11	118	127	17.3	60S ribosomal protein L26	Mus musculus
P61290	Psme3	1.21941	0.286185	0.854733	286.012	2	20	20	29.5	Proteasome activator complex subunit 3	Mus musculus
P61358	Rpl27	0.798948	-0.323826	0.061887	38.1729	8	97	112	15.8	60S ribosomal protein L27	Mus musculus
P61406	Smg6,Est1a,Kiaa0732	1.08956	0.123748	0.949801	660.659	2	8	8	160.5	Telomerase-binding protein EST1A	Mus musculus
P61458	Pcbd1,Dcoh,Pcbd	0.413406	-1.27437			1	4	4	12	Pterin-4-alpha-carbinolamine dehydratase	Mus musculus
P61514	Rpl37a	1.05442	0.0764464	0.89755	397.585	3	27	27	10.3	60S ribosomal protein L37a	Mus musculus
P61600	Naa20,Nat5	1.3478	0.430608	0.277093	59.2898	3	35	35	20.4	N-alpha-acetyltransferase 20	Mus musculus
P61620	Sec61a1,Sec61a	0.704715	-0.504889			1	5	5	52.3	Protein transport protein Sec61 subunit alpha isoform 1	Mus musculus
P61622	Itga11	0.798867	-0.323973	0.683738	99.0492	1	7	7	133	Integrin alpha-11	Mus musculus
P61750	Arf4	0.712594	-0.488849	0.59259	109.824	3	19	20	20.4	ADP-ribosylation factor 4	Mus musculus
P61759	Vbp1,Pfdn3	1.27518	0.3507	0.311694	62.287	2	26	27	22.4	Prefoldin subunit 3	Mus musculus
P61793	Lpar1,Edg2,Gpcr26,Lpa1,Vzg1	0.25572	-1.96736	0.0551715	9.53076	1	11	12	41.1	Lysophosphatidic acid receptor 1	Mus musculus
P61922	Abat,Gabat	0.581245	-0.782782	2.91022e-05	18.7066	10	130	140	56.5	4-aminobutyrate aminotransferase, mitochondrial	Mus musculus
P61924	Copz1,Copz	2.75415	1.46161	0.252202	52.7418	3	20	21	20.2	Coatomer subunit zeta-1	Mus musculus
P61957	Sumo2,Smt3a,Smt3h2	0.211694	-2.23995			1	3	3	10.9	Small ubiquitin-related modifier 2	Mus musculus
P61961	Ufm1	1.01215	0.0174164	0.97567	1526.99	3	23	26	9.1	Ubiquitin-fold modifier 1	Mus musculus
P61963	Dcaf7,Han11,Wdr68	0.001	-1000			1	4	4	38.9	DDB1- and CUL4-associated factor 7	Mus musculus
P61965	Wdr5,Big,Big3	0.873608	-0.194943	0.582296	109.272	3	29	34	36.6	WD repeat-containing protein 5	Mus musculus
P61967	Ap1s1,Ap19	0.412418	-1.27782	0.305748	46.988	1	11	11	18.7	AP-1 complex subunit sigma-1A	Mus musculus
P61971	Nutf2,Ntf2	1.19117	0.252373	0.423272	78.1067	2	36	40	14.5	Nuclear transport factor 2	Mus musculus
P61979	Hnrnpk,Hnrpk	0.965474	-0.0506911	0.734011	170.288	18	203	241	51	Heterogeneous nuclear ribonucleoprotein K	Mus musculus
P61982	Ywhag	1.2874	0.364456	0.540081	99.1476	6	34	45	28.3	14-3-3 protein gamma	Mus musculus
P62046	Lrch1,Chdc1,Kiaa1016	1.01265	0.0181404	0.988153	3111.35	1	12	12	79.1	Leucine-rich repeat and calponin homology domain-containing protein 1	Mus musculus
P62071	Rras2	0.001	-1000			1	1	1	23.4	Ras-related protein R-Ras2	Mus musculus
P62073	Timm10,Tim10	0.480114	-1.05855	0.357931	60.9064	1	14	14	10.3	Mitochondrial import inner membrane translocase subunit Tim10	Mus musculus
P62075	Timm13,Tim13a,Timm13a	0.666929	-0.584396	0.310474	47.6349	1	12	12	10.5	Mitochondrial import inner membrane translocase subunit Tim13	Mus musculus
P62077	Timm8b,Ddp2,Tim8b	0.779159	-0.36001	0.424232	67.6189	1	13	14	9.3	Mitochondrial import inner membrane translocase subunit Tim8 B	Mus musculus
P62082	Rps7	0.478013	-1.06488	0.144624	27.8826	1	11	12	22.1	40S ribosomal protein S7	Mus musculus
P62137	Ppp1ca,Ppp1a	0.769173	-0.37862	0.0317683	33.1868	4	62	69	37.5	Serine/threonine-protein phosphatase PP1-alpha catalytic subunit	Mus musculus
P62141	Ppp1cb	1.23228	0.301335	0.623561	121.263	2	28	31	37.2	Serine/threonine-protein phosphatase PP1-beta catalytic subunit	Mus musculus
P62192	Psmc1	0.813732	-0.297375	0.107662	43.2552	8	80	91	49.2	26S proteasome regulatory subunit 4	Mus musculus
P62196	Psmc5,Sug1	1.6699	0.73976	0.000751449	22.5653	10	102	111	45.6	26S proteasome regulatory subunit 8	Mus musculus
P62242	Rps8	0.798853	-0.323999	0.095718	42.4038	12	128	144	24.2	40S ribosomal protein S8	Mus musculus
P62245	Rps15a	0.884591	-0.176918	0.310251	64.8695	10	119	126	14.8	40S ribosomal protein S15a	Mus musculus
P62254	Ube2g1,Ube2g	0.934096	-0.098358			1	4	4	19.5	Ubiquitin-conjugating enzyme E2 G1	Mus musculus
P62257	Ube2h	1.17872	0.23722	0.748677	164.877	1	13	13	20.7	Ubiquitin-conjugating enzyme E2 H	Mus musculus
P62259	Ywhae	0.785573	-0.348182	0.158149	48.5941	13	140	151	29.2	14-3-3 protein epsilon	Mus musculus
P62264	Rps14	0.86846	-0.203468	0.701675	152.135	5	39	42	16.3	40S ribosomal protein S14	Mus musculus
P62267	Rps23	0.634305	-0.656751	0.000414253	20.8854	5	66	70	15.8	40S ribosomal protein S23	Mus musculus
P62281	Rps11	0.536707	-0.897793	0.0365668	33.8352	8	62	71	18.4	40S ribosomal protein S11	Mus musculus
P62301	Rps13	1.57789	0.657995	0.000192556	21.0162	11	147	170	17.2	40S ribosomal protein S13	Mus musculus
P62305	Snrpe	1.02783	0.0396061	0.951221	754.225	2	22	26	10.8	Small nuclear ribonucleoprotein E	Mus musculus
P62307	Snrpf	1000	1000			2	2	2	9.7	Small nuclear ribonucleoprotein F	Mus musculus
P62309	Snrpg	0.757066	-0.401509	0.49804	88.939	2	21	27	8.5	Small nuclear ribonucleoprotein G	Mus musculus
P62311	Lsm3	1.24612	0.317443	0.584536	100.445	1	12	13	11.8	U6 snRNA-associated Sm-like protein LSm3	Mus musculus
P62313	Lsm6	0.802917	-0.316678	0.38253	73.2631	4	51	53	9.1	U6 snRNA-associated Sm-like protein LSm6	Mus musculus
P62315	Snrpd1	1.0808	0.112095	0.668759	140.295	4	89	96	13.3	Small nuclear ribonucleoprotein Sm D1	Mus musculus
P62317	Snrpd2	0.813134	-0.298436	0.443476	81.8463	3	39	39	13.5	Small nuclear ribonucleoprotein Sm D2	Mus musculus
P62320	Snrpd3	0.894833	-0.160309	0.804142	219.951	2	24	27	13.9	Small nuclear ribonucleoprotein Sm D3	Mus musculus
P62331	Arf6	1.12678	0.172202	0.518967	96.2964	3	51	53	20.1	ADP-ribosylation factor 6	Mus musculus
P62334	Psmc6,Sug2	1.21879	0.285446	0.231898	55.9447	7	83	88	44.2	26S proteasome regulatory subunit 10B	Mus musculus
P62340	Tbpl1,Tlf,Tlp,Tlp21,Trf2,Trp	0.73166	-0.450754	0.347593	61.1212	2	16	18	20.9	TATA box-binding protein-like protein 1	Mus musculus
P62342	Selt	0.001	-1000			1	1	1	22.3	RecName: Full=Selenoprotein T; Short=SelT; Flags: Precursor	Mus musculus
P62482	Kcnab2,Ckbeta2,I2rf5,Kcnb3	1.23122	0.300086	0.467338	85.9102	2	37	38	41	Voltage-gated potassium channel subunit beta-2	Mus musculus
P62488	Polr2g	0.883874	-0.178087	0.519066	94.5209	2	27	35	19.3	DNA-directed RNA polymerase II subunit RPB7	Mus musculus
P62627	Dynlrb1,Dncl2a,Dnlc2a	1.13236	0.179337	0.214752	51.9921	2	31	39	11	Dynein light chain roadblock-type 1	Mus musculus
P62631	Eef1a2,Eef1al,Stn	0.83698	-0.256735	0.622038	120.197	2	26	26	50.5	Elongation factor 1-alpha 2	Mus musculus
P62702	Rps4x,Rps4	1.07307	0.101744	0.66145	137.835	10	149	155	29.6	40S ribosomal protein S4, X isoform	Mus musculus
P62717	Rpl18a	0.727045	-0.459882	0.00651059	27.3489	9	93	104	20.7	60S ribosomal protein L18a	Mus musculus
P62743	Ap2s1,Ap17,Claps2	0.710604	-0.492882	0.0124867	27.4161	2	37	40	17	AP-2 complex subunit sigma	Mus musculus
P62746	Rhob,Arhb	1000	1000			1	2	2	22.1	Rho-related GTP-binding protein RhoB	Mus musculus
P62748	Hpcal1	1.03781	0.05354	0.941281	651.685	3	26	28	22.3	Hippocalcin-like protein 1	Mus musculus
P62751	Rpl23a	0.777759	-0.362605	0.0334561	34.1597	9	104	125	17.7	60S ribosomal protein L23a	Mus musculus
P62754	Rps6	0.978617	-0.0311832	0.974971	1502.3	7	29	37	28.7	40S ribosomal protein S6	Mus musculus
P62774	Mtpn,Gcdp	0.258425	-1.95218			1	2	2	12.9	Myotrophin	Mus musculus
P62806	Hist1h4a,Hist1h4b,H4-53,Hist1h4c,H4-12,Hist1h4d,Hist1h4f,Hist1h4h,Hist1h4i,Hist1h4j,Hist1h4k,Hist1h4m,Hist2h4a,Hist2h4,Hist4h4	0.978587	-0.0312273	0.853406	290.511	20	322	361	11.4	Histone H4	Mus musculus
P62814	Atp6v1b2,Atp6b2,Vat2	1.34387	0.426391	0.0210425	31.7282	6	89	96	56.6	V-type proton ATPase subunit B, brain isoform	Mus musculus
P62821	Rab1A,Rab1	0.888764	-0.170128	0.780912	200.03	5	38	42	22.7	Ras-related protein Rab-1A	Mus musculus
P62827	Ran,Rasl2-8	0.746007	-0.422739	0.0740986	39.9916	7	146	153	24.4	GTP-binding nuclear protein Ran	Mus musculus
P62830	Rpl23	1.20286	0.266468	0.478949	88.6773	6	63	71	14.9	60S ribosomal protein L23	Mus musculus
P62835	Rap1a,Krev-1	0.001	-1000			1	4	4	21	Ras-related protein Rap-1A	Mus musculus
P62843	Rps15,Rig	0.737338	-0.439601	0.0592707	37.4926	5	75	90	17	40S ribosomal protein S15	Mus musculus
P62849	Rps24	0.930852	-0.103377	0.858633	299.041	5	33	35	15.4	40S ribosomal protein S24	Mus musculus
P62852	Rps25	0.719836	-0.47426	0.0334692	33.7476	7	73	79	13.7	40S ribosomal protein S25	Mus musculus
P62855	Rps26	0.783955	-0.351158	0.588216	111.44	3	32	35	13	40S ribosomal protein S26	Mus musculus
P62858	Rps28	0.515867	-0.954929	0.589032	97.6576	2	12	12	7.8	40S ribosomal protein S28	Mus musculus
P62869	Tceb2	0.335792	-1.57436	0.00635503	20.9722	5	23	26	13.2	Elongin-B	Mus musculus
P62876	Polr2l	0.79185	-0.336701	0.50104	77.6176	1	10	11	7.6	DNA-directed RNA polymerases I, II, and III subunit RPABC5	Mus musculus
P62881	Gnb5	1.23885	0.309			1	4	4	43.6	Guanine nucleotide-binding protein subunit beta-5	Mus musculus
P62889	Rpl30	0.621117	-0.687063	0.0185385	29.4668	4	43	47	12.8	60S ribosomal protein L30	Mus musculus
P62892	Rpl39	0.544099	-0.87806	0.170425	35.3838	1	13	14	6.4	60S ribosomal protein L39	Mus musculus
P62897	Cycs	0.749182	-0.416612	0.0709716	39.0431	6	81	90	11.6	Cytochrome c, somatic	Mus musculus
P62900	Rpl31	0.829862	-0.269057	0.240126	56.7258	5	81	85	14.5	60S ribosomal protein L31	Mus musculus
P62908	Rps3	0.916289	-0.126126	0.314161	65.6972	21	271	309	26.7	40S ribosomal protein S3	Mus musculus
P62911	Rpl32	0.442164	-1.17735	5.07586e-08	11.5993	4	50	59	15.9	60S ribosomal protein L32	Mus musculus
P62915	Gtf2b	0.650918	-0.619451	0.316541	52.8042	1	13	13	34.8	Transcription initiation factor IIB	Mus musculus
P62918	Rpl8	0.733984	-0.44618	0.00168113	24.6205	12	160	171	28	60S ribosomal protein L8	Mus musculus
P62960	Ybx1,Msy-1,Msy1,Nsep1,Yb1	0.167123	-2.58102			2	6	6	35.7	Nuclease-sensitive element-binding protein 1	Mus musculus
P62962	Pfn1	0.752814	-0.409635	0.06497	38.7095	8	118	133	15	Profilin-1	Mus musculus
P62965	Crabp1	1.00786	0.0113023	0.967668	1178.86	2	25	27	15.6	Cellular retinoic acid-binding protein 1	Mus musculus
P62996	Tra2b,Sfrs10,Silg41	0.001	-1000			1	2	2	33.7	Transformer-2 protein homolog beta	Mus musculus
P63001	Rac1	1.28305	0.359572			1	2	2	21.5	Ras-related C3 botulinum toxin substrate 1	Mus musculus
P63005	Pafah1b1,Lis-1,Lis1,Pafaha	0.902207	-0.148469	0.485756	90.2992	6	77	96	46.7	Platelet-activating factor acetylhydrolase IB subunit alpha	Mus musculus
P63011	Rab3a	0.773295	-0.370909	0.910471	435.985	1	14	14	25	Ras-related protein Rab-3A	Mus musculus
P63017	Hspa8,Hsc70,Hsc73	0.790823	-0.338573	0.0266289	33.5878	22	286	296	70.9	Heat shock cognate 71 kDa protein	Mus musculus
P63028	Tpt1,Trt	1.24595	0.317247	0.311225	64.4531	6	63	68	19.5	Translationally-controlled tumor protein	Mus musculus
P63030	Mpc1,Brp44l	1.14041	0.189553	0.915594	471.048	2	17	18	12.5	Mitochondrial pyruvate carrier 1	Mus musculus
P63034	Cyth2,Pscd2,Sec7b	1.55133	0.63351	0.681944	133.134	2	13	13	46.6	Cytohesin-2	Mus musculus
P63037	Dnaja1,Dnaj2,Hsj2,Hspf4	0.69351	-0.528012	0.000128663	19.5311	6	78	81	44.9	DnaJ homolog subfamily A member 1	Mus musculus
P63038	Hspd1,Hsp60	0.995372	-0.00669157	0.96371	1022.4	34	454	512	61	60 kDa heat shock protein, mitochondrial	Mus musculus
P63054	Pcp4,Pep19	0.791211	-0.337866	0.850212	267.08	1	12	12	6.8	Calmodulin regulator protein PCP4	Mus musculus
P63073	Eif4e	0.868761	-0.202969	0.285283	61.4008	4	63	68	25.1	Eukaryotic translation initiation factor 4E	Mus musculus
P63082	Atp6v0c,Atp6c,Atp6l,Atpl,Mvp	0.76824	-0.380371	0.677017	137.952	2	18	18	15.8	V-type proton ATPase 16 kDa proteolipid subunit	Mus musculus
P63085	Mapk1,Erk2,Mapk,Prkm1	1.35454	0.437804	0.206954	52.2357	8	49	65	41.3	Mitogen-activated protein kinase 1	Mus musculus
P63087	Ppp1cc	0.001	-1000			1	1	1	37	Serine/threonine-protein phosphatase PP1-gamma catalytic subunit	Mus musculus
P63101	Ywhaz	0.818125	-0.289607	0.287872	62.4844	13	174	191	27.8	14-3-3 protein zeta/delta	Mus musculus
P63147	Ube2b,Rad6b	1.36422	0.448075	0.1965	38.3527	1	12	14	17.3	Ubiquitin-conjugating enzyme E2 B	Mus musculus
P63154	Crnkl1	1.06082	0.0851837	0.803663	221.523	5	51	52	83.4	Crooked neck-like protein 1	Mus musculus
P63158	Hmgb1,Hmg-1,Hmg1	0.565689	-0.821919	0.000185679	20.4163	9	99	105	24.9	High mobility group protein B1	Mus musculus
P63166	Sumo1,Smt3c,Smt3h3,Ubl1	0.001	-1000			1	2	2	11.6	Small ubiquitin-related modifier 1	Mus musculus
P63168	Dynll1,Dlc1,Dncl1,Dnclc1	0.81052	-0.303081	0.736408	158.113	1	13	14	10.4	Dynein light chain 1, cytoplasmic	Mus musculus
P63239	Pcsk1,Att-1,Nec-1,Nec1	3.31876	1.73064			2	10	11	84.2	Neuroendocrine convertase 1	Mus musculus
P63242	Eif5a	1.0289	0.0411089	0.922623	521.083	4	45	55	16.8	Eukaryotic translation initiation factor 5A-1	Mus musculus
P63254	Crip1,Crip	0.470431	-1.08795	0.589169	68.3428	2	7	7	8.5	Cysteine-rich protein 1	Mus musculus
P63268	Actg2,Acta3,Actsg	0.286925	-1.80125	5.65137e-07	15.1568	5	98	107	41.9	Actin, gamma-enteric smooth muscle	Mus musculus
P63276	Rps17	0.731547	-0.450977	0.0791699	39.4025	5	56	60	15.5	40S ribosomal protein S17	Mus musculus
P63280	Ube2i,Ubc9,Ubce2i,Ubce9	2.45028	1.29295			1	3	3	18	SUMO-conjugating enzyme UBC9	Mus musculus
P63321	Rala,Ral,Ral-a	0.492703	-1.02121			1	4	4	23.6	Ras-related protein Ral-A	Mus musculus
P63323	Rps12	0.293503	-1.76855	0.0506162	28.4673	2	16	20	14.5	40S ribosomal protein S12	Mus musculus
P63325	Rps10	0.864556	-0.209969	0.0678473	37.0933	2	38	42	18.9	40S ribosomal protein S10	Mus musculus
P63328	Ppp3ca,Calna	0.001	-1000			2	2	2	58.6	Serine/threonine-protein phosphatase 2B catalytic subunit alpha isoform	Mus musculus
P67778	Phb	0.971114	-0.042287	0.824025	247.154	20	202	227	29.8	Prohibitin	Mus musculus
P67871	Csnk2b,Ck2n	0.818381	-0.289156	0.649417	127.469	3	21	24	24.9	Casein kinase II subunit beta	Mus musculus
P67984	Rpl22	1.01109	0.0159092	0.958461	885.342	7	94	101	14.8	60S ribosomal protein L22	Mus musculus
P68037	Ube2l3,Ubce7	1.70613	0.77073	0.000636213	21.712	9	75	91	17.9	Ubiquitin-conjugating enzyme E2 L3	Mus musculus
P68040	Gnb2l1,Gnb2-rs1	1.01163	0.0166815	0.942227	671.592	11	132	141	35.1	Receptor of activated protein C kinase 1	Mus musculus
P68134	Acta1,Acta	0.516637	-0.952777	0.806309	168.76	1	7	7	42.1	Actin, alpha skeletal muscle	Mus musculus
P68181	Prkacb,Pkacb	1.04676	0.0659307	0.877184	337.825	4	47	50	40.7	cAMP-dependent protein kinase catalytic subunit beta	Mus musculus
P68254	Ywhaq	0.781733	-0.355253	0.797237	200.238	3	14	19	27.8	14-3-3 protein theta	Mus musculus
P68368	Tuba4a,Tuba4	0.720528	-0.472873	0.140367	45.3044	3	42	44	49.9	Tubulin alpha-4A chain	Mus musculus
P68372	Tubb4b,Tubb2c	0.397165	-1.33219	0.274515	47.4383	1	13	14	49.8	Tubulin beta-4B chain	Mus musculus
P68404	Prkcb,Pkcb,Prkcb1	0.893898	-0.161818	0.413035	76.9415	4	44	46	76.8	Protein kinase C beta type	Mus musculus
P68433	Hist1h3a,H3a,Hist1h3g,H3.1-221,H3g,Hist1h3h,H3.1-291,H3h,Hist1h3i,H3.1-I,H3i	1.32115	0.401794	0.344601	24.1044	1	5	5	15.4	Histone H3.1	Mus musculus
P68500	Cntn5	0.973297	-0.0390482			1	7	8	120.7	Contactin-5	Mus musculus
P68510	Ywhah	0.615226	-0.700811	0.0999736	40.5589	8	40	42	28.2	14-3-3 protein eta	Mus musculus
P69566	Ranbp9,Ranbpm	1.13594	0.183888	0.531824	83.4695	1	11	12	71	Ran-binding protein 9	Mus musculus
P70122	Sbds	0.812271	-0.299967	0.0398907	35.2213	7	111	116	28.8	Ribosome maturation protein SBDS	Mus musculus
P70124	Serpinb5,Pi5,Spi5,Spi7	0.761779	-0.392556	0.0226914	32.5755	17	156	173	42.1	Serpin B5	Mus musculus
P70158	Smpdl3a,Asml3a	0.96882	-0.0456989	0.802592	220.767	9	139	154	49.9	Acid sphingomyelinase-like phosphodiesterase 3a	Mus musculus
P70168	Kpnb1,Impnb	1.04739	0.0667971	0.657318	135.897	18	234	256	97.2	Importin subunit beta-1	Mus musculus
P70170	Abcc9,Sur2	2.27029	1.18288			1	2	2	174.2	ATP-binding cassette sub-family C member 9	Mus musculus
P70175	Dlg3,Dlgh3	0.552759	-0.855278	0.000742173	15.9099	3	24	32	93.5	Disks large homolog 3	Mus musculus
P70182	Pip5k1a,Pip5k1b	0.888181	-0.171074	0.421117	76.6065	1	26	26	60.5	Phosphatidylinositol 4-phosphate 5-kinase type-1 alpha	Mus musculus
P70188	Kifap3	0.839713	-0.252032	0.425249	70.3519	1	14	14	91.3	Kinesin-associated protein 3	Mus musculus
P70195	Psmb7,Mmc14	0.923714	-0.114481	0.759014	183.567	5	45	50	29.9	Proteasome subunit beta type-7	Mus musculus
P70196	Traf6	0.818951	-0.28815	0.435296	79.2484	2	28	28	60.1	TNF receptor-associated factor 6	Mus musculus
P70202	Lxn	0.981792	-0.0265108	0.959338	870.131	3	16	21	25.5	Latexin	Mus musculus
P70206	Plxna1,Kiaa4053	0.660214	-0.598994	0.19467	49.3403	2	27	27	211.1	Plexin-A1	Mus musculus
P70208	Plxna3	0.60192	-0.732356	0.143909	35.3624	1	14	14	208	Plexin-A3	Mus musculus
P70217	Hoxd13,Hox-4.8	0.166897	-2.58297	0.414219	33.1924	2	9	9	35.9	Homeobox protein Hox-D13	Mus musculus
P70227	Itpr3	0.643735	-0.635462	0.000116809	19.8803	10	102	109	304.3	Inositol 1,4,5-trisphosphate receptor type 3	Mus musculus
P70232	Chl1,Call	0.85562	-0.224958	0.453785	84.4599	5	55	57	135.1	Neural cell adhesion molecule L1-like protein	Mus musculus
P70236	Map2k6,Prkmk6,Sapkk3	0.001	-1000			1	2	2	37.4	Dual specificity mitogen-activated protein kinase kinase 6	Mus musculus
P70248	Myo1f	0.931179	-0.102869	0.759014	182.302	3	30	32	125.9	Unconventional myosin-If	Mus musculus
P70255	Nfic	0.991353	-0.0125296	0.986839	2902.9	3	25	26	48.8	Nuclear factor 1 C-type	Mus musculus
P70257	Nfix	0.857421	-0.221925	0.695837	138.638	1	13	13	53.4	Nuclear factor 1 X-type	Mus musculus
P70265	Pfkfb2	0.767536	-0.381694	0.130995	42.3084	2	25	28	59.9	6-phosphofructo-2-kinase/fructose-2,6-bisphosphatase 2	Mus musculus
P70266	Pfkfb1	1.70435	0.769219			1	6	6	54.8	6-phosphofructo-2-kinase/fructose-2,6-bisphosphatase 1	Mus musculus
P70268	Pkn1,Pkn,Prk1,Prkcl1	1.00997	0.0143138	0.965847	1125.52	5	40	51	104.4	Serine/threonine-protein kinase N1	Mus musculus
P70269	Ctse	0.001	-1000			1	1	1	42.9	Cathepsin E	Mus musculus
P70271	Pdlim4,Ril	0.001	-1000			2	2	2	35.6	PDZ and LIM domain protein 4	Mus musculus
P70274	Sepp1,Selp	0.140596	-2.83038			1	7	8	41.2	Selenoprotein P	Mus musculus
P70277	St6galnac2,Siat7,Siat7b	4.70318	2.23364			1	4	4	42.5	Alpha-N-acetylgalactosaminide alpha-2,6-sialyltransferase 2	Mus musculus
P70279	Surf6,Surf-6	2.36973	1.24472	0.473537	64.327	1	11	11	41.2	Surfeit locus protein 6	Mus musculus
P70280	Vamp7,Sybl1	1.40567	0.491258			1	3	3	25	Vesicle-associated membrane protein 7	Mus musculus
P70288	Hdac2,Yy1bp	0.565902	-0.821375	0.290405	58.8601	2	24	24	55.3	Histone deacetylase 2	Mus musculus
P70290	Mpp1	1.31713	0.397401	0.178093	50.1888	7	72	78	52.2	55 kDa erythrocyte membrane protein	Mus musculus
P70295	Aup1	0.871171	-0.198973	0.705496	138.125	2	11	14	46.1	Ancient ubiquitous protein 1	Mus musculus
P70296	Pebp1,Pbp,Pebp	0.700665	-0.513204	0.0926223	41.6905	7	87	97	20.8	Phosphatidylethanolamine-binding protein 1	Mus musculus
P70297	Stam,Stam1	0.510576	-0.969801	0.243397	31.0192	1	11	13	59.8	Signal transducing adapter molecule 1	Mus musculus
P70302	Stim1,Sim	0.899318	-0.153097	0.482998	90.0399	10	114	130	77.6	Stromal interaction molecule 1	Mus musculus
P70303	Ctps2	0.981513	-0.0269212	0.930458	581.535	5	69	73	65.5	CTP synthase 2	Mus musculus
P70315	Was,Wasp	0.001	-1000			1	3	3	54.2	Wiskott-Aldrich syndrome protein homolog	Mus musculus
P70318	Tial1	1.00318	0.00457774	0.986683	2908.63	6	83	99	43.4	Nucleolysin TIAR	Mus musculus
P70321	Hoxb13	0.644003	-0.63486	0.197282	44.6565	2	17	17	31	Homeobox protein Hox-B13	Mus musculus
P70323	Tbx1	0.836349	-0.257823	0.777358	186.451	1	14	14	51.7	T-box transcription factor TBX1	Mus musculus
P70333	Hnrnph2,Hnrph2	1.7151	0.778295	0.203607	50.7208	2	30	31	49.3	Heterogeneous nuclear ribonucleoprotein H2	Mus musculus
P70335	Rock1	0.786513	-0.346457	0.188437	48.4705	3	28	33	158.2	Rho-associated protein kinase 1	Mus musculus
P70336	Rock2	0.751358	-0.412427	0.0807588	40.3487	8	90	101	160.6	Rho-associated protein kinase 2	Mus musculus
P70343	Casp4,Casp11,Caspl,Ich3	0.664892	-0.588809	0.639626	82.5179	1	9	9	42.7	Caspase-4	Mus musculus
[truncated: 5,043 more rows]
