# Supplementary material for: Global proteomic identifies multiple cancer-related signaling pathways altered by a gut pathobiont associated with colorectal cancer
Source: Sci Rep. 2023 Sep 11;13:14960. doi: 10.1038/s41598-023-41951-3 (PMC10495336; doi:10.1038/s41598-023-41951-3)
Supplement: Supplementary file 18 — Supplementary Table 18. [file 41598_2023_41951_MOESM18_ESM.xls]

## Sheet: Summary
Design-based Quantification of Phospho-sites
Source
Name :	Healthy - SGG/SGM article?
Location in myProMS :	Ewa Pasquereau > 08/11/2019 - Quanti label free Phosphos Polypes > Phospho label free Quantification of groups
Design level :	Experiment
Peptide XIC extraction engine :	MassChroQ (v2.2.1)
Labeling :	Label-free
Quantification parameters
Quantification method :	Protein ratio based on peptide intensity [Simple ratios - Software: myProMS-Quant v3.2]
State #1 :	Healthy SGM: 7 bio. rep. / 7 observations	•C9829FD : XIC extraction extraction all •C9835FD : XIC extraction extraction all •C9841FD : XIC extraction extraction all •C9847FD : XIC extraction extraction all •C9852FD : XIC extraction extraction all •C9857FD : XIC extraction extraction all •C9861FD : XIC extraction extraction all
State #2 :	Healthy SGG: 8 bio. rep. / 8 observations	•C9830FD : XIC extraction extraction all •C9836FD : XIC extraction extraction all •C9842FD : XIC extraction extraction all •C9848FD : XIC extraction extraction all •C9853FD : XIC extraction extraction all •C9858FD : XIC extraction extraction all •C9862FD : XIC extraction extraction all •C9864FD : XIC extraction extraction all
Peptide selection :	•Proteotypic peptides only. •Missed cleavage allowed. •Modifications allowed: Carbamidomethyl. •All charge states. •All sources. •Phospho-sites positions are confirmed if PhosphoRS probability ≥ 95%, others are excluded.
Protein selection :	All visible proteins
Bias correction :	Median & Scale at peptide level
Infinite ratios :	Not avoided
Created :	26/11/2019 15:46:11 by Florent Dingli
Export settings
Ratios exported :	•Healthy SGG/Healthy SGM
Absolute fold change ≥	*User selection* (+INF=1000, 1/INF=0.001)
Adj. p-value ≤	*User selection*
Coefficient of variation ≤	*User selection*
Peptides used for ratio ≥	1
Sort by :	Identifiers

## Sheet: Results
12005/12005 sites 4102/4102 proteins	Gene & Synonyms	Site context	Healthy SGG/Healthy SGM						Total peptides in set	MW (kDa)	Description	Species
			Ratio	Log2(Ratio)	Adj. p-value	CV %	Dist. pept. used	Pept. used
A0A0A6YY83-Phospho:S974	Pcdh7	VNEKLSDsPSMGRYR	0.457503	-1.12815			1	6	6	136.8	Protocadherin 7	Mus musculus
A0A0A6YY83-Phospho:S1011	Pcdh7	TVQLHPQsPTAGKKH	0.912455	-0.132174	0.870461	333.15	1	9	10	136.8	Protocadherin 7	Mus musculus
A0A0A6YY83-Phospho:T1013	Pcdh7	QLHPQSPtAGKKHQA	1.17529	0.233016	0.803174	232.077	1	14	14	136.8	Protocadherin 7	Mus musculus
A0A0A6YY83-Phospho:S1185	Pcdh7	MPVDERGsQEKLANG	0.232529	-2.10452	0.0420665	23.0781	1	8	8	136.8	Protocadherin 7	Mus musculus
A0A0B4J1K3-Phospho:S7.T14	Trav13-5,B230359F08Rik	_MKRLMCsLLGLLCT,SLLGLLCtQVCWVKG	1.126	0.171202	0.470238	84.6167	1	10	10	11.9	SubName: Full=T cell receptor alpha variable 13-5 {ECO:0000313|Ensembl:ENSMUSP00000100448}; Flags: Fragment	Mus musculus
A0A0G2JG52-Phospho:S372	Crybg1,Aim1	GTDDCEDsDDMEKRS	0.756995	-0.401645	0.838319	250.075	1	4	4	223.4	Crystallin beta-gamma domain-containing 1	Mus musculus
A0A0G2JG52-Phospho:S881	Crybg1,Aim1	KPGVGEAsPPSTPEH	1.54925	0.631571	0.453008	82.9168	2	13	16	223.4	Crystallin beta-gamma domain-containing 1	Mus musculus
A0A0G2JG52-Phospho:S881.S884.T885	Crybg1,Aim1	KPGVGEAsPPSTPEH,VGEASPPsTPEHSPE,GEASPPStPEHSPET	1000	1000			1	1	1	223.4	Crystallin beta-gamma domain-containing 1	Mus musculus
A0A0G2JG52-Phospho:S881.T885	Crybg1,Aim1	KPGVGEAsPPSTPEH,GEASPPStPEHSPET	0.622266	-0.684398			1	2	2	223.4	Crystallin beta-gamma domain-containing 1	Mus musculus
A0A0G2JG52-Phospho:T1025.T1029	Crybg1,Aim1	QRPGQDAtSPLTPTR,QDATSPLtPTRLLNI	0.001	-1000			1	1	1	223.4	Crystallin beta-gamma domain-containing 1	Mus musculus
A0A0G2JG52-Phospho:T1029	Crybg1,Aim1	QDATSPLtPTRLLNI	0.001	-1000			1	2	2	223.4	Crystallin beta-gamma domain-containing 1	Mus musculus
A0A0G2JG52-Phospho:S1079	Crybg1,Aim1	KKARVPNsPAPHFAM	0.598682	-0.740139	0.21998	51.5402	1	14	15	223.4	Crystallin beta-gamma domain-containing 1	Mus musculus
A0A0G2JG52-Phospho:S1352	Crybg1,Aim1	SGMSLSDsMTLRGSM	1.23295	0.30211	0.537433	94.747	1	7	7	223.4	Crystallin beta-gamma domain-containing 1	Mus musculus
A0A0J9YUD5-Phospho:S1218	Nup205	GMEDENRsVSGFLHF	0.501683	-0.995152	0.370791	66.0848	1	8	10	233.1	SubName: Full=Nucleoporin 205 {ECO:0000313|Ensembl:ENSMUSP00000144126}	Mus musculus
A0A0U1RNF2-Phospho:S9	Lcmt1	ASSSRESsFSSCSSS	0.001	-1000			1	3	3	38.2	SubName: Full=Leucine carboxyl methyltransferase 1 {ECO:0000313|Ensembl:ENSMUSP00000145539}	Mus musculus
A0A0U1RNF2-Phospho:S247	Lcmt1	IENLRRRsCDLAGVE	2.23986	1.16341	0.0112755	25.0146	2	27	28	38.2	SubName: Full=Leucine carboxyl methyltransferase 1 {ECO:0000313|Ensembl:ENSMUSP00000145539}	Mus musculus
A0A140LIJ4-Phospho:S3705	Dnah14	LMSRPFFsDAPLPQK	1.22144	0.288579	0.865907	307.497	1	5	5	516.9	Dynein, axonemal, heavy chain 14	Mus musculus
A0A140LJ72-Phospho:T7337	Muc16	SMKNGAQtQVDVLCT	0.333068	-1.58611	0.280264	53.9611	1	8	8	908.7	Mucin 16	Mus musculus
A0A140T8V5-Phospho:S141.S142	Pcna-ps2	SCVIKMPsSEFARIC,CVIKMPSsEFARICR	0.832463	-0.264541	0.548042	102.396	1	12	14	28.8	RecName: Full=Proliferating cell nuclear antigen {ECO:0000256|RuleBase:RU000641}	Mus musculus
A0A1D5RLM8-Phospho:T4155	Gm11639	KDMKIEFtDKEYLNL	0.70186	-0.510744	0.642361	111.066	1	4	4	654.2	SubName: Full=Predicted gene 11639 {ECO:0000313|Ensembl:ENSMUSP00000148433}	Mus musculus
A0A1D5RMN0-Phospho:S98	Tnip3	RRKDLTNsLERKIKH	0.907798	-0.139556			1	4	4	32.3	TNFAIP3-interacting protein 3	Mus musculus
A0A1W2P7D5-Phospho:S275	Tnfrsf14	ETEEETAsN______	0.662711	-0.593548	0.512126	93.159	1	10	11	30.3	SubName: Full=Tumor necrosis factor receptor superfamily, member 14 (herpesvirus entry mediator) {ECO:0000313|Ensembl:ENSMUSP00000151575}	Mus musculus
A0A1Y7VN40-Phospho:S966	Gm30302	HPRDRQEsNVDALRA	1.83453	0.875411			1	8	8	124.2	Predicted gene, 30302	Mus musculus
A0A286YCV9-Phospho:S658	Kif13b	CRGVDRLsFHSPSAQ	0.938405	-0.0917172			1	7	7	204.9	SubName: Full=Kinesin family member 13B {ECO:0000313|Ensembl:ENSMUSP00000153168}	Mus musculus
A0A286YCV9-Phospho:S732	Kif13b	DANRKRGsLLSEPAI	0.831542	-0.266139	0.33744	64.2968	1	11	13	204.9	SubName: Full=Kinesin family member 13B {ECO:0000313|Ensembl:ENSMUSP00000153168}	Mus musculus
A0A286YCV9-Phospho:S858	Kif13b	GDDPTEVsSEKEAQE	0.478124	-1.06454			1	2	2	204.9	SubName: Full=Kinesin family member 13B {ECO:0000313|Ensembl:ENSMUSP00000153168}	Mus musculus
A0A286YCV9-Phospho:S1378	Kif13b	KGKLSRRsISSPSMN	1000	1000			1	1	1	204.9	SubName: Full=Kinesin family member 13B {ECO:0000313|Ensembl:ENSMUSP00000153168}	Mus musculus
A0A286YCV9-Phospho:S1380.S1383	Kif13b	KLSRRSIsSPSMNRL,RRSISSPsMNRLSGS	0.635329	-0.654424			1	5	5	204.9	SubName: Full=Kinesin family member 13B {ECO:0000313|Ensembl:ENSMUSP00000153168}	Mus musculus
A0A286YCV9-Phospho:S1380	Kif13b	KLSRRSIsSPSMNRL	12.3998	3.63224	0.00665214	22.7079	2	24	26	204.9	SubName: Full=Kinesin family member 13B {ECO:0000313|Ensembl:ENSMUSP00000153168}	Mus musculus
A0A286YCV9-Phospho:S1383	Kif13b	RRSISSPsMNRLSGS	1000	1000			1	1	1	204.9	SubName: Full=Kinesin family member 13B {ECO:0000313|Ensembl:ENSMUSP00000153168}	Mus musculus
A0A286YCV9-Phospho:S1390	Kif13b	SMNRLSGsRQELSPS	0.838776	-0.253642	0.373808	70.4692	1	14	15	204.9	SubName: Full=Kinesin family member 13B {ECO:0000313|Ensembl:ENSMUSP00000153168}	Mus musculus
A0A286YCV9-Phospho:S1390.S1395	Kif13b	SMNRLSGsRQELSPS,SGSRQELsPSHSLGS	0.693699	-0.527618			1	3	3	204.9	SubName: Full=Kinesin family member 13B {ECO:0000313|Ensembl:ENSMUSP00000153168}	Mus musculus
A0A286YCV9-Phospho:S1409	Kif13b	SNKGRWEsQQDVSQT	0.745527	-0.423668	0.030163	29.8368	2	27	30	204.9	SubName: Full=Kinesin family member 13B {ECO:0000313|Ensembl:ENSMUSP00000153168}	Mus musculus
A0A286YCV9-Phospho:S1481	Kif13b	DRRGRHSsPLAHQPV	0.001	-1000			1	2	2	204.9	SubName: Full=Kinesin family member 13B {ECO:0000313|Ensembl:ENSMUSP00000153168}	Mus musculus
A0A286YCV9-Phospho:S1512	Kif13b	TEEAQQGsPGPSGAL	0.81385	-0.297166	0.611231	118.868	1	10	11	204.9	SubName: Full=Kinesin family member 13B {ECO:0000313|Ensembl:ENSMUSP00000153168}	Mus musculus
A0A286YCV9-Phospho:S1658	Kif13b	PASAVPTsPFRIRKV	0.001	-1000			1	1	1	204.9	SubName: Full=Kinesin family member 13B {ECO:0000313|Ensembl:ENSMUSP00000153168}	Mus musculus
A0A286YCV9-Phospho:S1709	Kif13b	LGRLEVTsDSEDASE	1.08665	0.119892	0.396397	72.2111	1	10	15	204.9	SubName: Full=Kinesin family member 13B {ECO:0000313|Ensembl:ENSMUSP00000153168}	Mus musculus
A0A286YCV9-Phospho:S1709.S1711	Kif13b	LGRLEVTsDSEDASE,RLEVTSDsEDASEVP	0.001	-1000			1	5	5	204.9	SubName: Full=Kinesin family member 13B {ECO:0000313|Ensembl:ENSMUSP00000153168}	Mus musculus
A0A286YCV9-Phospho:S1798.S1799	Kif13b	VGTGRRRsSGLQPQG,GTGRRRSsGLQPQGA	0.726949	-0.460074	0.280264	58.5441	1	14	15	204.9	SubName: Full=Kinesin family member 13B {ECO:0000313|Ensembl:ENSMUSP00000153168}	Mus musculus
A0A286YCV9-Phospho:S1799	Kif13b	GTGRRRSsGLQPQGA	0.905514	-0.143191	0.917555	522.189	2	16	17	204.9	SubName: Full=Kinesin family member 13B {ECO:0000313|Ensembl:ENSMUSP00000153168}	Mus musculus
A0A286YCV9-Phospho:S1818	Kif13b	RSATISGsATNLASL	0.001	-1000			1	3	3	204.9	SubName: Full=Kinesin family member 13B {ECO:0000313|Ensembl:ENSMUSP00000153168}	Mus musculus
A0A2I3BQG2-Phospho:S68	Crybg2	KVQTQSHsEWDLRVR	0.552381	-0.856264			1	5	6	197.8	SubName: Full=Crystallin beta-gamma domain-containing 2 {ECO:0000313|Ensembl:ENSMUSP00000154159}	Mus musculus
A0A2I3BQG2-Phospho:S728	Crybg2	TVPEPPPsPSSPRRK	0.847193	-0.239238			1	7	7	197.8	SubName: Full=Crystallin beta-gamma domain-containing 2 {ECO:0000313|Ensembl:ENSMUSP00000154159}	Mus musculus
A0A2I3BQG2-Phospho:S728.S730	Crybg2	TVPEPPPsPSSPRRK,PEPPPSPsSPRRKAA	1000	1000			1	1	1	197.8	SubName: Full=Crystallin beta-gamma domain-containing 2 {ECO:0000313|Ensembl:ENSMUSP00000154159}	Mus musculus
A0A2I3BQG2-Phospho:S748	Crybg2	QSPCAPAsPKSKFVP	1.49313	0.57834	0.676511	144.101	1	11	11	197.8	SubName: Full=Crystallin beta-gamma domain-containing 2 {ECO:0000313|Ensembl:ENSMUSP00000154159}	Mus musculus
A0A338P6K9-Phospho:T1394.S1401	Qser1	TVAIEGFtDEENIES,TDEENIEsGGEGQYR	0.001	-1000			1	5	5	194.5	Glutamine and serine rich 1	Mus musculus
A0A338P6S8-Phospho:S404	Abi3bp	KPRGSWAsSEEPWVV	0.970799	-0.042756	0.954224	952.614	1	12	12	179.5	ABI gene family, member 3 (NESH) binding protein	Mus musculus
A1A5B6-Phospho:S560	Tbc1d25	GRLLRQAsLDGLQQL	0.789501	-0.340988	0.278064	58.3043	1	14	14	82.6	TBC1 domain family member 25	Mus musculus
A1L3P4-Phospho:S700	Slc9a6	SLDDTRHsPA_____	0.886145	-0.174385	0.800706	221.137	1	7	7	78	Sodium/hydrogen exchanger	Mus musculus
A2A432-Phospho:T140	Cul4b,mKIAA0695	DSTSSSStPPQPRDS	0.001	-1000			1	1	1	110.7	Cullin-4B	Mus musculus
A2A432-Phospho:S147	Cul4b,mKIAA0695	TPPQPRDsASPSTSS	0.523597	-0.933472	0.643103	129.268	1	9	9	110.7	Cullin-4B	Mus musculus
A2A432-Phospho:T202	Cul4b,mKIAA0695	SSSSSSPtAATSQQQ	0.810924	-0.302362			1	5	5	110.7	Cullin-4B	Mus musculus
A2A484-Phospho:S410	Zmynd8	LNFDMTAsPKILLSK	0.954014	-0.0679184			1	7	8	136.9	SubName: Full=Protein Zmynd8	Mus musculus
A2A484-Phospho:S429	Zmynd8	GGAGRRIsLSDMPRS	0.001	-1000			1	1	1	136.9	SubName: Full=Protein Zmynd8	Mus musculus
A2A484-Phospho:S490.S494	Zmynd8	TKTGQAGsLSGSPKP,QAGSLSGsPKPFSPQ	0.132622	-2.91461			1	5	5	136.9	SubName: Full=Protein Zmynd8	Mus musculus
A2A484-Phospho:S658	Zmynd8	KEEAKSNsPVSEKPD	0.637748	-0.648942	0.235424	54.8077	2	22	23	136.9	SubName: Full=Protein Zmynd8	Mus musculus
A2A484-Phospho:S674	Zmynd8	TPAKDKAsPEPEKDF	0.328847	-1.60451	0.0174275	23.6329	1	14	15	136.9	SubName: Full=Protein Zmynd8	Mus musculus
A2A484-Phospho:S763	Zmynd8	STSAGNQsPPETPVL	2.45587	1.29623			1	6	6	136.9	SubName: Full=Protein Zmynd8	Mus musculus
A2A4P0-Phospho:S484	Dhx8	TKQSMDMsPIKIVKN	0.621822	-0.685426	0.616165	121.024	1	10	10	142.6	ATP-dependent RNA helicase DHX8	Mus musculus
A2A5R2-Phospho:S218.S227	Arfgef2,Arfgep2,Big2	PMQSKPQsPVIQATA,VIQATAGsPKFSRLK	0.840764	-0.250227	0.189814	48.2715	1	15	15	202.2	Brefeldin A-inhibited guanine nucleotide-exchange protein 2	Mus musculus
A2A5R2-Phospho:S227	Arfgef2,Arfgep2,Big2	VIQATAGsPKFSRLK	0.81618	-0.29304	0.81815	251.784	1	15	15	202.2	Brefeldin A-inhibited guanine nucleotide-exchange protein 2	Mus musculus
A2A5R2-Phospho:S621	Arfgef2,Arfgep2,Big2	LDMARRCsVTSVEST	0.0672566	-3.89418	0.263464	47.2048	1	6	8	202.2	Brefeldin A-inhibited guanine nucleotide-exchange protein 2	Mus musculus
A2A5R2-Phospho:S621.T623	Arfgef2,Arfgep2,Big2	LDMARRCsVTSVEST,MARRCSVtSVESTVS	0.677477	-0.561756	0.0327105	21.1855	1	8	9	202.2	Brefeldin A-inhibited guanine nucleotide-exchange protein 2	Mus musculus
A2A5R2-Phospho:S1518	Arfgef2,Arfgep2,Big2	DVDLDRQsLSSIDRN	0.679523	-0.557406	0.25169	48.5196	1	7	7	202.2	Brefeldin A-inhibited guanine nucleotide-exchange protein 2	Mus musculus
A2A5R2-Phospho:S1520.S1521	Arfgef2,Arfgep2,Big2	DLDRQSLsSIDRNAS,LDRQSLSsIDRNASE	0.672247	-0.572936	0.415671	74.0586	1	9	12	202.2	Brefeldin A-inhibited guanine nucleotide-exchange protein 2	Mus musculus
A2A5R2-Phospho:S1535	Arfgef2,Arfgep2,Big2	ERGQSQLsNPTDDSW	0.290092	-1.78542	0.185639	43.8296	1	9	9	202.2	Brefeldin A-inhibited guanine nucleotide-exchange protein 2	Mus musculus
A2A654-Phospho:S1302	Bptf	LDDVSIQsPGPNCQR	0.740266	-0.433884	0.333475	63.6755	1	11	12	333.2	Bromodomain PHD finger transcription factor	Mus musculus
A2A654-Phospho:S1312	Bptf	PNCQRQNsVESDLDA	1.04051	0.0572898	0.975088	1663.95	1	8	8	333.2	Bromodomain PHD finger transcription factor	Mus musculus
A2A654-Phospho:S2099	Bptf	VLATKVGsPATVTFQ	1000	1000			1	2	2	333.2	Bromodomain PHD finger transcription factor	Mus musculus
A2A654-Phospho:S2264	Bptf	LQPSAPHsPRPQQGQ	1.03229	0.0458509	0.916608	503.974	1	8	9	333.2	Bromodomain PHD finger transcription factor	Mus musculus
A2A699-Phospho:S785	Fam171a2	ASELRRDsLTSPEDE	0.741444	-0.43159	0.206534	48.8419	1	13	14	87.5	Protein FAM171A2	Mus musculus
A2A6A1-Phospho:S1039	Gpatch8,Gpatc8,Kiaa0553	SKIYRSQsPHYFQSG	0.001	-1000			1	1	1	165	G patch domain-containing protein 8	Mus musculus
A2A6A1-Phospho:S1179.S1185	Gpatch8,Gpatc8,Kiaa0553	RGEEQEHsEPEEGSP,HSEPEEGsPRSSDAP	10.5341	3.39699	0.0191073	19.4965	1	9	9	165	G patch domain-containing protein 8	Mus musculus
A2A6P4-Phospho:S62.S64	Fam104a,D11Wsu99e	RGAAPRRsPSPAAMS,AAPRRSPsPAAMSER	0.968175	-0.0466604	0.985193	2876.32	1	8	9	19.6	SubName: Full=Family with sequence similarity 104, member A {ECO:0000313|Ensembl:ENSMUSP00000113652}	Mus musculus
A2A6T1-Phospho:S318	Cdr2l,Gm21	HAVRKSCsDTALNAI	0.622862	-0.683014	0.0587287	28.8016	1	10	12	53.2	Cerebellar degeneration-related protein 2-like	Mus musculus
A2A6T1-Phospho:S393	Cdr2l,Gm21	VQTSRPIsRDSSWRD	2.50494	1.32477	0.243329	49.3023	1	8	9	53.2	Cerebellar degeneration-related protein 2-like	Mus musculus
A2A6T1-Phospho:S397	Cdr2l,Gm21	RPISRDSsWRDLLGG	0.498421	-1.00456	0.0718952	31.8455	1	11	11	53.2	Cerebellar degeneration-related protein 2-like	Mus musculus
A2A716-Phospho:S347	Osbpl7	ESLHRIPsAPVIPTH	0.571087	-0.808217	0.152935	33.7168	1	7	10	108.1	Oxysterol-binding protein	Mus musculus
A2A716-Phospho:S393	Osbpl7	RVGRLHGsVPNLSRY	0.990315	-0.0140404	0.976128	1773.11	1	13	13	108.1	Oxysterol-binding protein	Mus musculus
A2A791-Phospho:S121	Zmym4,Kiaa0425,Zfp262,Znf262	RRAAHQEsDNENEIQ	0.778756	-0.360757	0.0436441	32.0821	2	24	32	172.4	Zinc finger MYM-type protein 4	Mus musculus
A2A791-Phospho:S242	Zmym4,Kiaa0425,Zfp262,Znf262	IGSELGNsFASNIRI	0.609397	-0.714546	0.259985	54.9901	1	12	13	172.4	Zinc finger MYM-type protein 4	Mus musculus
A2A791-Phospho:S1182	Zmym4,Kiaa0425,Zfp262,Znf262	RRRGRKKsVVPVEPR	2.54963	1.35029	0.42759	73.247	1	7	12	172.4	Zinc finger MYM-type protein 4	Mus musculus
A2A7B5-Phospho:S638	Prdm2	SKKRRTAsPPVLPKI	0.844923	-0.243109	0.759195	190.949	1	12	12	187.2	PR domain-containing 2, with ZNF domain	Mus musculus
A2A7B5-Phospho:S777	Prdm2	KLESRSDsPAWSLSG	0.881246	-0.182384	0.896526	407.28	1	8	8	187.2	PR domain-containing 2, with ZNF domain	Mus musculus
A2A7B5-Phospho:S792	Prdm2	RDERETGsPPCFDEY	0.366149	-1.4495	0.173389	44.9276	1	12	12	187.2	PR domain-containing 2, with ZNF domain	Mus musculus
A2A7S8-Phospho:S109	Kiaa1522	EDTISIYsQKSYMTE	1000	1000			1	2	2	104.8	Uncharacterized protein KIAA1522	Mus musculus
A2A7S8-Phospho:S143	Kiaa1522	STFRPHDsFPKSGKS	0.646545	-0.629176			1	4	4	104.8	Uncharacterized protein KIAA1522	Mus musculus
A2A7S8-Phospho:S159	Kiaa1522	RRRRERRsTVLGLPQ	1000	1000			1	1	1	104.8	Uncharacterized protein KIAA1522	Mus musculus
A2A7S8-Phospho:S213	Kiaa1522	LGTGVRVsLQALEAE	0.897341	-0.156272	0.50245	92.9673	1	14	15	104.8	Uncharacterized protein KIAA1522	Mus musculus
A2A7S8-Phospho:S349	Kiaa1522	RPRSRNAsSSSDNWS	0.906332	-0.141889	0.885897	376.036	1	10	10	104.8	Uncharacterized protein KIAA1522	Mus musculus
A2A7S8-Phospho:S402.S407	Kiaa1522	PGGSGRGsPSGGSTA,RGSPSGGsTAETSDT	1000	1000			1	1	1	104.8	Uncharacterized protein KIAA1522	Mus musculus
A2A7S8-Phospho:S402	Kiaa1522	PGGSGRGsPSGGSTA	0.962115	-0.0557191	0.902308	439.783	1	14	15	104.8	Uncharacterized protein KIAA1522	Mus musculus
A2A7S8-Phospho:S445	Kiaa1522	PPPRRTYsLHQRGSA	0.611401	-0.709808			1	8	11	104.8	Uncharacterized protein KIAA1522	Mus musculus
A2A7S8-Phospho:S543	Kiaa1522	GLAVAPAsPGKAQPP	2.90037	1.53623	0.0636956	35.1548	2	23	28	104.8	Uncharacterized protein KIAA1522	Mus musculus
A2A7S8-Phospho:S560	Kiaa1522	DRVTSLRsPGASVSS	0.583411	-0.777415	0.288624	46.1933	1	5	6	104.8	Uncharacterized protein KIAA1522	Mus musculus
A2A7S8-Phospho:S610	Kiaa1522	PKVPAPFsPPPSKSK	0.386209	-1.37255			1	2	2	104.8	Uncharacterized protein KIAA1522	Mus musculus
A2A7S8-Phospho:S667.S671	Kiaa1522	PVASKDEsPPPSPPP,KDESPPPsPPPSYHP	0.001	-1000			1	3	3	104.8	Uncharacterized protein KIAA1522	Mus musculus
A2A7S8-Phospho:S812	Kiaa1522	LQMVRLRsVGASTGI	0.723907	-0.466125	0.551589	105.458	2	20	20	104.8	Uncharacterized protein KIAA1522	Mus musculus
A2A7S8-Phospho:S838.S842	Kiaa1522	KPLRRALsGRASPVT,RALSGRAsPVTAPSS	0.720884	-0.47216	0.589273	108.351	1	7	7	104.8	Uncharacterized protein KIAA1522	Mus musculus
A2A7S8-Phospho:S842	Kiaa1522	RALSGRAsPVTAPSS	0.801827	-0.318637	0.677113	145.073	2	13	19	104.8	Uncharacterized protein KIAA1522	Mus musculus
A2A7S8-Phospho:S842.T845	Kiaa1522	RALSGRAsPVTAPSS,SGRASPVtAPSSGLH	9.45392	3.24091			1	2	2	104.8	Uncharacterized protein KIAA1522	Mus musculus
A2A7S8-Phospho:T874	Kiaa1522	SPASALPtGIPEAEP	1000	1000			1	1	1	104.8	Uncharacterized protein KIAA1522	Mus musculus
A2A7S8-Phospho:S883	Kiaa1522	IPEAEPRsPQSPASK	1.18476	0.244589	0.542307	99.5908	1	10	11	104.8	Uncharacterized protein KIAA1522	Mus musculus
A2A7S8-Phospho:S883.S886	Kiaa1522	IPEAEPRsPQSPASK,AEPRSPQsPASKASF	0.370138	-1.43386	0.241403	54.1689	1	15	15	104.8	Uncharacterized protein KIAA1522	Mus musculus
A2A7S8-Phospho:S909	Kiaa1522	LQLERPVsPEAQADL	0.824044	-0.279207	0.290826	62.3322	2	29	30	104.8	Uncharacterized protein KIAA1522	Mus musculus
A2A7S8-Phospho:S952	Kiaa1522	PPVARKPsVGVPPPS	1.00548	0.00787883	0.996343	11475.6	1	10	10	104.8	Uncharacterized protein KIAA1522	Mus musculus
A2A7S8-Phospho:S952.S959	Kiaa1522	PPVARKPsVGVPPPS,SVGVPPPsPSLPRTE	0.001	-1000			1	1	1	104.8	Uncharacterized protein KIAA1522	Mus musculus
A2A7S8-Phospho:S952.S961	Kiaa1522	PPVARKPsVGVPPPS,GVPPPSPsLPRTESL	0.406335	-1.29926			1	5	5	104.8	Uncharacterized protein KIAA1522	Mus musculus
A2A7S8-Phospho:S959	Kiaa1522	SVGVPPPsPSLPRTE	1000	1000			1	3	3	104.8	Uncharacterized protein KIAA1522	Mus musculus
A2A7S8-Phospho:S1003	Kiaa1522	AATEKMGsPGSDPQK	1000	1000			1	7	7	104.8	Uncharacterized protein KIAA1522	Mus musculus
A2A7Y5-Phospho:S307	Miip,D4Wsu114e,Iip45	YRIHRRKsFDASDTL	0.001	-1000			1	5	5	42.8	Migration and invasion-inhibitory protein	Mus musculus
A2A863-Phospho:S1071	Itgb4	LELQEVDsLLRGRQV	0.457586	-1.12789	0.195279	48.6042	1	14	14	201.7	Integrin beta-4	Mus musculus
A2A863-Phospho:S1451	Itgb4	MDFAYPGsANSLHRM	0.728065	-0.45786	0.0790521	32.9449	1	11	12	201.7	Integrin beta-4	Mus musculus
A2A863-Phospho:S1451.S1454	Itgb4	MDFAYPGsANSLHRM,AYPGSANsLHRMTAA	0.539025	-0.891576	0.229878	51.6579	1	12	13	201.7	Integrin beta-4	Mus musculus
A2A863-Phospho:S1470	Itgb4	VAYGTHLsPHLSHRV	0.665454	-0.587589	0.1084	23.4825	1	5	5	201.7	Integrin beta-4	Mus musculus
A2A863-Phospho:S1479	Itgb4	HLSHRVLsTSSTLTR	0.972149	-0.0407505	0.952026	914.83	1	13	14	201.7	Integrin beta-4	Mus musculus
A2A863-Phospho:S1479.T1485	Itgb4	HLSHRVLsTSSTLTR,LSTSSTLtRDYHSLT	0.636393	-0.65201	0.62542	118.153	1	6	8	201.7	Integrin beta-4	Mus musculus
A2A863-Phospho:S1490	Itgb4	TLTRDYHsLTRTEHS	0.57358	-0.801933			1	8	8	201.7	Integrin beta-4	Mus musculus
A2A863-Phospho:T1528	Itgb4	VGVPDTPtRLVFSAL	1.03251	0.0461614	0.915785	504.951	1	10	10	201.7	Integrin beta-4	Mus musculus
A2A863-Phospho:T1789	Itgb4	LEAGGSLtRHVTQEF	15.487	3.95299	0.000882675	11.5658	1	11	13	201.7	Integrin beta-4	Mus musculus
A2A8U2-Phospho:S441	Tmem201,D4Ertd429e,Net5,Samp1	FRSPRRVsPSSLPGR	2.48459	1.31301	0.0183026	23.8914	1	14	14	72.5	Transmembrane protein 201	Mus musculus
A2A8U2-Phospho:S454	Tmem201,D4Ertd429e,Net5,Samp1	GRLSRALsLGTIPPL	0.001	-1000			1	1	1	72.5	Transmembrane protein 201	Mus musculus
A2A9F4-Phospho:S179	Kdf1	YPYRHATsPVPDVDS	1.12066	0.164347	0.843901	276.334	1	6	6	43.5	Keratinocyte differentiation factor 1	Mus musculus
A2A9K7-Phospho:S522	Cnksr1	EAGSRSAsPGPAQAW	0.001	-1000			1	1	1	77.5	Connector enhancer of kinase suppressor of Ras 1	Mus musculus
A2A9K7-Phospho:S672	Cnksr1	NSDSRAHsPQPLPFD	0.967917	-0.0470451	0.870039	337.591	1	14	15	77.5	Connector enhancer of kinase suppressor of Ras 1	Mus musculus
A2A9K7-Phospho:S672.T690	Cnksr1	NSDSRAHsPQPLPFD,PSQLFPLtPENSRQP	0.574332	-0.800044	0.11751	16.8569	1	4	4	77.5	Connector enhancer of kinase suppressor of Ras 1	Mus musculus
A2A9K7-Phospho:S672.S694	Cnksr1	NSDSRAHsPQPLPFD,FPLTPENsRQPPDL_	0.783362	-0.35225	0.475152	79.3565	1	6	6	77.5	Connector enhancer of kinase suppressor of Ras 1	Mus musculus
A2AAJ9-Phospho:S6029	Obscn,Gm878	MGIGVEIsLGEQGPR	1.8117	0.857347			1	5	5	966.4	Obscurin	Mus musculus
A2AAY5-Phospho:S499	Sh3pxd2b,Fad49,Tks4	KEAPRKAsSDLSAST	0.421731	-1.24561	0.361534	64.8494	1	8	9	101.5	SH3 and PX domain-containing protein 2B	Mus musculus
A2AAY5-Phospho:S528	Sh3pxd2b,Fad49,Tks4	SLPPRKEsIIKSEEE	0.916962	-0.125067	0.47734	88.0239	1	14	15	101.5	SH3 and PX domain-containing protein 2B	Mus musculus
A2AB59-Phospho:S294.S297	Arhgap27,Camgap1	SPATSRAsVGSGESL,TSRASVGsGESLETE	0.001	-1000			1	2	2	97	Rho GTPase-activating protein 27	Mus musculus
A2AB59-Phospho:S297.S300	Arhgap27,Camgap1	TSRASVGsGESLETE,ASVGSGEsLETEWGQ	0.001	-1000			1	2	2	97	Rho GTPase-activating protein 27	Mus musculus
A2AB59-Phospho:S459	Arhgap27,Camgap1	PRSVRKSsQDSDTPA	0.001	-1000			1	2	2	97	Rho GTPase-activating protein 27	Mus musculus
A2AB59-Phospho:S459.S462	Arhgap27,Camgap1	PRSVRKSsQDSDTPA,VRKSSQDsDTPAQAS	2.1072	1.07533			1	2	2	97	Rho GTPase-activating protein 27	Mus musculus
A2AB59-Phospho:S462	Arhgap27,Camgap1	VRKSSQDsDTPAQAS	1000	1000			1	1	1	97	Rho GTPase-activating protein 27	Mus musculus
A2AB59-Phospho:S462.T464	Arhgap27,Camgap1	VRKSSQDsDTPAQAS,KSSQDSDtPAQASPP	1000	1000			1	1	1	97	Rho GTPase-activating protein 27	Mus musculus
A2AB59-Phospho:S632	Arhgap27,Camgap1	DVRQNAAsPSLSPGG	1.05493	0.0771415	0.5883	105.564	1	6	7	97	Rho GTPase-activating protein 27	Mus musculus
A2AB59-Phospho:S632.S636	Arhgap27,Camgap1	DVRQNAAsPSLSPGG,NAASPSLsPGGLESD	1.99513	0.996485	0.0352568	24.7106	1	10	12	97	Rho GTPase-activating protein 27	Mus musculus
A2ABG4-Phospho:S382	Tbc1d16	IRRPKLPsSEIHPEE	1.14973	0.201294	0.540883	98.3222	1	9	12	86.5	SubName: Full=TBC1 domain family, member 16 {ECO:0000313|Ensembl:ENSMUSP00000048516}	Mus musculus
A2ABV5-Phospho:S1117	Med14,Crsp2,Gm641,Trap170	RAGNWPGsPQVSGPS	0.424856	-1.23495	0.263464	55.4733	1	12	12	161	Mediator of RNA polymerase II transcription subunit 14	Mus musculus
A2ABV5-Phospho:S1133.S1141.S1149	Med14,Crsp2,Gm641,Trap170	ATRLPGMsPANPSLH,PANPSLHsPVPDVSH,PVPDVSHsPRAGTSS	1000	1000			1	2	2	161	Mediator of RNA polymerase II transcription subunit 14	Mus musculus
A2ADY9-Phospho:S128	Ddi2	SPGEMASsPQGLDNP	1.07373	0.102636	0.854654	303.845	1	10	10	44.6	Protein DDI1 homolog 2	Mus musculus
A2ADY9-Phospho:S194	Ddi2	QERIRLFsADPFDLE	1.02821	0.0401404	0.935106	659.035	1	13	15	44.6	Protein DDI1 homolog 2	Mus musculus
A2AEV7-Phospho:T285	Ccdc120	VASPTSPtRSLPRSA	1000	1000			1	3	3	67.4	Coiled-coil domain-containing protein 120	Mus musculus
A2AF47-Phospho:S12	Dock11,Ziz2	RKFTKRLsKPGTAAE	0.554468	-0.850825	0.0822738	33.3376	1	11	12	237.8	Dedicator of cytokinesis protein 11	Mus musculus
A2AF47-Phospho:S1237	Dock11,Ziz2	HGIKREDsRGSLIPE	0.796752	-0.327798	0.508974	91.4994	2	10	12	237.8	Dedicator of cytokinesis protein 11	Mus musculus
A2AF47-Phospho:S1237.S1240	Dock11,Ziz2	HGIKREDsRGSLIPE,KREDSRGsLIPEGAT	0.996439	-0.00514699	0.993958	6391.79	1	10	11	237.8	Dedicator of cytokinesis protein 11	Mus musculus
A2AG58-Phospho:S78.S80		HRSYVNRsPSPNVKP,SYVNRSPsPNVKPVE	0.606756	-0.720812	0.0120644	21.1763	1	13	14	90.1	BCLAF1 and THRAP3 family member 3	Mus musculus
A2AG58-Phospho:S205		QEESYPQsPRRGSED	2.92844	1.55013	0.420271	71.9255	1	7	8	90.1	BCLAF1 and THRAP3 family member 3	Mus musculus
A2AG58-Phospho:T594		IFHMASPtERNHQSP	1.6423	0.715719	0.406677	72.6946	1	9	9	90.1	BCLAF1 and THRAP3 family member 3	Mus musculus
A2AGH6-Phospho:S94	Med12,Kiaa0192,Mopa,Tnrc11,Trap230	SDTGRRKsLMNQKDN	1000	1000			1	4	4	244.6	Mediator of RNA polymerase II transcription subunit 12	Mus musculus
A2AGH6-Phospho:S636	Med12,Kiaa0192,Mopa,Tnrc11,Trap230	APGPRPPsPFDDPTD	0.759143	-0.397557	0.463309	84.8447	1	12	12	244.6	Mediator of RNA polymerase II transcription subunit 12	Mus musculus
A2AGH6-Phospho:S699	Med12,Kiaa0192,Mopa,Tnrc11,Trap230	MPCEGKGsPSPEKPD	0.616235	-0.698448			1	5	5	244.6	Mediator of RNA polymerase II transcription subunit 12	Mus musculus
A2AHC3-Phospho:S560	Camsap1	SPQMPRTsPQAPGLV	0.001	-1000			1	1	1	175.9	Calmodulin-regulated spectrin-associated protein 1	Mus musculus
A2AHC3-Phospho:S1069	Camsap1	VHFVEPLsPTGVPGH	0.82602	-0.275752	0.285661	59.6082	2	16	17	175.9	Calmodulin-regulated spectrin-associated protein 1	Mus musculus
A2AHC3-Phospho:S1133	Camsap1	PPSTHPRsPSDPGGE	1000	1000			1	1	1	175.9	Calmodulin-regulated spectrin-associated protein 1	Mus musculus
A2AHC3-Phospho:S1353	Camsap1	PKKPRPKsVHREESY	0.893915	-0.161791			1	7	8	175.9	Calmodulin-regulated spectrin-associated protein 1	Mus musculus
A2AI08-Phospho:S184	Tprn	NRSLAPAsPVRLSQP	28.549	4.83537	0.000128343	8.35919	1	11	13	80.1	Taperin	Mus musculus
A2AI08-Phospho:S196	Tprn	SQPAPPIsPVPVAQR	0.936505	-0.094641	0.787135	215.469	1	15	15	80.1	Taperin	Mus musculus
A2AI08-Phospho:S287.S291	Tprn	KWKPKVEsKEPSLHP,KVESKEPsLHPPPSP	0.001	-1000			1	1	1	80.1	Taperin	Mus musculus
A2AI08-Phospho:S457	Tprn	VRWQRPAsPPPFLPA	0.810439	-0.303224	0.870039	329.695	1	8	8	80.1	Taperin	Mus musculus
A2AI08-Phospho:S501	Tprn	TFIDEVDsEEEAFQE	0.431655	-1.21205	0.217346	51.6448	1	15	15	80.1	Taperin	Mus musculus
A2AIV2-Phospho:S173	Kiaa1429	KEDQFNGsPPRPQPR	0.429602	-1.21893	0.100955	35.7316	1	11	12	201.4	Protein virilizer homolog	Mus musculus
A2AIV2-Phospho:S1577	Kiaa1429	RSFLSEPsSPGRSKT	0.001	-1000			1	1	1	201.4	Protein virilizer homolog	Mus musculus
A2AIV2-Phospho:S1578	Kiaa1429	SFLSEPSsPGRSKTT	0.574636	-0.799279	0.187561	37.883	1	6	6	201.4	Protein virilizer homolog	Mus musculus
A2AIV8-Phospho:S430	Card9	LSSDLEDsSPRNSQE	1.07838	0.108864			1	2	2	62.5	Caspase recruitment domain-containing protein 9	Mus musculus
A2AIV8-Phospho:S461	Card9	GVLADREsPEQPFMA	1.12487	0.169764	0.839007	280.718	1	12	12	62.5	Caspase recruitment domain-containing protein 9	Mus musculus
A2AIW0-Phospho:S241.S245	Sdccag3	DSRISPAsPAGSPNA,SPASPAGsPNADFAA	1.02463	0.0351069	0.922667	495.137	1	4	4	48	Endosome-associated-trafficking regulator 1	Mus musculus
A2AJ15-Phospho:S102	Man1b1	LPAPQKEsAEQEGFA	1.64802	0.720736	0.23598	50.9084	1	10	10	75.2	Endoplasmic reticulum mannosyl-oligosaccharide 1,2-alpha-mannosidase	Mus musculus
A2AJ88-Phospho:S379	Pnpla7	PLLKRSCsVPLPSNH	0.582853	-0.778797	0.0420665	29.0793	1	14	15	150.5	Patatin-like phospholipase domain-containing protein 7	Mus musculus
A2AJ88-Phospho:S1280	Pnpla7	VAAVDDEsDYQTEYE	0.977371	-0.0330212	0.959557	1071.72	1	9	9	150.5	Patatin-like phospholipase domain-containing protein 7	Mus musculus
A2AJI0-Phospho:T74	Map7d1,Kiaa1187,Mtap7d1	PLEPGNPtGQISPQP	1000	1000			1	1	1	93.3	MAP7 domain-containing protein 1	Mus musculus
A2AJI0-Phospho:S78	Map7d1,Kiaa1187,Mtap7d1	GNPTGQIsPQPAPPQ	0.943336	-0.084156			1	3	3	93.3	MAP7 domain-containing protein 1	Mus musculus
A2AJI0-Phospho:S115	Map7d1,Kiaa1187,Mtap7d1	AKPSRRSsQPSPTTV	0.862464	-0.213463	0.697033	154.287	2	13	16	93.3	MAP7 domain-containing protein 1	Mus musculus
A2AJI0-Phospho:S368	Map7d1,Kiaa1187,Mtap7d1	PVCPRSAsASPLTPC	0.661958	-0.595189	0.195639	41.8241	1	7	8	93.3	MAP7 domain-containing protein 1	Mus musculus
A2AJI0-Phospho:S401	Map7d1,Kiaa1187,Mtap7d1	RKPGAGGsPALARRR	0.560856	-0.834297			1	5	5	93.3	MAP7 domain-containing protein 1	Mus musculus
A2AJI0-Phospho:S444	Map7d1,Kiaa1187,Mtap7d1	RNLKKRQsLPASIRP	0.461866	-1.11445	0.0604504	31.6365	1	13	14	93.3	MAP7 domain-containing protein 1	Mus musculus
A2AJI0-Phospho:S544	Map7d1,Kiaa1187,Mtap7d1	KEPAAPAsPAPSPVP	0.354372	-1.49666	0.0229841	23.7581	1	12	13	93.3	MAP7 domain-containing protein 1	Mus musculus
A2AJI0-Phospho:S544.S548.S552	Map7d1,Kiaa1187,Mtap7d1	KEPAAPAsPAPSPVP,APASPAPsPVPSPTP,PAPSPVPsPTPAQPQ	0.232467	-2.1049	0.144024	35.6597	1	7	8	93.3	MAP7 domain-containing protein 1	Mus musculus
A2AJI0-Phospho:S544.S548	Map7d1,Kiaa1187,Mtap7d1	KEPAAPAsPAPSPVP,APASPAPsPVPSPTP	0.274466	-1.8653	0.000109886	8.11019	1	11	12	93.3	MAP7 domain-containing protein 1	Mus musculus
A2AJK6-Phospho:S626	Chd7	NQELRRNsLDVSQEE	0.655305	-0.609762			1	8	8	334.1	Chromodomain-helicase-DNA-binding protein 7	Mus musculus
A2AJK6-Phospho:S2171	Chd7	KAEECEHsPAKERSD	0.420031	-1.25143	0.0027815	16.1438	1	13	13	334.1	Chromodomain-helicase-DNA-binding protein 7	Mus musculus
A2AJK6-Phospho:S2261.S2264	Chd7	GKTFDEEsNASLSTA,FDEESNAsLSTARDE	0.898904	-0.153762			1	2	2	334.1	Chromodomain-helicase-DNA-binding protein 7	Mus musculus
A2AJK6-Phospho:S2548	Chd7	PPIRNIPsPGQLDPD	1.3876	0.472587	0.23363	51.3674	1	11	14	334.1	Chromodomain-helicase-DNA-binding protein 7	Mus musculus
A2AJK6-Phospho:S2945	Chd7	DGETLEGsDAEENLD	0.581056	-0.78325	0.133134	40.5596	2	13	14	334.1	Chromodomain-helicase-DNA-binding protein 7	Mus musculus
A2AJT4-Phospho:S491	Pnisr,Sfrs18,Srrp130	RTPNEAPsVLEPKRE	2.28997	1.19533			1	3	3	92.1	Arginine/serine-rich protein PNISR	Mus musculus
A2AJW4-Phospho:S25	Ppp1r3d,mCG_51138	KLVPRSLsCLSDMDR	0.746954	-0.420908	0.259985	55.4881	1	13	13	30.5	RecName: Full=Protein phosphatase 1 regulatory subunit {ECO:0000256|PIRNR:PIRNR038207}	Mus musculus
A2AKB9-Phospho:S50.S57	Dcaf10,Wdr32	QRGADAAsPPPVAGS,SPPPVAGsPRLPGGP	8.21123	3.0376	0.00243271	7.82016	1	7	7	61.6	DDB1- and CUL4-associated factor 10	Mus musculus
A2AKB9-Phospho:S50	Dcaf10,Wdr32	QRGADAAsPPPVAGS	0.769949	-0.377165			1	3	3	61.6	DDB1- and CUL4-associated factor 10	Mus musculus
A2AKB9-Phospho:S98	Dcaf10,Wdr32	SQAKLSPsSSPRRRS	1.48996	0.575273			1	2	2	61.6	DDB1- and CUL4-associated factor 10	Mus musculus
A2AKB9-Phospho:S356	Dcaf10,Wdr32	LRARRTTsSSDLTTT	0.843209	-0.246038			1	8	8	61.6	DDB1- and CUL4-associated factor 10	Mus musculus
A2AKX3-Phospho:S2595	Setx,Als4,Kiaa0625	STSKRKYsDPDAGLS	4.30943	2.1075	0.129637	37.4475	1	9	10	297.6	Probable helicase senataxin	Mus musculus
A2AL36-Phospho:S1355	Cntrl,Cep1,Cep110	QKASTQHsEEEVDGL	0.484362	-1.04584			1	6	6	268.9	Centriolin	Mus musculus
A2ALK8-Phospho:S335	Ptpn3	GSRNPKKsVNNQYCK	1000	1000			1	4	4	103.9	Tyrosine-protein phosphatase non-receptor type 3	Mus musculus
A2ALK8-Phospho:S357.S359	Ptpn3	WNPVMRRsLSVERLE,PVMRRSLsVERLETK	0.777535	-0.36302	0.54434	101.443	1	12	13	103.9	Tyrosine-protein phosphatase non-receptor type 3	Mus musculus
A2ALK8-Phospho:S359	Ptpn3	PVMRRSLsVERLETK	0.604427	-0.72636			1	5	10	103.9	Tyrosine-protein phosphatase non-receptor type 3	Mus musculus
A2ALK8-Phospho:S367.S370	Ptpn3	VERLETKsLPSRSPP,LETKSLPsRSPPITP	1.72433	0.78604	0.228869	50.9358	1	11	11	103.9	Tyrosine-protein phosphatase non-receptor type 3	Mus musculus
A2ALK8-Phospho:S394.S395	Ptpn3	EIRKPRHsSADNLAN,IRKPRHSsADNLANE	0.001	-1000			2	4	4	103.9	Tyrosine-protein phosphatase non-receptor type 3	Mus musculus
A2ALK8-Phospho:S427	Ptpn3	LSPKDSDsEVSQNHS	0.001	-1000			1	2	2	103.9	Tyrosine-protein phosphatase non-receptor type 3	Mus musculus
A2ALK8-Phospho:S430	Ptpn3	KDSDSEVsQNHSPHR	0.929521	-0.105441			1	7	7	103.9	Tyrosine-protein phosphatase non-receptor type 3	Mus musculus
A2ALK8-Phospho:S459	Ptpn3	QKSSSSVsPSSNAPG	0.422816	-1.2419	0.261505	42.5157	1	5	5	103.9	Tyrosine-protein phosphatase non-receptor type 3	Mus musculus
A2ALK8-Phospho:S459.S467	Ptpn3	QKSSSSVsPSSNAPG,PSSNAPGsCSPDGVD	1000	1000			1	1	1	103.9	Tyrosine-protein phosphatase non-receptor type 3	Mus musculus
A2ALK8-Phospho:S467	Ptpn3	PSSNAPGsCSPDGVD	0.001	-1000			1	1	1	103.9	Tyrosine-protein phosphatase non-receptor type 3	Mus musculus
A2ALS5-Phospho:S441	Rap1gap,Kiaa0474,Rap1ga1	VIRSRSQsMDAMGLS	0.99516	-0.00699954	0.987097	3433.8	1	12	13	73.4	Rap1 GTPase-activating protein 1	Mus musculus
A2ALS5-Phospho:T464	Rap1gap,Kiaa0474,Rap1ga1	TSHSGSFtPNNPDLA	0.001	-1000			1	2	2	73.4	Rap1 GTPase-activating protein 1	Mus musculus
A2ALS5-Phospho:S484	Rap1gap,Kiaa0474,Rap1ga1	SLIVPGKsPTRKKSG	1000	1000			2	2	2	73.4	Rap1 GTPase-activating protein 1	Mus musculus
A2ALS5-Phospho:S499	Rap1gap,Kiaa0474,Rap1ga1	PFGSRRSsAIGIENI	1000	1000			1	1	1	73.4	Rap1 GTPase-activating protein 1	Mus musculus
A2ALS5-Phospho:S515.T522	Rap1gap,Kiaa0474,Rap1ga1	EVQEKREsPPAGQKT,SPPAGQKtPDSGHVS	0.78312	-0.352695	0.726139	167.436	1	10	12	73.4	Rap1 GTPase-activating protein 1	Mus musculus
A2ALS5-Phospho:S606	Rap1gap,Kiaa0474,Rap1ga1	GTPHKRDsFLYSTWL	0.69529	-0.524314	0.361938	63.1925	1	7	8	73.4	Rap1 GTPase-activating protein 1	Mus musculus
A2ALU4-Phospho:S151	Shroom2,Apxl	KSQHQASsSSHDLSG	0.001	-1000			1	1	1	164.7	Protein Shroom2	Mus musculus
A2ALU4-Phospho:S213	Shroom2,Apxl	GGHSKRDsAYGSFST	0.638123	-0.648094	0.299181	56.3586	1	8	8	164.7	Protein Shroom2	Mus musculus
A2ALU4-Phospho:S236	Shroom2,Apxl	LPKADASsTENILYK	0.001	-1000			1	3	3	164.7	Protein Shroom2	Mus musculus
A2ALU4-Phospho:S285	Shroom2,Apxl	VPGNSSKsPRPEDNV	2.14195	1.09893			1	2	2	164.7	Protein Shroom2	Mus musculus
A2ALU4-Phospho:S318	Shroom2,Apxl	PDKKKAPsPPPLGLP	0.918801	-0.122176	0.813387	245.014	1	13	14	164.7	Protein Shroom2	Mus musculus
A2ALU4-Phospho:S676	Shroom2,Apxl	TVTLAGDsEAEDCAG	0.847791	-0.23822	0.408075	76.0394	1	14	15	164.7	Protein Shroom2	Mus musculus
A2ALU4-Phospho:S935	Shroom2,Apxl	RSSGRYHsADDILDA	1.01005	0.0144205			1	3	3	164.7	Protein Shroom2	Mus musculus
A2ALU4-Phospho:S1043	Shroom2,Apxl	METSRSPsPQFAPQK	0.841882	-0.24831	0.88266	352.326	1	6	6	164.7	Protein Shroom2	Mus musculus
A2ALU4-Phospho:S1153	Shroom2,Apxl	PPEPRPPsTPAPPVR	0.913444	-0.130611	0.764565	194.923	1	11	11	164.7	Protein Shroom2	Mus musculus
A2ALU4-Phospho:S1165	Shroom2,Apxl	PVRDSCSsPPSLNYG	0.437933	-1.19122	0.211474	50.4338	1	14	15	164.7	Protein Shroom2	Mus musculus
A2ALV5-Phospho:S260	Shoc1	KLKKPLNsIPKIMDS	1.18701	0.247335			1	8	8	168.1	Protein shortage in chiasmata 1 ortholog	Mus musculus
A2AMD0-Phospho:S211	Gm12666	SRDLEFCsTEEEKET	0.723454	-0.467027	0.0518812	26.4718	1	9	14	28.5	SubName: Full=Predicted gene 12666 {ECO:0000313|Ensembl:ENSMUSP00000122212}; Flags: Fragment	Mus musculus
A2AMD0-Phospho:S211.T212	Gm12666	SRDLEFCsTEEEKET,RDLEFCStEEEKETG	0.788997	-0.341909	0.895409	385.849	1	5	8	28.5	SubName: Full=Predicted gene 12666 {ECO:0000313|Ensembl:ENSMUSP00000122212}; Flags: Fragment	Mus musculus
A2AMM0-Phospho:T212	Cavin4,Murc	NMQKTRQtLDKKVSG	0.424346	-1.23669	0.160586	44.056	1	13	14	41	Caveolae-associated protein 4	Mus musculus
A2AN08-Phospho:S362	Ubr4,Kiaa0462,Zubr1	AQQVRTGsTSSKEDD	0.001	-1000			1	1	1	572.3	E3 ubiquitin-protein ligase UBR4	Mus musculus
A2AN08-Phospho:S1746	Ubr4,Kiaa0462,Zubr1	MKESAFQsEPRVSES	0.0179588	-5.79917	0.00376814	14.0827	1	10	12	572.3	E3 ubiquitin-protein ligase UBR4	Mus musculus
A2AN08-Phospho:S2719	Ubr4,Kiaa0462,Zubr1	TLPSSPRsNTPMGDK	1000	1000			1	1	1	572.3	E3 ubiquitin-protein ligase UBR4	Mus musculus
A2AN08-Phospho:T2721	Ubr4,Kiaa0462,Zubr1	PSSPRSNtPMGDKDD	0.198429	-2.3333	0.161812	21.9167	1	4	4	572.3	E3 ubiquitin-protein ligase UBR4	Mus musculus
A2AN08-Phospho:S2740	Ubr4,Kiaa0462,Zubr1	DADEKMQsSGIPDGG	1.05401	0.0758925	0.89054	387.632	1	9	10	572.3	E3 ubiquitin-protein ligase UBR4	Mus musculus
A2AN08-Phospho:S2909	Ubr4,Kiaa0462,Zubr1	VAGEHSVsGRSSAYG	0.001	-1000			1	2	2	572.3	E3 ubiquitin-protein ligase UBR4	Mus musculus
A2AN08-Phospho:S3857	Ubr4,Kiaa0462,Zubr1	ASQYRALsVLGCGHT	0.828622	-0.271213			1	2	2	572.3	E3 ubiquitin-protein ligase UBR4	Mus musculus
A2APB8-Phospho:S737	Tpx2	LPLTVPVsPKFSTRF	1.25508	0.327779	0.710032	156.394	1	8	8	85.9	Targeting protein for Xklp2	Mus musculus
A2APT9-Phospho:S89	Klhdc7a	GRRRRKAsKGAGTSL	0.768578	-0.379736	0.268628	57.5515	1	15	15	83.6	Kelch domain-containing protein 7A	Mus musculus
A2APT9-Phospho:S344	Klhdc7a	GGASEAAsPQPVASP	0.309762	-1.69077	0.0250582	22.4502	1	10	11	83.6	Kelch domain-containing protein 7A	Mus musculus
A2APT9-Phospho:S361	Klhdc7a	PGFSRKVsLLQIAEN	0.001	-1000			1	2	2	83.6	Kelch domain-containing protein 7A	Mus musculus
A2APV2-Phospho:S171	Fmnl2,Kiaa1902,Man	KSKPWSRsIEDLHRG	5.3901	2.43031	0.292301	56.8035	1	9	9	123.1	Formin-like protein 2	Mus musculus
A2APV2-Phospho:S1015	Fmnl2,Kiaa1902,Man	MEQQDAKsPSHKSKR	0.886175	-0.174336	0.613448	119.778	1	10	10	123.1	Formin-like protein 2	Mus musculus
A2AQ25-Phospho:S353	Skt,Etl4,Kiaa1217	IPRDRLSsLPVSRSI	2.04615	1.03291	0.140806	42.5104	1	14	17	213	Sickle tail protein	Mus musculus
A2AQ25-Phospho:S359.S361	Skt,Etl4,Kiaa1217	SSLPVSRsISPSPSA,LPVSRSIsPSPSAIL	0.928407	-0.10717			1	2	2	213	Sickle tail protein	Mus musculus
A2AQ25-Phospho:S361	Skt,Etl4,Kiaa1217	LPVSRSIsPSPSAIL	0.675639	-0.565677	0.446734	82.7144	1	15	15	213	Sickle tail protein	Mus musculus
A2AQ25-Phospho:S361.S365	Skt,Etl4,Kiaa1217	LPVSRSIsPSPSAIL,RSISPSPsAILERRD	0.001	-1000			1	1	1	213	Sickle tail protein	Mus musculus
A2AQ25-Phospho:S405	Skt,Etl4,Kiaa1217	LYHEGRMsIASSHGG	0.001	-1000			1	2	2	213	Sickle tail protein	Mus musculus
A2AQ25-Phospho:S468.S474	Skt,Etl4,Kiaa1217	SHLPTLGsKTPPASP,GSKTPPAsPHRVGDL	1000	1000			1	1	1	213	Sickle tail protein	Mus musculus
A2AQ25-Phospho:T470	Skt,Etl4,Kiaa1217	LPTLGSKtPPASPHR	0.001	-1000			1	3	3	213	Sickle tail protein	Mus musculus
A2AQ25-Phospho:T470.S474	Skt,Etl4,Kiaa1217	LPTLGSKtPPASPHR,GSKTPPAsPHRVGDL	0.469008	-1.09231	8.4895e-06	5.48184	1	12	16	213	Sickle tail protein	Mus musculus
A2AQ25-Phospho:S510	Skt,Etl4,Kiaa1217	RASPSRQsFKKEPGT	1.26025	0.333713			1	7	8	213	Sickle tail protein	Mus musculus
A2AQ25-Phospho:S869	Skt,Etl4,Kiaa1217	PLHCSTGsPGDVKSE	1000	1000			1	1	1	213	Sickle tail protein	Mus musculus
A2AQ25-Phospho:S1035	Skt,Etl4,Kiaa1217	KLELSEDsPNSEQEL	1.21914	0.285864			1	2	2	213	Sickle tail protein	Mus musculus
A2AQ25-Phospho:S1035.S1038	Skt,Etl4,Kiaa1217	KLELSEDsPNSEQEL,LSEDSPNsEQELDKI	1.46956	0.555388			1	4	4	213	Sickle tail protein	Mus musculus
A2AQ25-Phospho:S1038	Skt,Etl4,Kiaa1217	LSEDSPNsEQELDKI	0.368809	-1.43905			1	4	5	213	Sickle tail protein	Mus musculus
A2AQ25-Phospho:S1049	Skt,Etl4,Kiaa1217	LDKIGGKsPPPPPPP	0.795648	-0.329797	0.515214	97.7768	2	25	25	213	Sickle tail protein	Mus musculus
A2AQ25-Phospho:T1385	Skt,Etl4,Kiaa1217	PSEEHTAtDNIAFMI	0.001	-1000			1	1	1	213	Sickle tail protein	Mus musculus
A2AQ25-Phospho:S1466	Skt,Etl4,Kiaa1217	RSAYKRLsTIFEECD	1.42478	0.510737	0.26211	54.6302	1	11	12	213	Sickle tail protein	Mus musculus
A2AQ25-Phospho:S1550	Skt,Etl4,Kiaa1217	KAEQRKLsSADSPDS	0.888249	-0.170964			1	7	8	213	Sickle tail protein	Mus musculus
A2AQ25-Phospho:S1570	Skt,Etl4,Kiaa1217	MVDDQFEsPKKKFKF	1.03138	0.0445806	0.9608	1118.63	1	10	10	213	Sickle tail protein	Mus musculus
A2AQ25-Phospho:S1647	Skt,Etl4,Kiaa1217	ARRQEQLsPEGTLPA	1.24678	0.318204	0.554424	104.58	1	13	15	213	Sickle tail protein	Mus musculus
A2AQ25-Phospho:S1713	Skt,Etl4,Kiaa1217	PHMAQEVsPRSLLVL	0.945281	-0.0811845	0.935785	666.69	1	13	13	213	Sickle tail protein	Mus musculus
A2AQ25-Phospho:T1795	Skt,Etl4,Kiaa1217	AGGDCKPtSPSLPAS	0.001	-1000			1	1	1	213	Sickle tail protein	Mus musculus
A2AQ25-Phospho:S1843	Skt,Etl4,Kiaa1217	SIASTPLsPQAGRSA	0.524057	-0.932204	0.50085	72.5626	1	4	4	213	Sickle tail protein	Mus musculus
A2AQ25-Phospho:S1905	Skt,Etl4,Kiaa1217	SSPPSPAsPTSLNQG	0.899827	-0.15228	0.759547	182.342	1	6	7	213	Sickle tail protein	Mus musculus
A2AQ99-Phospho:S644	Duox2	SLKKQPAsDGVPAME	0.888795	-0.170077	0.662036	139.334	1	14	15	171.6	SubName: Full=Protein Duox2	Mus musculus
A2AQ99-Phospho:S962	Duox2	QSSACRVsFINRTPG	0.387531	-1.36762			1	4	4	171.6	SubName: Full=Protein Duox2	Mus musculus
A2AQH4-Phospho:S1448	Bcorl1	QKTRSSKsPTPVKPT	1000	1000			1	1	1	190.5	BCL-6 corepressor-like protein 1	Mus musculus
A2AR02-Phospho:S354.T356	Ppig	SRDRFRRsETPPHWR,DRFRRSEtPPHWRQE	0.352552	-1.50409	0.438735	74.9989	1	7	7	88.3	Peptidyl-prolyl cis-trans isomerase G	Mus musculus
A2AR02-Phospho:S395	Ppig	EIKENQRsPVRVKEK	0.280416	-1.83436	0.146336	42.0682	1	12	12	88.3	Peptidyl-prolyl cis-trans isomerase G	Mus musculus
A2ARK0-Phospho:S533	Fam83c	KKVSLSQsHDHLDRL	0.001	-1000			1	2	2	84.1	Protein FAM83C	Mus musculus
A2ARP1-Phospho:S939	Ppip5k1,Hisppd2a,Kiaa0377,Vip1	EMKTDPGsIENLCPG	0.840737	-0.250274	0.453323	85.4932	2	23	25	159.9	Inositol hexakisphosphate and diphosphoinositol-pentakisphosphate kinase 1	Mus musculus
A2ARP1-Phospho:S959	Ppip5k1,Hisppd2a,Kiaa0377,Vip1	PDRALQTsPQPVEGT	0.487812	-1.0356	0.0397747	20.4096	2	8	11	159.9	Inositol hexakisphosphate and diphosphoinositol-pentakisphosphate kinase 1	Mus musculus
A2ARP1-Phospho:S1068	Ppip5k1,Hisppd2a,Kiaa0377,Vip1	VPAVKRFsVSFAKHP	0.326295	-1.61575	0.386517	60.1058	1	5	5	159.9	Inositol hexakisphosphate and diphosphoinositol-pentakisphosphate kinase 1	Mus musculus
A2ARP1-Phospho:S1147	Ppip5k1,Hisppd2a,Kiaa0377,Vip1	SPPRTLHsPPLQLRH	1.19488	0.256861			1	3	3	159.9	Inositol hexakisphosphate and diphosphoinositol-pentakisphosphate kinase 1	Mus musculus
A2ASS6-Phospho:T539	Ttn	KEQETRItGEITTKQ	0.37977	-1.3968	0.0228738	16.5103	1	7	7	3906.5	Titin	Mus musculus
A2ASS6-Phospho:S11688	Ttn	EVVSERKsLEEPPKK	1000	1000			1	4	4	3906.5	Titin	Mus musculus
A2ASS6-Phospho:S24748	Ttn	INIRAGGsLRLFVPI	0.867576	-0.204937	0.715089	160.993	1	10	10	3906.5	Titin	Mus musculus
A2ASS6-Phospho:T30255	Ttn	DVTRGSAtLMWDAPL	0.515215	-0.956754	0.0828671	34.8133	1	13	13	3906.5	Titin	Mus musculus
A2AUM9-Phospho:S1283	Cep152,Kiaa0912	RTPPRSLsAGAAESA	0.001	-1000			1	1	1	196.5	Centrosomal protein of 152 kDa	Mus musculus
A2AUM9-Phospho:Y1532.S1533.S1537	Cep152,Kiaa0912	AGSEPLLySAAHSFL,GSEPLLYsAAHSFLG,LLYSAAHsFLGGAEK	0.500883	-0.997453	0.0590864	30.6619	1	12	14	196.5	Centrosomal protein of 152 kDa	Mus musculus
A2AUM9-Phospho:S1561	Cep152,Kiaa0912	SRHTTLRsPSEMPRL	0.443411	-1.17328	0.0963911	35.8465	1	12	13	196.5	Centrosomal protein of 152 kDa	Mus musculus
A2AUM9-Phospho:S1575	Cep152,Kiaa0912	LKALMCGsPTETDSI	1.09469	0.130524			1	4	4	196.5	Centrosomal protein of 152 kDa	Mus musculus
A2AUY4-Phospho:T1969	Baz2b	KGNVAGDtEDEDSAS	0.001	-1000			1	2	2	234	Bromodomain adjacent to zinc finger domain, 2B	Mus musculus
A2AVJ5-Phospho:S28	Prr5l,Protor2	RPRPRFMsSPVLSEL	0.837575	-0.255711	0.547312	102.116	1	12	12	41	Proline-rich protein 5-like	Mus musculus
A2AWA9-Phospho:S494	Rabgap1,Kiaa4104	PSVRLPQsGSQSSMI	0.001	-1000			1	2	2	120.8	Rab GTPase-activating protein 1	Mus musculus
A2AWL7-Phospho:T16.T18.T23	Mga,Kiaa4252	LANQDGGtVTGGAPT,NQDGGTVtGGAPTFF,TVTGGAPtFFVILKQ	0.361098	-1.46954	0.325727	51.0175	1	5	5	328.8	MAX gene-associated protein	Mus musculus
A2AWL7-Phospho:S287	Mga,Kiaa4252	EGNSVSSsPAHRVRL	0.001	-1000			1	1	1	328.8	MAX gene-associated protein	Mus musculus
A2AWP8-Phospho:S138	Arhgef10l,Kiaa1626	YDDVPCEsPDAHQPG	0.639123	-0.645834	0.228446	52.8522	1	15	15	140	Rho guanine nucleotide exchange factor 10-like protein	Mus musculus
A2AWT3-Phospho:S281	Atxn7l3	WDGSSDLsPSDSGSS	0.80826	-0.307109	0.274321	53.3032	1	8	8	38.6	Ataxin-7-like protein 3	Mus musculus
A2BH40-Phospho:S365	Arid1a,Baf250,Baf250a,Osa1,Smarcf1	RSHHAPMsPGSSGGG	0.743211	-0.428156	0.136151	40.226	1	11	13	242.1	AT-rich interactive domain-containing protein 1A	Mus musculus
A2BH40-Phospho:S384	Arid1a,Baf250,Baf250a,Osa1,Smarcf1	ARTPQSSsPMDQMGK	1000	1000			1	1	1	242.1	AT-rich interactive domain-containing protein 1A	Mus musculus
A2BH40-Phospho:S697.S699	Arid1a,Baf250,Baf250a,Osa1,Smarcf1	LPGIRGPsPSPVGSP,GIRGPSPsPVGSPAS	0.53989	-0.889262	0.737243	161.749	1	5	5	242.1	AT-rich interactive domain-containing protein 1A	Mus musculus
A2BH40-Phospho:S697.S703	Arid1a,Baf250,Baf250a,Osa1,Smarcf1	LPGIRGPsPSPVGSP,PSPSPVGsPASVAQS	0.972659	-0.0399947			1	3	3	242.1	AT-rich interactive domain-containing protein 1A	Mus musculus
A2BH40-Phospho:S697	Arid1a,Baf250,Baf250a,Osa1,Smarcf1	LPGIRGPsPSPVGSP	0.910728	-0.134908	0.348776	67.5022	1	15	15	242.1	AT-rich interactive domain-containing protein 1A	Mus musculus
A2BH40-Phospho:S770	Arid1a,Baf250,Baf250a,Osa1,Smarcf1	YTSPQPGsALSPRQP	0.934992	-0.0969738	0.890598	379.604	1	6	6	242.1	AT-rich interactive domain-containing protein 1A	Mus musculus
A2BH40-Phospho:S773	Arid1a,Baf250,Baf250a,Osa1,Smarcf1	PQPGSALsPRQPSGG	1000	1000			1	3	3	242.1	AT-rich interactive domain-containing protein 1A	Mus musculus
A2BH40-Phospho:S1185	Arid1a,Baf250,Baf250a,Osa1,Smarcf1	PGMSRSNsVGIQDAF	1.61229	0.689112	0.00497362	20.9158	2	21	26	242.1	AT-rich interactive domain-containing protein 1A	Mus musculus
A2BH40-Phospho:S1927	Arid1a,Baf250,Baf250a,Osa1,Smarcf1	LTDEGAKsAEATKES	2.95851	1.56487	0.0826646	24.4875	1	6	6	242.1	AT-rich interactive domain-containing protein 1A	Mus musculus
A2CG49-Phospho:S994	Kalrn	QVCSVLEsLEQEYRR	0.838608	-0.253931	0.423724	72.6182	1	7	7	337	Kalirin	Mus musculus
A2CG49-Phospho:S1771	Kalrn	KVRDGRKsFDLGSPK	0.862774	-0.212946	0.719379	166.811	2	18	19	337	Kalirin	Mus musculus
A2RSJ4-Phospho:S414.S418	Uhrf1bp1l,Kiaa0701	MKDRNLGsPPKSPTH,NLGSPPKsPTHASPQ	0.930884	-0.103327	0.936826	637.479	1	5	5	161.9	UHRF1-binding protein 1-like	Mus musculus
A2RSJ4-Phospho:S414.T420	Uhrf1bp1l,Kiaa0701	MKDRNLGsPPKSPTH,GSPPKSPtHASPQHT	1000	1000			1	2	2	161.9	UHRF1-binding protein 1-like	Mus musculus
A2RSJ4-Phospho:S418	Uhrf1bp1l,Kiaa0701	NLGSPPKsPTHASPQ	0.990033	-0.0144517			1	3	3	161.9	UHRF1-binding protein 1-like	Mus musculus
A2RSJ4-Phospho:T420	Uhrf1bp1l,Kiaa0701	GSPPKSPtHASPQHT	1.23106	0.299897			1	3	3	161.9	UHRF1-binding protein 1-like	Mus musculus
A2RSJ4-Phospho:S934	Uhrf1bp1l,Kiaa0701	MSDNRSMsVDLSHAP	0.917374	-0.124418			1	6	6	161.9	UHRF1-binding protein 1-like	Mus musculus
A2RSJ4-Phospho:S988	Uhrf1bp1l,Kiaa0701	GLSHKSGsGEMTSEG	1.35616	0.439528			1	2	2	161.9	UHRF1-binding protein 1-like	Mus musculus
A2RSJ4-Phospho:S1008	Uhrf1bp1l,Kiaa0701	VASTDSDsVLNYRDG	0.540384	-0.887943			1	3	3	161.9	UHRF1-binding protein 1-like	Mus musculus
A2RSQ0-Phospho:S178	Dennd5b	LKLQRYNsYDINRDT	0.96316	-0.0541522			1	7	7	144.6	DENN domain-containing protein 5B	Mus musculus
A2RSQ0-Phospho:S835	Dennd5b	PERRKSDsGVMLPTL	6.14405	2.61919			1	4	4	144.6	DENN domain-containing protein 5B	Mus musculus
A2RSQ0-Phospho:T1062.S1068	Dennd5b	DLGKQCRtPPQQKSP,RTPPQQKsPTTTRRL	1.14902	0.200401			1	3	3	144.6	DENN domain-containing protein 5B	Mus musculus
A2RSY1-Phospho:S632	Kansl3,Kiaa1310,Nsl3	QLKRHHSsSPLPGAK	1.16261	0.217366	0.492136	82.8148	1	6	6	96.1	KAT8 regulatory NSL complex subunit 3	Mus musculus
A2RSY1-Phospho:S770	Kansl3,Kiaa1310,Nsl3	KTSGLPGsPSPGPAP	0.382132	-1.38786	0.180388	41.7606	1	8	8	96.1	KAT8 regulatory NSL complex subunit 3	Mus musculus
A2RSY6-Phospho:S607	Trmt1l	SAQGKRKsNEMAINL	1.24753	0.319072	0.395843	71.2106	1	9	10	80.9	TRMT1-like protein	Mus musculus
A2RT67-Phospho:S967.T971	Dennd3,Kiaa0870	LKHKINPsAGETAPQ,INPSAGEtAPQAIEV	0.001	-1000			1	3	3	143.9	DENN domain-containing protein 3	Mus musculus
A3KGB4-Phospho:T946	Tbc1d8b	KPADEKEtESGRNSP	1000	1000			1	1	1	127.9	TBC1 domain family member 8B	Mus musculus
A3KGF9-Phospho:T146		PGVTTTLtDDEDAAD	0.001	-1000			1	1	1	58.7	Coiled-coil domain-containing protein 9B	Mus musculus
A3KGS3-Phospho:S373.S376	Ralgapa2,Kiaa1272	TLSDRRLsNSSLCSI,DRRLSNSsLCSIEEE	0.001	-1000			1	1	1	210.3	Ral GTPase-activating protein subunit alpha-2	Mus musculus
A3KGS3-Phospho:S486	Ralgapa2,Kiaa1272	SSWGRTYsFTSAMSR	0.87386	-0.194527	0.202033	48.828	1	13	15	210.3	Ral GTPase-activating protein subunit alpha-2	Mus musculus
A3KGS3-Phospho:S696	Ralgapa2,Kiaa1272	TAVGRSFsLSWRSHP	0.844745	-0.243412			1	7	7	210.3	Ral GTPase-activating protein subunit alpha-2	Mus musculus
A3KGS3-Phospho:S765	Ralgapa2,Kiaa1272	QQVPRSSsTSDITER	0.368532	-1.44014			1	5	5	210.3	Ral GTPase-activating protein subunit alpha-2	Mus musculus
A3KGS3-Phospho:S819	Ralgapa2,Kiaa1272	TMLVRRSsSPAELEL	0.509056	-0.974105	0.00673429	19.6155	1	14	15	210.3	Ral GTPase-activating protein subunit alpha-2	Mus musculus
A3KGS3-Phospho:S819.S820	Ralgapa2,Kiaa1272	TMLVRRSsSPAELEL,MLVRRSSsPAELELK	0.001	-1000			1	2	2	210.3	Ral GTPase-activating protein subunit alpha-2	Mus musculus
A3KGS3-Phospho:S820	Ralgapa2,Kiaa1272	MLVRRSSsPAELELK	1000	1000			1	1	1	210.3	Ral GTPase-activating protein subunit alpha-2	Mus musculus
A3KGV1-Phospho:S717	Odf2,Odf84	SLARQLEsAIEDARR	1.56943	0.650242	0.747487	167.447	1	5	5	95.5	Outer dense fiber protein 2	Mus musculus
A4Q9F6-Phospho:S545	Ttll13	KEQNQGEsAGEKSRS	0.735218	-0.443757	0.225588	51.2282	1	12	12	93.5	Tubulin polyglutamylase TTLL13	Mus musculus
A6H5X4-Phospho:S326	Phf11,D14Ertd668e,Phf11d,Phf11l	HQVRSQEsPEVQAGS	0.888269	-0.170931	0.825619	253.767	1	8	8	37.7	PHD finger protein 11	Mus musculus
A6H619-Phospho:S1201	Phrf1,Kiaa1542	KGPVREVsPAPATQG	1000	1000			1	4	4	184.1	PHD and RING finger domain-containing protein 1	Mus musculus
A6H687-Phospho:T39	Sac3d1,Shd1	RQAAFGQtGARVCPS	1.13029	0.17669	0.724212	167.387	1	12	12	46.4	SAC3 domain-containing protein 1	Mus musculus
A6H6A9-Phospho:S464.S490	Rabgap1l,Hhl,Kiaa0471	VVSLQREsDKEEPIT,EDEAEEEsDNELSSG	0.001	-1000			1	1	1	92.4	Rab GTPase-activating protein 1-like	Mus musculus
A6H6A9-Phospho:S490	Rabgap1l,Hhl,Kiaa0471	EDEAEEEsDNELSSG	0.698876	-0.516893	0.401567	70.7802	1	8	8	92.4	Rab GTPase-activating protein 1-like	Mus musculus
A6H6J9-Phospho:S177	Ankrd50	SLTIRSNsSGGTGGG	1.19823	0.260901	0.397341	74.0886	1	13	14	50.3	Ankyrin repeat domain 50	Mus musculus
A6H8H2-Phospho:S720	Dennd4c	LDLKLFDsPQKLKLC	1.72153	0.78369			1	6	6	211.5	DENN domain-containing protein 4C	Mus musculus
A6H8H2-Phospho:S740	Dennd4c	PGSSITNsPALMAKR	0.314421	-1.66923	0.172753	35.988	1	6	6	211.5	DENN domain-containing protein 4C	Mus musculus
A6H8H2-Phospho:T966.S971	Dennd4c	VSKHLQPtPEPQSPT,QPTPEPQsPTEPPAW	1.59543	0.673944	0.175076	43.5804	1	10	11	211.5	DENN domain-containing protein 4C	Mus musculus
A6H8H2-Phospho:S971	Dennd4c	QPTPEPQsPTEPPAW	0.843447	-0.245631	0.246685	53.9944	1	13	14	211.5	DENN domain-containing protein 4C	Mus musculus
A6H8H2-Phospho:S987	Dennd4c	SSIVKVPsGLFDTNN	0.001	-1000			1	4	4	211.5	DENN domain-containing protein 4C	Mus musculus
A6H8H2-Phospho:S1043	Dennd4c	HFPERSCsFSSESRA	0.815077	-0.294992			1	8	8	211.5	DENN domain-containing protein 4C	Mus musculus
A6H8H2-Phospho:S1058	Dennd4c	GMLLKKSsLDLNSSE	1000	1000			1	1	1	211.5	DENN domain-containing protein 4C	Mus musculus
A6H8H2-Phospho:S1087	Dennd4c	ALTCPKTsPPHVTRT	1000	1000			1	1	1	211.5	DENN domain-containing protein 4C	Mus musculus
A6H8H2-Phospho:S1096	Dennd4c	PHVTRTHsFENVNCH	0.691507	-0.532185	0.040427	28.8158	1	14	14	211.5	DENN domain-containing protein 4C	Mus musculus
A6H8H2-Phospho:S1221	Dennd4c	DSEDKLFsPVISRNL	0.821955	-0.282869	0.44463	84.2068	2	27	28	211.5	DENN domain-containing protein 4C	Mus musculus
A6H8H2-Phospho:S1240	Dennd4c	ESYMNLKsPLGSKSC	0.759565	-0.396755	0.197726	39.2291	1	6	6	211.5	DENN domain-containing protein 4C	Mus musculus
A6H8H2-Phospho:S1240.S1244	Dennd4c	ESYMNLKsPLGSKSC,NLKSPLGsKSCSMEL	0.001	-1000			1	5	5	211.5	DENN domain-containing protein 4C	Mus musculus
A6H8H2-Phospho:S1248	Dennd4c	PLGSKSCsMELHGEG	1000	1000			1	1	1	211.5	DENN domain-containing protein 4C	Mus musculus
A6H8H2-Phospho:S1248.S1261	Dennd4c	PLGSKSCsMELHGEG,EGNQEPGsPAVFAHP	0.001	-1000			1	1	1	211.5	DENN domain-containing protein 4C	Mus musculus
A6H8H2-Phospho:S1261	Dennd4c	EGNQEPGsPAVFAHP	0.589349	-0.762805	0.601321	97.2148	1	4	4	211.5	DENN domain-containing protein 4C	Mus musculus
A6H8H2-Phospho:S1274	Dennd4c	HPLERSSsLPSDRGP	1.47244	0.558213			1	7	7	211.5	DENN domain-containing protein 4C	Mus musculus
A6H8H2-Phospho:S1321	Dennd4c	AYKDRSTsLSALVRS	0.864985	-0.209252	0.38236	71.7357	1	13	15	211.5	DENN domain-containing protein 4C	Mus musculus
A6H8H2-Phospho:S1620	Dennd4c	VQSVKMSsVPNSLSK	2.3639	1.24117	0.391286	67.6601	1	7	8	211.5	DENN domain-containing protein 4C	Mus musculus
A6X8Z5-Phospho:S343	Arhgap31,Cdgap,Kiaa1204	ATIRPAKsMDSLCSV	0.962567	-0.0550411	0.889351	392.601	2	17	19	155.3	Rho GTPase-activating protein 31	Mus musculus
A6X8Z5-Phospho:S343.S346	Arhgap31,Cdgap,Kiaa1204	ATIRPAKsMDSLCSV,RPAKSMDsLCSVPVE	0.343335	-1.54231	0.107653	34.6451	1	9	9	155.3	Rho GTPase-activating protein 31	Mus musculus
A6X8Z5-Phospho:S765	Arhgap31,Cdgap,Kiaa1204	IGGPRNLsPPLTPAP	1.76095	0.816351	0.152662	41.9701	1	11	11	155.3	Rho GTPase-activating protein 31	Mus musculus
A6X8Z5-Phospho:T769	Arhgap31,Cdgap,Kiaa1204	RNLSPPLtPAPPPPT	0.001	-1000			1	1	1	155.3	Rho GTPase-activating protein 31	Mus musculus
A6X8Z5-Phospho:S961	Arhgap31,Cdgap,Kiaa1204	LEAPFSSsCANLETE	1.35622	0.439593	0.52856	98.2914	1	13	13	155.3	Rho GTPase-activating protein 31	Mus musculus
A6X8Z5-Phospho:S1163	Arhgap31,Cdgap,Kiaa1204	TLTGRRNsAPVSVSA	1.00163	0.00234859	0.994174	6961.84	1	14	15	155.3	Rho GTPase-activating protein 31	Mus musculus
A6X919-Phospho:S22	Dpy19l1	RPPRSARsSPPPLSG	0.001	-1000			1	1	1	84.2	Probable C-mannosyltransferase DPY19L1	Mus musculus
A7UAK5-Phospho:S490	Pfkfb3	NPLMRRNsVTPLASP	0.590566	-0.759829	0.451668	83.0946	1	13	14	63.7	6-phosphofructo-2-kinase/fructose-2, 6-biphosphatase 3 splice variant 2	Mus musculus
A7UAK5-Phospho:S490.S496	Pfkfb3	NPLMRRNsVTPLASP,NSVTPLAsPEPTKKP	0.001	-1000			1	4	4	63.7	6-phosphofructo-2-kinase/fructose-2, 6-biphosphatase 3 splice variant 2	Mus musculus
A8C756-Phospho:S1006	Thada,Kiaa1767	KILKECDsFDLEDLS	0.001	-1000			2	8	8	217.3	Thyroid adenoma-associated protein homolog	Mus musculus
A8C756-Phospho:S1852.S1855	Thada,Kiaa1767	LCQSGWQsPHSQKLC,SGWQSPHsQKLCHLQ	0.507981	-0.977154	0.028237	26.9015	1	15	15	217.3	Thyroid adenoma-associated protein homolog	Mus musculus
A9JSM3-Phospho:S124	Tmem238	RKLSRRWsAPATASP	1.03103	0.0440845			1	3	3	18.2	Transmembrane protein 238	Mus musculus
A9JSM3-Phospho:S124.S130	Tmem238	RKLSRRWsAPATASP,WSAPATAsPRTTAGL	0.55772	-0.842387	0.185541	46.9189	1	13	15	18.2	Transmembrane protein 238	Mus musculus
A9JSM3-Phospho:S130	Tmem238	WSAPATAsPRTTAGL	0.862767	-0.212958	0.710583	161.809	1	15	15	18.2	Transmembrane protein 238	Mus musculus
B0V2W5-Phospho:S92	Zfp472	YGETHQQsPEHVANE	0.83672	-0.257184			1	3	3	62.2	Zinc finger protein 472	Mus musculus
B1AR10-Phospho:S235.S237	Mllt6	LSGRRSRsASPSTQP,GRRSRSAsPSTQPEK	1000	1000			1	1	1	113.3	Myeloid/lymphoid or mixed-lineage leukemia; translocated to, 6	Mus musculus
B1AR10-Phospho:S237	Mllt6	GRRSRSAsPSTQPEK	1000	1000			1	3	3	113.3	Myeloid/lymphoid or mixed-lineage leukemia; translocated to, 6	Mus musculus
B1AR10-Phospho:T247	Mllt6	TQPEKHPtHHEKGQK	0.001	-1000			1	1	1	113.3	Myeloid/lymphoid or mixed-lineage leukemia; translocated to, 6	Mus musculus
B1AR10-Phospho:S273	Mllt6	KHKKRPEsPPSVLAP	3.03996	1.60405			1	5	5	113.3	Myeloid/lymphoid or mixed-lineage leukemia; translocated to, 6	Mus musculus
B1AR10-Phospho:S400	Mllt6	PTPPAPPsPTAPEPP	1.11009	0.150676	0.448556	81.4544	1	11	11	113.3	Myeloid/lymphoid or mixed-lineage leukemia; translocated to, 6	Mus musculus
B1AR10-Phospho:S441	Mllt6	SSRARAPsPGDYKSP	0.582153	-0.780529			1	5	5	113.3	Myeloid/lymphoid or mixed-lineage leukemia; translocated to, 6	Mus musculus
B1AR17-Phospho:S125	Chd3	RKRKKLDsEEEFGSE	0.001	-1000			1	3	3	232.7	Chromodomain helicase DNA-binding protein 3	Mus musculus
B1AR17-Phospho:S765	Chd3	QGDGPPSsPTNDPTV	0.289767	-1.78704	0.000488557	13.4997	1	15	15	232.7	Chromodomain helicase DNA-binding protein 3	Mus musculus
B1AR17-Phospho:S1653.S1657	Chd3	EAEVDSPsPAPSLGE,DSPSPAPsLGERLEH	0.001	-1000			1	1	1	232.7	Chromodomain helicase DNA-binding protein 3	Mus musculus
B1ART2-Phospho:S1039	Vps13d	PTGSLRDsRAQSPVS	0.755979	-0.403582	0.566522	107.001	1	12	12	491	SubName: Full=Protein Vps13d	Mus musculus
B1ART2-Phospho:T1762.S1766	Vps13d	QDKSYPQtPPPSPSV,YPQTPPPsPSVDEPN	3.7648	1.91257			1	5	5	491	SubName: Full=Protein Vps13d	Mus musculus
B1ART2-Phospho:S2435	Vps13d	PARHRNAsSESAVVP	1.30609	0.385251			1	4	6	491	SubName: Full=Protein Vps13d	Mus musculus
B1ART2-Phospho:S2455	Vps13d	GVVTKRSsLPVSNER	1000	1000			1	1	1	491	SubName: Full=Protein Vps13d	Mus musculus
B1ASA5-Phospho:S402	Zfp362,RP23-467J23.3-001	EHLVSHHsPQRTESP	0.693997	-0.526999	0.123099	36.6631	1	9	10	45.7	Zinc finger protein 362	Mus musculus
B1AUY3-Phospho:S434	Arhgap4	QASPSTEsLKSTSSD	0.448654	-1.15633			1	4	4	107.6	Rho GTPase-activating protein 4	Mus musculus
B1AV60-Phospho:S412	Nhs	RVQQEIDsDESPVAR	0.001	-1000			1	2	2	179	NHS actin-remodeling regulator	Mus musculus
B1AVB3-Phospho:T66	Scml2	VASVIGItGARLRLR	0.589351	-0.762802	0.152823	41.1673	1	10	10	106.7	Scm polycomb group protein-like 2	Mus musculus
B1AVP0-Phospho:S520	Phactr2	TKLVRRLsQRPTTEE	0.257124	-1.95947	0.308564	57.677	1	8	9	69.2	Phosphatase and actin regulator	Mus musculus
B1AVP0-Phospho:S558	Phactr2	RRLSRKLsLRPTVAE	0.422165	-1.24412	0.175534	41.2035	1	8	9	69.2	Phosphatase and actin regulator	Mus musculus
B1AVY7-Phospho:S582	Kif16b,Kiaa1590	SMTDLSKsCENLSAV	1000	1000			1	1	1	150.1	Kinesin-like protein KIF16B	Mus musculus
B1AVY7-Phospho:S662	Kif16b,Kiaa1590	EESLKRRsFHIENKL	1000	1000			1	6	6	150.1	Kinesin-like protein KIF16B	Mus musculus
B1AVY7-Phospho:S838	Kif16b,Kiaa1590	RQLVKLAsLEKDLVQ	0.84995	-0.234551	0.287482	59.4455	1	14	15	150.1	Kinesin-like protein KIF16B	Mus musculus
B1AVZ0-Phospho:S25	Uprt	VNSTSSPsPEHLLAE	2.11625	1.08151	0.36556	69.3126	1	13	14	34.3	Uracil phosphoribosyltransferase homolog	Mus musculus
B1AWC9-Phospho:S197.S201	Pde4b	HGAPNKRsPAASQAP,NKRSPAAsQAPVSRV	0.48483	-1.04445	0.238522	44.1901	1	6	7	83.3	Phosphodiesterase	Mus musculus
B1AWC9-Phospho:T323	Pde4b	HSSSLNNtSISRFGV	0.001	-1000			1	1	1	83.3	Phosphodiesterase	Mus musculus
B1AXB9-Phospho:Y161	Gm4907,EG236749	SKCHGLSyNEIKKMK	0.001	-1000			1	1	1	46.8	SubName: Full=Predicted gene 4907 {ECO:0000313|Ensembl:ENSMUSP00000136747}; SubName: Full=Predicted gene, EG236749 {ECO:0000313|EMBL:AAI47619.1}	Mus musculus
B1AXD8-Phospho:S21	Akirin2	DPLLSPAsPKRRRCA	1.22762	0.29586	0.566664	108.057	1	13	13	22.1	RecName: Full=Akirin-2	Mus musculus
B1AXH1-Phospho:S134	Nhsl2	RFRERSLsVPTDSGV	0.740222	-0.43397	0.447682	81.2189	2	12	12	91.9	NHS-like protein 2	Mus musculus
B1AXH1-Phospho:S192	Nhsl2	HRRQRSKsISLKKAK	1000	1000			1	3	3	91.9	NHS-like protein 2	Mus musculus
B1AXH1-Phospho:S435	Nhsl2	TKVSRHHsDTNFGVK	1.34317	0.425643			1	4	4	91.9	NHS-like protein 2	Mus musculus
B1AXP3-Phospho:T311	Saxo1,mCG_1697	DLLTTVQtHYKYLKG	1.66215	0.733052	0.310148	61.9382	1	13	14	54.8	SubName: Full=MCG1697, isoform CRA_a {ECO:0000313|EMBL:EDL31008.1}; SubName: Full=Stabilizer of axonemal microtubules 1 {ECO:0000313|Ensembl:ENSMUSP00000030216}	Mus musculus
B1AY10-Phospho:S51	Nfx1	GRRNYSSsPPCHLPR	0.629755	-0.667138	0.352117	64.5477	1	9	9	123.8	Transcriptional repressor NF-X1	Mus musculus
B1AY10-Phospho:S147	Nfx1	GTNPREHsPSESEKE	1000	1000			1	1	1	123.8	Transcriptional repressor NF-X1	Mus musculus
B1AY10-Phospho:S147.S151	Nfx1	GTNPREHsPSESEKE,REHSPSEsEKEVVIA	0.686454	-0.542765	0.597579	112.271	1	8	8	123.8	Transcriptional repressor NF-X1	Mus musculus
B1AY10-Phospho:S151	Nfx1	REHSPSEsEKEVVIA	0.935148	-0.0967332	0.597563	113.427	1	9	9	123.8	Transcriptional repressor NF-X1	Mus musculus
B1AY13-Phospho:S1138	Usp24	TSSQSSKsPSLSSKQ	0.906918	-0.140956			1	3	4	294	Ubiquitin carboxyl-terminal hydrolase 24	Mus musculus
B1AY13-Phospho:S1369	Usp24	GIRSRLSsSGSNCSS	1000	1000			1	1	1	294	Ubiquitin carboxyl-terminal hydrolase 24	Mus musculus
B1AY13-Phospho:S2044	Usp24	QRVSDQNsPVLPKKS	3.93866	1.9777	0.0557779	32.9126	2	19	21	294	Ubiquitin carboxyl-terminal hydrolase 24	Mus musculus
B1AY13-Phospho:S2558	Usp24	KTFQRTIsAQDTLAY	0.938576	-0.0914548	0.863358	318.876	1	9	11	294	Ubiquitin carboxyl-terminal hydrolase 24	Mus musculus
B1AY13-Phospho:S2601	Usp24	HLQQGSEsPMMIGEL	0.940642	-0.0882816	0.858816	307.384	1	8	10	294	Ubiquitin carboxyl-terminal hydrolase 24	Mus musculus
B1AZA5-Phospho:S12	Tmem245	GGPAEAPsPRGSPRP	0.337074	-1.56886			1	7	7	97.4	Transmembrane protein 245	Mus musculus
B1AZA5-Phospho:S12.S16	Tmem245	GGPAEAPsPRGSPRP,EAPSPRGsPRPESRA	0.001	-1000			1	2	2	97.4	Transmembrane protein 245	Mus musculus
B1AZA5-Phospho:S329	Tmem245	RSSPSSPsPTLGRQR	1000	1000			1	2	2	97.4	Transmembrane protein 245	Mus musculus
B1AZI6-Phospho:T1385.S1393	Thoc2	NVKGGEKtPVSGSLK,PVSGSLKsPVPRSDI	0.32235	-1.6333	0.0966818	35.8861	1	12	12	182.8	THO complex subunit 2	Mus musculus
B1AZI6-Phospho:S1393	Thoc2	PVSGSLKsPVPRSDI	0.512773	-0.963609			1	3	6	182.8	THO complex subunit 2	Mus musculus
B1AZI6-Phospho:S1414	Thoc2	QKRRKIDsHPSPSHS	1.96278	0.972902	0.124554	35.3677	1	8	8	182.8	THO complex subunit 2	Mus musculus
B1AZI6-Phospho:S1417	Thoc2	RKIDSHPsPSHSSTV	0.943172	-0.0844068	0.9608	1092.93	1	6	8	182.8	THO complex subunit 2	Mus musculus
B1AZI6-Phospho:S1516	Thoc2	VSKHKSEsPCESQYP	0.001	-1000			1	6	6	182.8	THO complex subunit 2	Mus musculus
B1AZP2-Phospho:S665	Dlgap4,Kiaa0964,Sapap4	AIPKRKLsSIGIQVD	0.001	-1000			1	2	2	108	Disks large-associated protein 4	Mus musculus
B1AZP2-Phospho:S732	Dlgap4,Kiaa0964,Sapap4	SCKSSERsLPDCTSH	1000	1000			1	1	1	108	Disks large-associated protein 4	Mus musculus
B1AZP2-Phospho:S973	Dlgap4,Kiaa0964,Sapap4	AASVRQNsATESADS	0.93189	-0.101768	0.93422	632.718	1	7	7	108	Disks large-associated protein 4	Mus musculus
B2KF05-Phospho:S17.S19	Brpf3	QNAEGRRsPSPYSLK,AEGRRSPsPYSLKCS	0.437316	-1.19325			1	8	8	135.3	Bromodomain and PHD finger-containing, 3	Mus musculus
B2KF50-Phospho:S929	Uhrf1bp1	EKVLRDGsGENLAAS	0.682169	-0.551798	0.207292	40.3419	2	7	8	157	UHRF1 (ICBP90)-binding protein 1	Mus musculus
B2KF50-Phospho:S1095	Uhrf1bp1	FSMKRTVsQQSFDGV	2.11801	1.08271			1	2	2	157	UHRF1 (ICBP90)-binding protein 1	Mus musculus
B2RQC6-Phospho:S401.S405	Cad	RKVLILGsGGLSIGQ,ILGSGGLsIGQAGEF	1.08996	0.124282	0.935106	646.375	1	8	8	243.2	CAD protein	Mus musculus
B2RQC6-Phospho:S1406	Cad	GAGGRRLsSFVTKGY	0.628365	-0.670326	0.858816	307.362	1	8	8	243.2	CAD protein	Mus musculus
B2RQC6-Phospho:S1859	Cad	PPRIHRAsDPGLPAE	0.888963	-0.169804	0.235065	55.0889	2	24	28	243.2	CAD protein	Mus musculus
B2RQE8-Phospho:S720	Arhgap42	GNKSYSGsIQSLTSI	0.001	-1000			1	4	4	94.6	Rho GTPase-activating protein 42	Mus musculus
B2RQE8-Phospho:S778	Arhgap42	QLFENAGsPKPVSSG	0.001	-1000			1	1	1	94.6	Rho GTPase-activating protein 42	Mus musculus
B2RQG2-Phospho:S249	Phf3	QGEVNVPsPELDCPL	0.474806	-1.07459	0.241258	47.205	1	7	8	225.5	SubName: Full=PHD finger protein 3; SubName: Full=Protein Phf3	Mus musculus
B2RQG2-Phospho:S377	Phf3	IVDKPENsPQRNELE	0.916635	-0.12558	0.742826	176.572	1	10	10	225.5	SubName: Full=PHD finger protein 3; SubName: Full=Protein Phf3	Mus musculus
B2RQG2-Phospho:S658.S660	Phf3	RQRRSSRsFSLDEPP,RRSSRSFsLDEPPLF	0.001	-1000			1	1	1	225.5	SubName: Full=PHD finger protein 3; SubName: Full=Protein Phf3	Mus musculus
B2RQG2-Phospho:S839	Phf3	LAPLRKLsQPHLPRR	0.534378	-0.904068	0.106966	40.9467	2	25	28	225.5	SubName: Full=PHD finger protein 3; SubName: Full=Protein Phf3	Mus musculus
B2RQG2-Phospho:S1112	Phf3	APPIDDLsPKTVKVV	0.834366	-0.261248	0.747801	182.517	1	14	14	225.5	SubName: Full=PHD finger protein 3; SubName: Full=Protein Phf3	Mus musculus
B2RQG2-Phospho:S1157	Phf3	FEEEKQEsPKSTFSP	0.001	-1000			1	1	1	225.5	SubName: Full=PHD finger protein 3; SubName: Full=Protein Phf3	Mus musculus
B2RQG2-Phospho:T1173	Phf3	PRPEMPGtVEVESTF	1.23189	0.30087	0.868925	319.937	1	6	6	225.5	SubName: Full=PHD finger protein 3; SubName: Full=Protein Phf3	Mus musculus
B2RQG2-Phospho:S1882	Phf3	RRPERRHsDPWGRQD	3.12094	1.64198	0.0446568	29.5624	1	14	15	225.5	SubName: Full=PHD finger protein 3; SubName: Full=Protein Phf3	Mus musculus
B2RQG2-Phospho:S1909	Phf3	GDRQRFYsDSHHLKR	1.51927	0.603381	0.2173	50.2867	2	13	15	225.5	SubName: Full=PHD finger protein 3; SubName: Full=Protein Phf3	Mus musculus
B2RR83-Phospho:S449	Ythdc2	QRQRAVAsVSEEYDL	0.981239	-0.027323	0.968133	1347.64	1	8	10	161.1	3'-5' RNA helicase YTHDC2	Mus musculus
B2RR83-Phospho:S1105	Ythdc2	DGIPNDSsDSEMEDR	1000	1000			1	1	1	161.1	3'-5' RNA helicase YTHDC2	Mus musculus
B2RR83-Phospho:T1220	Ythdc2	SRKSTADtEFADGST	0.831624	-0.265996			1	4	4	161.1	3'-5' RNA helicase YTHDC2	Mus musculus
B2RR83-Phospho:S1236	Ythdc2	GERVLMKsPSPALHP	0.001	-1000			1	1	1	161.1	3'-5' RNA helicase YTHDC2	Mus musculus
B2RR83-Phospho:S1294	Ythdc2	SSGKGSKsPSPRPNM	0.639066	-0.645964	0.0306201	27.4126	1	15	15	161.1	3'-5' RNA helicase YTHDC2	Mus musculus
B2RRE7-Phospho:S415	Otud4,Kiaa1046	KNLSRMPsQITRKPD	0.52063	-0.94167			1	8	8	123.1	OTU domain-containing protein 4	Mus musculus
B2RRE7-Phospho:S442	Otud4,Kiaa1046	ESYYFGLsPEERREK	0.833047	-0.26353	0.59453	115.286	1	13	14	123.1	OTU domain-containing protein 4	Mus musculus
B2RRE7-Phospho:S1000	Otud4,Kiaa1046	KTAADVVsPGANSVD	1.34242	0.424838	0.303377	58.2314	1	9	10	123.1	OTU domain-containing protein 4	Mus musculus
B2RRE7-Phospho:S1005	Otud4,Kiaa1046	VVSPGANsVDRLQRP	0.001	-1000			1	1	1	123.1	OTU domain-containing protein 4	Mus musculus
B2RRE7-Phospho:S1016	Otud4,Kiaa1046	LQRPKEEsSEDENEV	1000	1000			1	1	1	123.1	OTU domain-containing protein 4	Mus musculus
B2RRE7-Phospho:S1016.S1017	Otud4,Kiaa1046	LQRPKEEsSEDENEV,QRPKEESsEDENEVS	0.814855	-0.295385	0.448664	83.9883	2	19	23	123.1	OTU domain-containing protein 4	Mus musculus
B2RRE7-Phospho:S1017	Otud4,Kiaa1046	QRPKEESsEDENEVS	1.03788	0.0536382			1	3	4	123.1	OTU domain-containing protein 4	Mus musculus
B2RS91-Phospho:S168.S170	Rrn3	KEGGIDVsDSDDEDD,GGIDVSDsDDEDDNL	0.001	-1000			1	3	3	74.5	RNA polymerase I-specific transcription initiation factor RRN3	Mus musculus
B2RT41-Phospho:S210	Zfc3h1,Ccdc131	SSKSFGRsPSRKQNH	0.52469	-0.930462			1	7	7	225.1	Zinc finger, C3H1-type-containing	Mus musculus
B2RT41-Phospho:S356	Zfc3h1,Ccdc131	QNLTRRLsASDIVSE	0.726595	-0.460778	0.111094	37.1084	1	11	13	225.1	Zinc finger, C3H1-type-containing	Mus musculus
B2RT41-Phospho:S952	Zfc3h1,Ccdc131	KMMRLDNsPISSPRK	1000	1000			1	5	5	225.1	Zinc finger, C3H1-type-containing	Mus musculus
B2RUJ5-Phospho:S84	Apba1,Mint1,X11	ECLARSAsTESGFHN	0.001	-1000			1	1	1	92.9	Amyloid-beta A4 precursor protein-binding family A member 1	Mus musculus
B2RUJ5-Phospho:S246	Apba1,Mint1,X11	LHHYDERsDGESDSP	0.820983	-0.284576	0.523163	95.9419	1	11	11	92.9	Amyloid-beta A4 precursor protein-binding family A member 1	Mus musculus
B2RUJ5-Phospho:S267	Apba1,Mint1,X11	APYPRMDsYEQEEDI	0.78677	-0.345987	0.582153	99.9882	1	5	5	92.9	Amyloid-beta A4 precursor protein-binding family A member 1	Mus musculus
B2RUJ5-Phospho:S573	Apba1,Mint1,X11	RRMPRSNsQENVEAS	1.1113	0.15225	0.779592	203.55	1	8	16	92.9	Amyloid-beta A4 precursor protein-binding family A member 1	Mus musculus
B2RUP2-Phospho:S149	Unc13d	KVGVAEGsPVSRRRQ	1000	1000			1	1	1	123.1	Protein unc-13 homolog D	Mus musculus
B2RUQ2-Phospho:S1888	Usf3,Gm608,mCG_128580	DIQGRNTsPNVSVQK	0.528899	-0.918937			1	6	6	237.5	Gene model 608, (NCBI)	Mus musculus
B2RUR8-Phospho:S100	Otud7b	KRLSRGIsHASSSIV	0.409385	-1.28847	0.0404919	28.8408	1	14	14	92	OTU domain-containing protein 7B	Mus musculus
B2RUR8-Phospho:S449	Otud7b	APLAQPEsPTASAGD	2.55346	1.35246	0.15776	39.1478	1	8	8	92	OTU domain-containing protein 7B	Mus musculus
B2RUR8-Phospho:S464	Otud7b	EPRSTPEsGESDKES	1.20941	0.2743			1	4	4	92	OTU domain-containing protein 7B	Mus musculus
B2RUR8-Phospho:S464.S467	Otud7b	EPRSTPEsGESDKES,STPESGEsDKESVGS	0.967802	-0.0472157	0.970996	1439.39	1	7	7	92	OTU domain-containing protein 7B	Mus musculus
B2RUR8-Phospho:S467	Otud7b	STPESGEsDKESVGS	1.13288	0.180001	0.821865	226.89	1	4	4	92	OTU domain-containing protein 7B	Mus musculus
B2RWS6-Phospho:S500	Ep300,P300	QSQPSGQsPQGMRSV	2.22845	1.15604			1	4	4	263.3	Histone acetyltransferase p300	Mus musculus
B2RWS6-Phospho:S1037	Ep300,P300	STSATQSsPAPGQSK	0.822949	-0.281126	0.412936	74.6082	1	10	10	263.3	Histone acetyltransferase p300	Mus musculus
B2RWS6-Phospho:S1725	Ep300,P300	QQAAATQsPGDSRRL	1.09563	0.131757			1	5	5	263.3	Histone acetyltransferase p300	Mus musculus
B2RX14-Phospho:S131	Zcchc11,Kiaa0191,Tut4	KAEKVPKsPNLPVKA	0.877008	-0.189338	0.612784	118.525	1	9	9	184.7	Terminal uridylyltransferase 4	Mus musculus
B2RXC2-Phospho:S42	Itpkb,mCG_6217	PSGRAALsPGSVFSP	1.08861	0.12249	0.75203	182.282	1	9	10	102.7	SubName: Full=Inositol 1,4,5-trisphosphate 3-kinase B; SubName: Full=MCG6217; SubName: Full=Protein Itpkb	Mus musculus
B2RXC2-Phospho:S42.S48	Itpkb,mCG_6217	PSGRAALsPGSVFSP,LSPGSVFsPGRGASF	0.451697	-1.14657	0.523747	89.26	1	6	6	102.7	SubName: Full=Inositol 1,4,5-trisphosphate 3-kinase B; SubName: Full=MCG6217; SubName: Full=Protein Itpkb	Mus musculus
B2RXC2-Phospho:S179.S181	Itpkb,mCG_6217	PRLGRARsPSPCPFR,LGRARSPsPCPFRSS	4.57094	2.19249	0.00247174	11.505	1	9	12	102.7	SubName: Full=Inositol 1,4,5-trisphosphate 3-kinase B; SubName: Full=MCG6217; SubName: Full=Protein Itpkb	Mus musculus
B2RXC2-Phospho:S200	Itpkb,mCG_6217	ERVLAPCsPSEERRT	0.921323	-0.118221	0.885542	376.207	2	16	17	102.7	SubName: Full=Inositol 1,4,5-trisphosphate 3-kinase B; SubName: Full=MCG6217; SubName: Full=Protein Itpkb	Mus musculus
B2RXC2-Phospho:S209	Itpkb,mCG_6217	SEERRTKsWGEQCTE	0.837193	-0.256369	0.449839	84.408	2	20	20	102.7	SubName: Full=Inositol 1,4,5-trisphosphate 3-kinase B; SubName: Full=MCG6217; SubName: Full=Protein Itpkb	Mus musculus
B2RXC2-Phospho:T249	Itpkb,mCG_6217	LLGPASPtRLGTQSP	0.980946	-0.0277538	0.951816	908.87	1	14	14	102.7	SubName: Full=Inositol 1,4,5-trisphosphate 3-kinase B; SubName: Full=MCG6217; SubName: Full=Protein Itpkb	Mus musculus
B2RXC2-Phospho:S255	Itpkb,mCG_6217	PTRLGTQsPSTSVRM	1000	1000			1	1	1	102.7	SubName: Full=Inositol 1,4,5-trisphosphate 3-kinase B; SubName: Full=MCG6217; SubName: Full=Protein Itpkb	Mus musculus
B2RXC2-Phospho:S274	Itpkb,mCG_6217	PASPRCGsPTPMETD	1000	1000			1	1	1	102.7	SubName: Full=Inositol 1,4,5-trisphosphate 3-kinase B; SubName: Full=MCG6217; SubName: Full=Protein Itpkb	Mus musculus
B2RXC2-Phospho:S617	Itpkb,mCG_6217	DSEEDISsDPERTLD	0.001	-1000			1	3	3	102.7	SubName: Full=Inositol 1,4,5-trisphosphate 3-kinase B; SubName: Full=MCG6217; SubName: Full=Protein Itpkb	Mus musculus
B2RXC8-Phospho:Y277.T282	Ppp2r3a,3222402P14Rik,mCG_15724	ISNSETVyMNVMTRL,TVYMNVMtRLAYYLR	0.001	-1000			1	3	3	130.3	3222402P14Rik protein	Mus musculus
B2RXQ2-Phospho:S239.S242	Ppfia1	STNGKRSsDGSLSHE,GKRSSDGsLSHEDLA	0.001	-1000			1	1	1	142.7	Ppfia1 protein	Mus musculus
B2RXQ2-Phospho:S242	Ppfia1	GKRSSDGsLSHEDLA	0.001	-1000			2	4	4	142.7	Ppfia1 protein	Mus musculus
B2RXQ2-Phospho:S242.S244	Ppfia1	GKRSSDGsLSHEDLA,RSSDGSLsHEDLAKV	2.26121	1.17709	0.403202	70.9963	1	8	8	142.7	Ppfia1 protein	Mus musculus
B2RXQ2-Phospho:S690	Ppfia1	EIESRVGsGSLDNLG	0.001	-1000			1	3	3	142.7	Ppfia1 protein	Mus musculus
B2RXQ2-Phospho:S692	Ppfia1	ESRVGSGsLDNLGRF	2.0989	1.06964	0.257872	53.3512	1	10	10	142.7	Ppfia1 protein	Mus musculus
B2RXQ2-Phospho:S732	Ppfia1	TPRRVPHsPAREVDR	3.878	1.95531			1	7	8	142.7	Ppfia1 protein	Mus musculus
B2RXQ2-Phospho:S797	Ppfia1	KGAPHTVsHEDIRDL	0.001	-1000			1	1	1	142.7	Ppfia1 protein	Mus musculus
B2RXQ2-Phospho:S860	Ppfia1	PGPLGKEsPGQVGVS	0.001	-1000			1	2	2	142.7	Ppfia1 protein	Mus musculus
B2RXS4-Phospho:S1574	Plxnb2	VSQQPEDsQQDLPGE	0.001	-1000			1	4	4	206.2	Plexin-B2	Mus musculus
B2RY04-Phospho:S1741	Dock5,Lr2,Rlc	KDWNLSKsQVIAEKA	1.04767	0.0671804	0.931607	613.999	1	11	12	214.4	Dedicator of cytokinesis protein 5	Mus musculus
B2RY04-Phospho:S1755	Dock5,Lr2,Rlc	APEPDVMsPGKKTQR	0.792174	-0.336111	0.614475	122.009	1	13	13	214.4	Dedicator of cytokinesis protein 5	Mus musculus
B2RY04-Phospho:S1765	Dock5,Lr2,Rlc	KKTQRPKsLQLVDSR	0.839144	-0.253009	0.705778	158.382	1	12	13	214.4	Dedicator of cytokinesis protein 5	Mus musculus
B2RY04-Phospho:S1780.S1788.T1793	Dock5,Lr2,Rlc	LTPFHSPsPLQSTAL,PLQSTALsPPPLTPK,ALSPPPLtPKATRTL	0.001	-1000			1	1	1	214.4	Dedicator of cytokinesis protein 5	Mus musculus
B2RY04-Phospho:S1788.T1793	Dock5,Lr2,Rlc	PLQSTALsPPPLTPK,ALSPPPLtPKATRTL	0.313839	-1.6719	0.504555	87.5784	1	7	7	214.4	Dedicator of cytokinesis protein 5	Mus musculus
B2RY04-Phospho:S1832	Dock5,Lr2,Rlc	YESSQRNsAEIAPPL	1.26621	0.340512	0.504294	93.8774	2	17	18	214.4	Dedicator of cytokinesis protein 5	Mus musculus
B2RY04-Phospho:S1845	Dock5,Lr2,Rlc	PLPVRRDsKAPPPPP	1.45317	0.539199			1	4	7	214.4	Dedicator of cytokinesis protein 5	Mus musculus
B2RY56-Phospho:S672	Rbm25	LKLGASNsPGQPNSV	2.34438	1.22921	0.321876	62.1761	1	11	12	99.6	RNA-binding protein 25	Mus musculus
B2RY56-Phospho:S698	Rbm25	NKFEDEDsDDVPRKR	0.001	-1000			1	1	1	99.6	RNA-binding protein 25	Mus musculus
B4XVP9-Phospho:Y134	Phf11c,EG628705,Gm6907,Phf11-1	ETSCAKNyHLFCAKE	0.001	-1000			1	3	3	38.1	SubName: Full=PHD finger protein 11C {ECO:0000313|Ensembl:ENSMUSP00000131536}; SubName: Full=Phf11-1 {ECO:0000313|EMBL:ABY55492.1}	Mus musculus
B5TVM2-Phospho:T125	Ildr2,D1Ertd471e,Ll	VASKQGStVTLGDFY	0.987235	-0.0185339	0.92219	545.604	1	14	15	73.2	Immunoglobulin-like domain-containing receptor 2	Mus musculus
B5X0E4-Phospho:T256.T258	Abcb5	EALSSIQtVTAFGAQ,LSSIQTVtAFGAQEK	1.23697	0.30681	0.272325	58.0324	1	15	15	137.4	ATP-binding cassette sub-family B member 5	Mus musculus
B9EJ80-Phospho:S490	Pdzd8	TENRDLDsEFEDLAS	0.528091	-0.921141	0.0996571	36.9224	1	13	13	127.7	PDZ domain-containing protein 8	Mus musculus
B9EJ80-Phospho:S515	Pdzd8	ETQPLSHsPKRTPTT	0.001	-1000			1	1	1	127.7	PDZ domain-containing protein 8	Mus musculus
B9EJ80-Phospho:T964	Pdzd8	VEPSPKHtPNTSDNE	0.001	-1000			1	1	1	127.7	PDZ domain-containing protein 8	Mus musculus
B9EJ80-Phospho:T967	Pdzd8	SPKHTPNtSDNEGSD	1000	1000			1	1	1	127.7	PDZ domain-containing protein 8	Mus musculus
B9EJ80-Phospho:T967.S968	Pdzd8	SPKHTPNtSDNEGSD,PKHTPNTsDNEGSDT	0.001	-1000			1	1	1	127.7	PDZ domain-containing protein 8	Mus musculus
B9EJ80-Phospho:S973	Pdzd8	NTSDNEGsDTEVCGS	0.001	-1000			1	1	1	127.7	PDZ domain-containing protein 8	Mus musculus
B9EJ86-Phospho:S807.S808	Osbpl8 {ECO:0000312|MGI:MGI:2443807},Kiaa1451 {ECO:0000303|PubMed:15368895},Orp8	PEPDIQDsSGSEAQS,EPDIQDSsGSEAQSV	1.84272	0.881838			1	3	3	101.3	Oxysterol-binding protein-related protein 8	Mus musculus
B9EJA2-Phospho:S1510	Cttnbp2,Kiaa1758	DHRLSLGsDDEADLV	0.837937	-0.255086	0.634926	125.152	1	8	8	178.8	Cortactin-binding protein 2	Mus musculus
B9EJA2-Phospho:S1528	Cttnbp2,Kiaa1758	QSMCSSKsESDISKI	0.001	-1000			1	1	1	178.8	Cortactin-binding protein 2	Mus musculus
B9EKF4-Phospho:S394	Zfp777	AMQEQEDsEEGETPT	0.001	-1000			1	3	3	99.5	Zinc finger protein 777	Mus musculus
B9EKI3-Phospho:S167	Tmf1,Ara160,Gm153	TSAVGTPsPVPEDKH	0.001	-1000			1	1	1	121.8	TATA element modulatory factor	Mus musculus
B9EKI3-Phospho:S329	Tmf1,Ara160,Gm153	IDSFSVQsLDSRSVS	0.437984	-1.19105	0.139744	35.1396	1	7	7	121.8	TATA element modulatory factor	Mus musculus
B9EKI3-Phospho:S340	Tmf1,Ara160,Gm153	RSVSEINsDDELPGK	0.0716956	-3.80197	0.000132548	8.41469	1	11	13	121.8	TATA element modulatory factor	Mus musculus
B9EKI3-Phospho:S397.T399	Tmf1,Ara160,Gm153	ELEESGRsATPVNCD,EESGRSAtPVNCDQP	1000	1000			1	1	1	121.8	TATA element modulatory factor	Mus musculus
B9EKI3-Phospho:S926.T927	Tmf1,Ara160,Gm153	HKLFSVCsTPTMSRS,KLFSVCStPTMSRSS	0.36169	-1.46717	0.444985	61.8002	1	4	4	121.8	TATA element modulatory factor	Mus musculus
C0HKD9-Phospho:S52.S53	Mfap1b	PDYAPMEsSDEEDEE,DYAPMESsDEEDEEF	0.001	-1000			1	4	4	52	Microfibrillar-associated protein 1B	Mus musculus
C0HKD9-Phospho:T267	Mfap1b	AALDALNtDDENDEE	0.001	-1000			1	7	7	52	Microfibrillar-associated protein 1B	Mus musculus
C3VPR6-Phospho:S1391.S1393.S1405	Nlrc5	LEEPWVDsVSLPALM,EPWVDSVsLPALMEV,MEVCAQAsGCLTELS	0.840101	-0.251365	0.805531	227.48	1	7	7	211.7	RecName: Full=Protein NLRC5	Mus musculus
D2EAC2-Phospho:S383	Zbed6	EVENRSEsPIPVADQ	0.611937	-0.708545	0.284226	52.6981	1	7	8	109.2	Zinc finger BED domain-containing protein 6	Mus musculus
D3YTP3-Phospho:S311	Mtx3	SNSLQLLsP______	1.00179	0.00258595	0.991855	4796.26	1	14	15	34.9	Metaxin 3	Mus musculus
D3YUJ3-Phospho:S111	Ccnyl1	DVREKRKsNHLNHVS	0.001	-1000			1	3	3	41.6	Cyclin Y-like 1	Mus musculus
D3YUJ3-Phospho:Y126	Ccnyl1	PGQLTKKySSCSTIF	0.780916	-0.356761	0.233019	50.5244	1	10	11	41.6	Cyclin Y-like 1	Mus musculus
D3YUJ3-Phospho:S352	Ccnyl1	AAMRRSLsADNFIGI	0.648663	-0.624459	0.0130649	24.5469	2	21	22	41.6	Cyclin Y-like 1	Mus musculus
D3YUP5-Phospho:S100	Exoc3l2	APGIRRSsADFGLLN	1.2618	0.335482	0.675342	143.909	1	12	12	87.2	SubName: Full=Exocyst complex component 3-like 2 {ECO:0000313|Ensembl:ENSMUSP00000123025}	Mus musculus
D3YXK1-Phospho:S150	Samd1	AAATAPPsPGPAQPG	1.11989	0.163357	0.447774	82.2894	1	14	15	54.5	Atherin	Mus musculus
D3YXK2-Phospho:S623	Safb,Safb1	SASREKRsVVSFDKV	0.174057	-2.52237			1	6	7	105.1	Scaffold attachment factor B1	Mus musculus
D3YXK2-Phospho:S623.S626	Safb,Safb1	SASREKRsVVSFDKV,REKRSVVsFDKVKES	1.40021	0.485645	0.550049	104.848	2	19	19	105.1	Scaffold attachment factor B1	Mus musculus
D3YXK2-Phospho:S626	Safb,Safb1	REKRSVVsFDKVKES	0.736926	-0.440409	0.446084	81.9297	1	13	18	105.1	Scaffold attachment factor B1	Mus musculus
D3YYY8-Phospho:S77	Arhgef26	DPDDRTVsRSPQLLS	1000	1000			1	1	1	97.4	SubName: Full=Rho guanine nucleotide exchange factor (GEF) 26 {ECO:0000313|Ensembl:ENSMUSP00000078281}	Mus musculus
D3YYY8-Phospho:S112	Arhgef26	PRLRRPKsPLVSYAA	0.670085	-0.577583	0.390095	70.4205	1	9	9	97.4	SubName: Full=Rho guanine nucleotide exchange factor (GEF) 26 {ECO:0000313|Ensembl:ENSMUSP00000078281}	Mus musculus
D3YYY8-Phospho:S112.S120	Arhgef26	PRLRRPKsPLVSYAA,PLVSYAAsGGSPKST	1.1983	0.260984	0.637735	125.999	1	8	10	97.4	SubName: Full=Rho guanine nucleotide exchange factor (GEF) 26 {ECO:0000313|Ensembl:ENSMUSP00000078281}	Mus musculus
D3YYY8-Phospho:S123	Arhgef26	SYAASGGsPKSTSNG	0.730489	-0.453065	0.24645	53.9418	1	13	13	97.4	SubName: Full=Rho guanine nucleotide exchange factor (GEF) 26 {ECO:0000313|Ensembl:ENSMUSP00000078281}	Mus musculus
D3YYY8-Phospho:S221	Arhgef26	LPLQRLPsQGNELPN	1.38962	0.474689	0.650386	130.674	1	8	8	97.4	SubName: Full=Rho guanine nucleotide exchange factor (GEF) 26 {ECO:0000313|Ensembl:ENSMUSP00000078281}	Mus musculus
D3YYY8-Phospho:T368	Arhgef26	KILKGQGtFDGEENA	0.001	-1000			1	1	1	97.4	SubName: Full=Rho guanine nucleotide exchange factor (GEF) 26 {ECO:0000313|Ensembl:ENSMUSP00000078281}	Mus musculus
D3YYY8-Phospho:S390	Arhgef26	EKALDIDsDEEPEAK	0.293819	-1.767	0.0174469	26.2258	2	22	24	97.4	SubName: Full=Rho guanine nucleotide exchange factor (GEF) 26 {ECO:0000313|Ensembl:ENSMUSP00000078281}	Mus musculus
D3YYY8-Phospho:S714	Arhgef26	RDQLLVEsCDNEELN	0.711288	-0.491494	0.303545	59.9832	1	11	11	97.4	SubName: Full=Rho guanine nucleotide exchange factor (GEF) 26 {ECO:0000313|Ensembl:ENSMUSP00000078281}	Mus musculus
D3YZP9-Phospho:S233.S237	Ccdc6	EKLDQPVsAPPSPRD,QPVSAPPsPRDISME	0.866279	-0.207097	0.613125	121.813	1	14	16	52.9	Coiled-coil domain-containing protein 6	Mus musculus
D3YZP9-Phospho:S237	Ccdc6	QPVSAPPsPRDISME	0.663185	-0.592516	0.0592427	26.0884	1	8	10	52.9	Coiled-coil domain-containing protein 6	Mus musculus
D3YZP9-Phospho:S316	Ccdc6	EALCRQLsESESSLE	0.861461	-0.215143	0.578927	103.091	1	6	6	52.9	Coiled-coil domain-containing protein 6	Mus musculus
D3YZP9-Phospho:S411	Ccdc6	RPSPRRSsSPDKFKR	1000	1000			1	1	1	52.9	Coiled-coil domain-containing protein 6	Mus musculus
D3YZP9-Phospho:S411.S412	Ccdc6	RPSPRRSsSPDKFKR,PSPRRSSsPDKFKRP	1000	1000			1	4	4	52.9	Coiled-coil domain-containing protein 6	Mus musculus
D3YZP9-Phospho:S412	Ccdc6	PSPRRSSsPDKFKRP	3.79923	1.92571			1	7	7	52.9	Coiled-coil domain-containing protein 6	Mus musculus
D3YZU1-Phospho:S574.S576	Shank1	AQGEGEIsLSKGEKI,GEGEISLsKGEKIKV	1.81492	0.859903			1	7	7	226.3	SH3 and multiple ankyrin repeat domains protein 1	Mus musculus
D3Z1D3-Phospho:S497.S501	CEFIP	QSRDSYKsKAPSLLF,SYKSKAPsLLFNLKD	1000	1000			1	2	2	154.5	Cardiac-enriched FHL2-interacting protein	Mus musculus
D3Z257-Phospho:S131	Gm5930	ISDSFDKsKEFIEDN	0.939677	-0.0897632			1	6	7	31.2	Predicted gene 5930	Mus musculus
D3Z2H9-Phospho:S51	Tpm3-rs7	QAEAEVAsLNRRIQL	41.7168	5.38256	0.000121529	9.19168	1	12	14	29	SubName: Full=Uncharacterized protein	Mus musculus
D3Z2R5-Phospho:S13	Selenon,Seln,Sepn1	PAARRPHsPDPGAQP	1.19468	0.256622	0.406276	75.3009	1	13	15	62.3	Selenoprotein N	Mus musculus
D3Z4K0-Phospho:Y890	Ankrd36	ATDQQGRyLDMEQAT	2.70454	1.43538			1	6	6	159.2	SubName: Full=Ankyrin repeat domain 36 {ECO:0000313|Ensembl:ENSMUSP00000105482}	Mus musculus
D3Z6F0-Phospho:S247	Ifit1bl1,2010002M12Rik,Gm14446,mCG_124141	ETLPRISsQPYVFGY	0.174808	-2.51616			1	3	3	54.5	Interferon-induced protein with tetratricpeptide repeats 1B-like 1	Mus musculus
D3Z6Q9-Phospho:S430	Bin2	GSCNAPGsPEGSSQL	0.455547	-1.13433	0.152662	38.5565	1	8	10	52.6	Bridging integrator 2	Mus musculus
D3Z6Q9-Phospho:S443	Bin2	QLCSPRAsPDASSNP	0.861418	-0.215214	0.772529	198.983	1	9	9	52.6	Bridging integrator 2	Mus musculus
D3Z7H4-Phospho:S120	Gsg1l	FIDLAPAsEKGVLWL	0.793142	-0.334349	0.621905	124.36	1	12	13	35.9	Germ cell-specific gene 1-like protein	Mus musculus
E0CX47-Phospho:S351.T354.S357	Nxpe5 {ECO:0000313|Ensembl:ENSMUSP00000124929,,BC055004 {ECO:0000313|MGI:MGI:3584036}	STFCSSRsFPTVDSI,CSSRSFPtVDSILNC,RSFPTVDsILNCLAG	1.13711	0.185366	0.936843	660.679	1	7	7	62.5	Neurexophilin and PC-esterase domain family, member 5	Mus musculus
E0CZ26-Phospho:S349	Kctd18,mCG_117471	ASGHAPAsPDAQSSE	1.01803	0.0257847			1	4	6	47	Potassium channel tetramerisation domain containing 18, isoform CRA_a	Mus musculus
E0CZ26-Phospho:T360	Kctd18,mCG_117471	QSSENQAtHPPPAKV	0.001	-1000			1	1	1	47	Potassium channel tetramerisation domain containing 18, isoform CRA_a	Mus musculus
E2JF22-Phospho:S1385	Piezo1,Fam38a	SQEPGPDsPGGSSPP	0.958771	-0.0607425	0.933224	599.73	1	5	5	292	Piezo-type mechanosensitive ion channel component 1	Mus musculus
E2JF22-Phospho:S1646	Piezo1,Fam38a	RTRMRTAsELLLDRR	0.747195	-0.420443	0.212718	49.6963	1	12	12	292	Piezo-type mechanosensitive ion channel component 1	Mus musculus
E9PUP1-Phospho:S1203	Syde2	TRQARLDsPLSNRYA	1000	1000			1	1	1	144.6	SubName: Full=Synapse defective 1, Rho GTPase, homolog 2 (C. elegans) {ECO:0000313|Ensembl:ENSMUSP00000041897}	Mus musculus
E9PUQ8-Phospho:S44	Dgkd	QKLIRKVsTSGQIRQ	1.06692	0.0934481			1	6	7	135.2	RecName: Full=Diacylglycerol kinase {ECO:0000256|RuleBase:RU361128}; Short=DAG kinase {ECO:0000256|RuleBase:RU361128}; EC=2.7.1.107 {ECO:0000256|RuleBase:RU361128}	Mus musculus
E9PUR0-Phospho:T90	Ankhd1	LAAAVLRtGGGGGAS	0.001	-1000			1	1	1	269.7	SubName: Full=Ankyrin repeat and KH domain-containing 1 {ECO:0000313|Ensembl:ENSMUSP00000123270}	Mus musculus
E9PV66-Phospho:S2364	Myo18b	PGATAGLsRSTSLKC	0.957324	-0.0629204	0.515675	95.6337	1	13	15	288.9	Myosin XVIIIb	Mus musculus
E9PV82-Phospho:S119	Fam53a,Dntnp	KRHCRSLsEPEELAR	0.675415	-0.566153	0.263066	54.7505	1	11	11	43.1	Protein FAM53A	Mus musculus
E9PV87-Phospho:S333	Talpid3	TDFDGQKsPLETPAP	0.001	-1000			1	2	2	166.7	Protein TALPID3	Mus musculus
E9PV87-Phospho:S385.T390	Talpid3	LLEQVLNsNECLTRK,LNSNECLtRKTESSD	1000	1000			1	4	4	166.7	Protein TALPID3	Mus musculus
E9PVD3-Phospho:S3048	Dchs1	NEFPRVAsVASSLAA	0.777929	-0.36229			1	3	3	346.4	Protocadherin-16	Mus musculus
E9PVX6-Phospho:S125	Mki67	KEPSRRAsRDSFCAD	0.841943	-0.248205	0.779497	206.888	1	11	12	350.9	Proliferation marker protein Ki-67	Mus musculus
E9PVX6-Phospho:S125.S128	Mki67	KEPSRRAsRDSFCAD,SRRASRDsFCADPDG	0.432495	-1.20924	0.1346	41.353	1	13	14	350.9	Proliferation marker protein Ki-67	Mus musculus
E9PVX6-Phospho:S128	Mki67	SRRASRDsFCADPDG	1000	1000			1	2	2	350.9	Proliferation marker protein Ki-67	Mus musculus
E9PVX6-Phospho:S276	Mki67	SGRARAKsSGSTPVT	1000	1000			1	4	4	350.9	Proliferation marker protein Ki-67	Mus musculus
E9PVX6-Phospho:T283	Mki67	SSGSTPVtAASSPKV	1000	1000			1	2	2	350.9	Proliferation marker protein Ki-67	Mus musculus
E9PVX6-Phospho:S337	Mki67	RVTGRRHsVNLDEGE	0.796821	-0.327672	0.601821	117.927	1	15	15	350.9	Proliferation marker protein Ki-67	Mus musculus
E9PVX6-Phospho:S373	Mki67	VEAGDVAsPADTPEH	0.468015	-1.09537			1	3	3	350.9	Proliferation marker protein Ki-67	Mus musculus
E9PVX6-Phospho:S503	Mki67	RKSLGTHsPAVLKTI	1.12449	0.169265	0.84394	289.065	1	13	13	350.9	Proliferation marker protein Ki-67	Mus musculus
E9PVX6-Phospho:S517	Mki67	IIKERPQsPGKQESP	0.316683	-1.65889	0.0400337	28.7423	1	14	15	350.9	Proliferation marker protein Ki-67	Mus musculus
E9PVX6-Phospho:S517.S523.T527	Mki67	IIKERPQsPGKQESP,QSPGKQEsPGITPPR,KQESPGItPPRTNDQ	0.96476	-0.0517574	0.90359	442.955	1	12	14	350.9	Proliferation marker protein Ki-67	Mus musculus
E9PVX6-Phospho:S517.S523	Mki67	IIKERPQsPGKQESP,QSPGKQEsPGITPPR	0.938964	-0.0908584	0.906987	456.196	1	13	14	350.9	Proliferation marker protein Ki-67	Mus musculus
E9PVX6-Phospho:S588	Mki67	MICSKRRsGASEANL	0.35768	-1.48326			1	5	5	350.9	Proliferation marker protein Ki-67	Mus musculus
E9PVX6-Phospho:S767	Mki67	QSDRYSAsPTLRRRS	0.637066	-0.650485			1	8	8	350.9	Proliferation marker protein Ki-67	Mus musculus
E9PVX6-Phospho:S774	Mki67	SPTLRRRsIKHENTV	2.06391	1.04538	0.220954	48.1998	1	9	9	350.9	Proliferation marker protein Ki-67	Mus musculus
E9PVX6-Phospho:S1000	Mki67	RTRVLCKsPQVTTEN	0.681002	-0.554269	0.0690208	32.8753	2	14	14	350.9	Proliferation marker protein Ki-67	Mus musculus
E9PVX6-Phospho:S1152	Mki67	TLGKRTKsPGRAPGT	0.258709	-1.9506	0.00334508	13.7666	1	10	13	350.9	Proliferation marker protein Ki-67	Mus musculus
E9PVX6-Phospho:T1159	Mki67	SPGRAPGtPAPVQEE	0.365122	-1.45355	0.333475	52.0845	1	5	6	350.9	Proliferation marker protein Ki-67	Mus musculus
E9PVX6-Phospho:S1371	Mki67	PASTKRLsKTDLSKV	1000	1000			1	4	4	350.9	Proliferation marker protein Ki-67	Mus musculus
E9PVX6-Phospho:S1587	Mki67	ISTMLARsPQLGPVR	8.00271	3.00049	0.120158	36.3	1	9	10	350.9	Proliferation marker protein Ki-67	Mus musculus
E9PVX6-Phospho:S1723	Mki67	SKRLAKTsVGNIAVR	1000	1000			1	7	7	350.9	Proliferation marker protein Ki-67	Mus musculus
E9PVX6-Phospho:S1734	Mki67	IAVREKIsPVSLPQC	2.83201	1.50183	0.00522911	21.3483	2	23	25	350.9	Proliferation marker protein Ki-67	Mus musculus
E9PVX6-Phospho:T1766	Mki67	NKGVKEStPQTLDSS	0.913038	-0.131253			1	8	8	350.9	Proliferation marker protein Ki-67	Mus musculus
E9PVX6-Phospho:S1825	Mki67	TTKIALQsPQPGHII	1.24176	0.312382	0.814947	243.958	1	10	11	350.9	Proliferation marker protein Ki-67	Mus musculus
E9PVX6-Phospho:S2257	Mki67	FAENSSGsKRRSRTS	3.49274	1.80436	0.482104	80.7919	1	6	6	350.9	Proliferation marker protein Ki-67	Mus musculus
E9PVX6-Phospho:S2333	Mki67	MDVREGHsPLSKSSC	1000	1000			1	4	4	350.9	Proliferation marker protein Ki-67	Mus musculus
E9PVX6-Phospho:S2390.S2392	Mki67	QRSCKKRsQSPEDLS,SCKKRSQsPEDLSGV	1.64342	0.716699	0.0123739	18.5638	1	10	12	350.9	Proliferation marker protein Ki-67	Mus musculus
E9PVX6-Phospho:S2390	Mki67	QRSCKKRsQSPEDLS	0.861204	-0.215574	0.803075	220.353	1	6	6	350.9	Proliferation marker protein Ki-67	Mus musculus
E9PVX6-Phospho:S2392	Mki67	SCKKRSQsPEDLSGV	0.900728	-0.150836	0.654623	134.187	1	10	13	350.9	Proliferation marker protein Ki-67	Mus musculus
E9PVX6-Phospho:S2425	Mki67	LAKLPSSsPPLEPTD	1.6888	0.756002	0.0275119	26.7281	1	15	15	350.9	Proliferation marker protein Ki-67	Mus musculus
E9PVX6-Phospho:S2545	Mki67	TPKMPDKsPEPVDTT	0.633579	-0.658403	0.211937	49.5672	1	12	12	350.9	Proliferation marker protein Ki-67	Mus musculus
E9PVX6-Phospho:S2649	Mki67	AKRISSKsPQPEEKE	1.59506	0.673615	0.0242058	25.9155	3	17	22	350.9	Proliferation marker protein Ki-67	Mus musculus
E9PVX6-Phospho:S2980	Mki67	ASSKRHVsPEPVKMK	1.77514	0.827937			2	15	17	350.9	Proliferation marker protein Ki-67	Mus musculus
E9PVZ8-Phospho:T456	Golgb1	PNLQKNEtASQTSLP	1000	1000			1	1	1	370.2	SubName: Full=Protein Golgb1	Mus musculus
E9PVZ8-Phospho:S650	Golgb1	MKDRHRAsEAGPLND	0.303905	-1.71831	0.358377	64.3078	1	8	8	370.2	SubName: Full=Protein Golgb1	Mus musculus
E9PVZ8-Phospho:S664	Golgb1	DAGMELSsPKLDGVD	0.001	-1000			1	1	1	370.2	SubName: Full=Protein Golgb1	Mus musculus
E9PVZ8-Phospho:T892.T896	Golgb1	EKQKDVEtLQQTIQE,DVETLQQtIQEKDQQ	0.820649	-0.285164	0.114902	39.8937	1	15	15	370.2	SubName: Full=Protein Golgb1	Mus musculus
E9PVZ8-Phospho:S2655	Golgb1	KEATRKVsEIEDQLK	0.392095	-1.35073	0.152668	40.038	1	9	10	370.2	SubName: Full=Protein Golgb1	Mus musculus
E9PW37-Phospho:S163	Rasal2	ERSPRRRsISGTSTS	0.854355	-0.227092	0.336398	64.1463	1	11	14	144.6	RAS protein activator-like 2	Mus musculus
E9PWG2-Phospho:S273	Trappc8	TMTSSKNsDSNLLSL	0.80699	-0.309377	0.353274	66.3929	1	11	12	160.9	SubName: Full=Trafficking protein particle complex 8 {ECO:0000313|Ensembl:ENSMUSP00000025177}	Mus musculus
E9PWG2-Phospho:S279	Trappc8	NSDSNLLsLDGLDNE	1000	1000			1	2	2	160.9	SubName: Full=Trafficking protein particle complex 8 {ECO:0000313|Ensembl:ENSMUSP00000025177}	Mus musculus
E9PWG6-Phospho:T1003	Ncapg	AEFLNEDtS______	1.38808	0.473093			1	2	2	112.9	Non-SMC condensin I complex, subunit G	Mus musculus
E9PWH2-Phospho:S682	Card6	QTKSPSEsRTQKPLR	1000	1000			1	2	2	131.5	SubName: Full=Caspase recruitment domain family, member 6 {ECO:0000313|Ensembl:ENSMUSP00000112833}	Mus musculus
E9PWI3-Phospho:S354	Mcc	VVCGRKKsSCSLSVA	0.462203	-1.1134	0.145719	42.0107	1	12	12	112	Mutated in colorectal cancers	Mus musculus
E9PWI3-Phospho:S469	Mcc	VQATGPSsPGRLTPA	1.68937	0.756482	0.523904	94.5765	1	9	9	112	Mutated in colorectal cancers	Mus musculus
E9PWP7-Phospho:S312	Muc3	QRQRSRVsEMYKWGE	1.66374	0.734434	0.591365	110.551	1	8	8	42.2	SubName: Full=Mucin 3, intestinal {ECO:0000313|Ensembl:ENSMUSP00000045196}	Mus musculus
E9PWP7-Phospho:S325	Muc3	GEEEGRAsPGTFHNF	0.478843	-1.06237	0.237562	54.8354	2	20	21	42.2	SubName: Full=Mucin 3, intestinal {ECO:0000313|Ensembl:ENSMUSP00000045196}	Mus musculus
E9PWP7-Phospho:S325.T328	Muc3	GEEEGRAsPGTFHNF,EGRASPGtFHNFGFD	1.05805	0.0814097	0.944162	731.369	1	5	6	42.2	SubName: Full=Mucin 3, intestinal {ECO:0000313|Ensembl:ENSMUSP00000045196}	Mus musculus
E9PWP7-Phospho:T328	Muc3	EGRASPGtFHNFGFD	0.001	-1000			1	1	1	42.2	SubName: Full=Mucin 3, intestinal {ECO:0000313|Ensembl:ENSMUSP00000045196}	Mus musculus
E9PWQ3-Phospho:S1478	Col6a3	RIGVVQFsNDVFPEF	1.20962	0.27455	0.789849	214.453	1	9	9	353.9	SubName: Full=Collagen, type VI, alpha 3 {ECO:0000313|Ensembl:ENSMUSP00000057131}	Mus musculus
E9PX68-Phospho:S258	Slc4a1ap	KKMLGEDsDEEEEAN	0.452194	-1.14499	0.00115893	16.5907	2	19	22	82.9	SubName: Full=Solute carrier family 4 (anion exchanger), member 1, adaptor protein {ECO:0000313|Ensembl:ENSMUSP00000144257}	Mus musculus
E9PX68-Phospho:S412	Slc4a1ap	EDEDFYDsDDDTFLD	1.05649	0.0792846	0.908594	469.49	3	19	20	82.9	SubName: Full=Solute carrier family 4 (anion exchanger), member 1, adaptor protein {ECO:0000313|Ensembl:ENSMUSP00000144257}	Mus musculus
E9PX68-Phospho:S700	Slc4a1ap	DEPKKKKsPGPGKFP	0.641903	-0.639574	0.243777	51.7161	1	10	10	82.9	SubName: Full=Solute carrier family 4 (anion exchanger), member 1, adaptor protein {ECO:0000313|Ensembl:ENSMUSP00000144257}	Mus musculus
E9PX92-Phospho:S147	Tmem139	SLKRRVGsEGTMTAR	2.16097	1.11168	0.549555	100.724	1	9	9	23.2	SubName: Full=Transmembrane protein 139 {ECO:0000313|Ensembl:ENSMUSP00000100590}	Mus musculus
E9PX92-Phospho:T171	Tmem139	RGPRVVAtAPDLQSM	0.481526	-1.05432	0.234747	53.1119	1	14	14	23.2	SubName: Full=Transmembrane protein 139 {ECO:0000313|Ensembl:ENSMUSP00000100590}	Mus musculus
E9PXF8-Phospho:S1083	Sbf2	WNEEDDIsVSDDSEL	0.892632	-0.163863	0.850268	299.996	1	12	12	210.5	SET-binding factor 2	Mus musculus
E9PXF8-Phospho:T1123	Sbf2	YQRLGLGtISGNSSR	0.647008	-0.628145			1	2	2	210.5	SET-binding factor 2	Mus musculus
E9PXX8-Phospho:S19	Macc1	REIGRSRsEGNLIDM	0.001	-1000			1	1	1	96.8	Metastasis-associated in colon cancer 1	Mus musculus
E9PXX8-Phospho:S74	Macc1	FWKELSAsNPFLEDI	0.412929	-1.27603	0.47116	78.5394	1	6	6	96.8	Metastasis-associated in colon cancer 1	Mus musculus
E9PXX8-Phospho:S139	Macc1	RKSGRSKsVSELLDV	0.765685	-0.385177	0.55112	102.722	1	11	13	96.8	Metastasis-associated in colon cancer 1	Mus musculus
E9PY43-Phospho:S190	Erich1	SFTYQPEsSEEAEAE	0.001	-1000			1	1	1	37.4	Glutamate-rich 1	Mus musculus
E9PY46-Phospho:S1445	Ift140,WDTC2	PERVRHNsMEDHKEV	1000	1000			2	2	2	165.9	Intraflagellar transport protein 140 homolog	Mus musculus
E9PYD1-Phospho:S129	Fam98c	LRLQRDSsPVPSFGE	1.26458	0.338653	0.308674	63.3287	2	19	20	37.3	Family with sequence similarity 98, member C	Mus musculus
E9PYF4-Phospho:S652	Lmo7	YGENGSKsMSDVSAE	1.20147	0.264803			1	3	3	192.6	SubName: Full=Protein Lmo7	Mus musculus
E9PYF4-Phospho:S654	Lmo7	ENGSKSMsDVSAEDV	0.719387	-0.47516	0.390811	72.147	1	11	12	192.6	SubName: Full=Protein Lmo7	Mus musculus
E9PYF4-Phospho:S699	Lmo7	KWKNRRKsYTSDLQK	1.97955	0.985171	0.210383	46.7957	1	9	11	192.6	SubName: Full=Protein Lmo7	Mus musculus
E9PYF4-Phospho:S741	Lmo7	QDRESRGsTVTSWRR	1.26233	0.336087	0.524592	97.2666	1	13	13	192.6	SubName: Full=Protein Lmo7	Mus musculus
E9PYF4-Phospho:S813	Lmo7	ETQLASHsPEEQRLA	0.798253	-0.325083			1	7	11	192.6	SubName: Full=Protein Lmo7	Mus musculus
E9PYF4-Phospho:S822	Lmo7	EEQRLAPsPSEEPRQ	0.54431	-0.877499			1	5	5	192.6	SubName: Full=Protein Lmo7	Mus musculus
E9PYF4-Phospho:S831.S833.S834	Lmo7	SEEPRQAsGSSAEPH,EPRQASGsSAEPHQA,PRQASGSsAEPHQAP	0.0719686	-3.79649	0.0592427	30.7484	1	12	14	192.6	SubName: Full=Protein Lmo7	Mus musculus
E9PYF4-Phospho:S890	Lmo7	ESTRISAsLPRSYQR	4.88927	2.28962	0.028237	26.3939	1	14	14	192.6	SubName: Full=Protein Lmo7	Mus musculus
E9PYF4-Phospho:S982	Lmo7	EDVASLSsPTLPSSS	1.42236	0.508284	0.725255	159.679	1	6	6	192.6	SubName: Full=Protein Lmo7	Mus musculus
E9PYF4-Phospho:S1004	Lmo7	SSKATFSsMSGLDSV	0.907939	-0.139333	0.703403	153.615	1	8	8	192.6	SubName: Full=Protein Lmo7	Mus musculus
E9PYF4-Phospho:S1010.S1020	Lmo7	SSMSGLDsVSDSGEG,DSGEGRGsPLREVSR	0.001	-1000			1	4	4	192.6	SubName: Full=Protein Lmo7	Mus musculus
E9PYF4-Phospho:S1012.S1020	Lmo7	MSGLDSVsDSGEGRG,DSGEGRGsPLREVSR	0.001	-1000			1	1	1	192.6	SubName: Full=Protein Lmo7	Mus musculus
E9PYF4-Phospho:S1014	Lmo7	GLDSVSDsGEGRGSP	0.001	-1000			1	2	2	192.6	SubName: Full=Protein Lmo7	Mus musculus
E9PYF4-Phospho:S1020	Lmo7	DSGEGRGsPLREVSR	1000	1000			1	1	1	192.6	SubName: Full=Protein Lmo7	Mus musculus
E9PYF4-Phospho:S1028	Lmo7	PLREVSRsLDQFSDM	1.37977	0.464423	0.113405	28.81	1	6	6	192.6	SubName: Full=Protein Lmo7	Mus musculus
E9PYF4-Phospho:S1156	Lmo7	DFSESLQsPYTESKE	0.001	-1000			1	4	4	192.6	SubName: Full=Protein Lmo7	Mus musculus
E9PYF4-Phospho:S1191	Lmo7	LKNLKRRsQFFEQGS	1.07194	0.100227	0.593102	111.122	1	9	12	192.6	SubName: Full=Protein Lmo7	Mus musculus
E9PYF4-Phospho:S1303	Lmo7	TWSEGSKsLDSEGTR	1.67604	0.745053			1	3	3	192.6	SubName: Full=Protein Lmo7	Mus musculus
E9PYF4-Phospho:S1444	Lmo7	LPTDRSKsRSTTELN	1000	1000			1	1	1	192.6	SubName: Full=Protein Lmo7	Mus musculus
E9PYF4-Phospho:S1446	Lmo7	TDRSKSRsTTELNDP	1000	1000			1	1	1	192.6	SubName: Full=Protein Lmo7	Mus musculus
E9PYF4-Phospho:S1473	Lmo7	RIGATSFsHRSSKKD	1000	1000			1	1	1	192.6	SubName: Full=Protein Lmo7	Mus musculus
E9PYF4-Phospho:S1477	Lmo7	TSFSHRSsKKDQAPS	1000	1000			1	1	1	192.6	SubName: Full=Protein Lmo7	Mus musculus
E9PYF4-Phospho:S1502	Lmo7	QEMRKRTsLHNDNSW	1.65736	0.728891			1	4	5	192.6	SubName: Full=Protein Lmo7	Mus musculus
E9PYF4-Phospho:S1516	Lmo7	WIRQRSAsVNKEPIC	1.05993	0.083967	0.962146	1169.11	1	12	13	192.6	SubName: Full=Protein Lmo7	Mus musculus
E9PYF4-Phospho:S1533	Lmo7	GIMRRGEsLDNLDSQ	0.755086	-0.405286	0.127565	40.5039	1	13	16	192.6	SubName: Full=Protein Lmo7	Mus musculus
E9PYF4-Phospho:S1595	Lmo7	AVPPPAGsVKTSPGS	1.3775	0.462053	0.610355	114.802	1	7	7	192.6	SubName: Full=Protein Lmo7	Mus musculus
E9PYF4-Phospho:S1609.S1611	Lmo7	SPSPRSHsPSMSQSG,SPRSHSPsMSQSGSQ	1000	1000			1	1	1	192.6	SubName: Full=Protein Lmo7	Mus musculus
E9PYF4-Phospho:S1609	Lmo7	SPSPRSHsPSMSQSG	2.79506	1.48288	0.0789004	35.2695	1	15	15	192.6	SubName: Full=Protein Lmo7	Mus musculus
E9PYF7-Phospho:Y135	Ap1ar	KQRVAQHyHCSSGDY	0.175894	-2.50722			1	3	3	33.8	SubName: Full=AP1AR {ECO:0000313|EMBL:AFE61897.1}; SubName: Full=Adaptor-related protein complex 1-associated regulatory protein {ECO:0000313|Ensembl:ENSMUSP00000059669}	Mus musculus
E9PYI4-Phospho:T531.S533.S537	Mroh8,4922505G16Rik	VRQQIINtVSLFVSR,QQIINTVsLFVSRPK,NTVSLFVsRPKYTDV	0.742312	-0.429902	0.096357	36.96	1	14	14	119.5	SubName: Full=Maestro heat-like repeat family member 8 {ECO:0000313|Ensembl:ENSMUSP00000124362}	Mus musculus
E9PYK3-Phospho:S610	Parp4,Kiaa0177	KAGLQDAsANPVPLD	0.910096	-0.135909	0.925766	538.099	1	5	5	216.1	Protein mono-ADP-ribosyltransferase PARP4	Mus musculus
E9PYK3-Phospho:S1266	Parp4,Kiaa0177	IKTIKKCsLDISEDF	0.775413	-0.366963	0.420732	78.7816	2	19	22	216.1	Protein mono-ADP-ribosyltransferase PARP4	Mus musculus
E9PYK3-Phospho:S1683	Parp4,Kiaa0177	GPNNISFsPKAPEMG	0.605489	-0.723828	0.0210667	26.5952	2	20	24	216.1	Protein mono-ADP-ribosyltransferase PARP4	Mus musculus
E9PYL2-Phospho:S648	Prr12,Kiaa1205	QHLLQAPsPPRTSGA	2.11345	1.0796	0.296117	59.0424	1	11	12	211.9	Proline-rich protein 12	Mus musculus
E9PYL2-Phospho:S1128	Prr12,Kiaa1205	CRSRPALsPLGDIDF	1.29213	0.369752			1	3	3	211.9	Proline-rich protein 12	Mus musculus
E9PYL2-Phospho:S1299	Prr12,Kiaa1205	AGLTPPLsPPKSVPA	1.27905	0.355068	0.600444	112.964	1	8	8	211.9	Proline-rich protein 12	Mus musculus
E9PYL2-Phospho:T1555.S1562	Prr12,Kiaa1205	TAAVCGEtDEEAGES,TDEEAGEsGGEGIFR	0.976523	-0.0342735	0.889959	391.741	1	11	12	211.9	Proline-rich protein 12	Mus musculus
E9PYL2-Phospho:S1562	Prr12,Kiaa1205	TDEEAGEsGGEGIFR	0.792491	-0.335533	0.715908	162.301	1	11	11	211.9	Proline-rich protein 12	Mus musculus
E9PYP2-Phospho:S1401	Nbeal1	SPVESTKsFSLQSDK	3.76039	1.91088	0.0966029	36.4843	1	13	14	306.2	SubName: Full=Neurobeachin-like 1 {ECO:0000313|Ensembl:ENSMUSP00000124056}	Mus musculus
E9PYP2-Phospho:S2673	Nbeal1	WGSSKRLsQISAGET	0.88945	-0.169014	0.615009	121.866	1	13	13	306.2	SubName: Full=Neurobeachin-like 1 {ECO:0000313|Ensembl:ENSMUSP00000124056}	Mus musculus
E9PZ11-Phospho:S382	Zfp651 {ECO:0000313|Ensembl:ENSMUSP00000091286	GPAGCQGsQVDPPPH	0.289854	-1.7866	0.0249478	26.1582	1	15	15	80.8	Zinc finger protein 651	Mus musculus
E9PZ26-Phospho:S906	Brd1	NTETQPTsPQLGTKT	2.4897	1.31597	0.111205	35.0721	1	9	9	133.4	Bromodomain-containing 1	Mus musculus
E9PZ26-Phospho:S1183.S1186	Brd1	RVHGEPAsDLSDID_,GEPASDLsDID____	0.593476	-0.752739	0.355798	67.9314	1	13	13	133.4	Bromodomain-containing 1	Mus musculus
E9PZJ8-Phospho:S2197	Ascc3	SDVFTDLsV______	0.821725	-0.283272	0.299843	58.7633	1	10	11	250.6	Activating signal cointegrator 1 complex subunit 3	Mus musculus
E9PZM4-Phospho:S1333	Chd2	EKKGTVAsGEEAKLK	0.586941	-0.768712			1	4	4	210.8	Chromodomain-helicase-DNA-binding protein 2	Mus musculus
E9PZM7-Phospho:S410	Scaf11	VEEETVDsDTPPVLE	0.001	-1000			1	2	2	162.1	SubName: Full=SR-related CTD-associated factor 11 {ECO:0000313|Ensembl:ENSMUSP00000044898}	Mus musculus
E9PZM7-Phospho:S498	Scaf11	FCADHDIsPDTSLRG	0.726329	-0.461304			1	7	8	162.1	SubName: Full=SR-related CTD-associated factor 11 {ECO:0000313|Ensembl:ENSMUSP00000044898}	Mus musculus
E9PZM7-Phospho:S821	Scaf11	TRRSRFHsPSTTWSP	0.722675	-0.46858	0.032418	25.1433	1	11	14	162.1	SubName: Full=SR-related CTD-associated factor 11 {ECO:0000313|Ensembl:ENSMUSP00000044898}	Mus musculus
E9PZM7-Phospho:S857	Scaf11	VESQSSQsPSPKRES	0.637546	-0.649398			1	3	3	162.1	SubName: Full=SR-related CTD-associated factor 11 {ECO:0000313|Ensembl:ENSMUSP00000044898}	Mus musculus
E9PZM7-Phospho:S857.S859	Scaf11	VESQSSQsPSPKRES,SQSSQSPsPKRESAR	0.001	-1000			1	3	3	162.1	SubName: Full=SR-related CTD-associated factor 11 {ECO:0000313|Ensembl:ENSMUSP00000044898}	Mus musculus
E9PZM7-Phospho:S859	Scaf11	SQSSQSPsPKRESAR	0.001	-1000			2	2	2	162.1	SubName: Full=SR-related CTD-associated factor 11 {ECO:0000313|Ensembl:ENSMUSP00000044898}	Mus musculus
E9PZP8-Phospho:S1428	Herc1	SQQERRVsTDLPEGQ	1000	1000			1	1	1	532.7	HECT and RLD domain-containing E3 ubiquitin protein ligase family member 1	Mus musculus
E9PZP8-Phospho:T1429	Herc1	QQERRVStDLPEGQD	1000	1000			1	1	1	532.7	HECT and RLD domain-containing E3 ubiquitin protein ligase family member 1	Mus musculus
E9PZP8-Phospho:S1491	Herc1	GLMTRSEsLTAESRL	0.761633	-0.392831			1	4	4	532.7	HECT and RLD domain-containing E3 ubiquitin protein ligase family member 1	Mus musculus
E9PZP8-Phospho:S2420	Herc1	EKKHRHEsEEKGDIE	1.24874	0.320478	0.760421	192.453	1	12	12	532.7	HECT and RLD domain-containing E3 ubiquitin protein ligase family member 1	Mus musculus
E9PZP8-Phospho:T2699.S2710	Herc1	LPTRRAQtPPISSLP,SSLPASPsDEVGRRQ	1.4153	0.501107	0.24363	54.0493	1	14	15	532.7	HECT and RLD domain-containing E3 ubiquitin protein ligase family member 1	Mus musculus
E9PZP8-Phospho:S2703.S2704.S2708	Herc1	RAQTPPIsSLPASPS,AQTPPISsLPASPSD,PISSLPAsPSDEVGR	1.10461	0.143543	0.78905	206.598	1	6	6	532.7	HECT and RLD domain-containing E3 ubiquitin protein ligase family member 1	Mus musculus
E9PZP8-Phospho:S2718	Herc1	DEVGRRQsLTSPDSQ	1.01276	0.0182961	0.950909	894.921	1	15	15	532.7	HECT and RLD domain-containing E3 ubiquitin protein ligase family member 1	Mus musculus
E9PZZ1-Phospho:S718.Y719	Prdm13	DGPGPEPsYALEPGD,GPGPEPSyALEPGDP	0.611215	-0.710247	0.0379876	28.8159	1	15	15	78.7	PR domain zinc finger protein 13	Mus musculus
E9Q043-Phospho:S649	Fndc1	PSALTEGsEEEDTSD	0.001	-1000			1	1	1	189.1	Fibronectin type III domain-containing 1	Mus musculus
E9Q0S6-Phospho:S150.S154	Tns1	KNLEEGGsMRVSPSI,EGGSMRVsPSIQPQP	0.44796	-1.15856	0.125591	36.9856	1	9	9	201.4	SubName: Full=Protein Tns1	Mus musculus
E9Q0S6-Phospho:S154	Tns1	EGGSMRVsPSIQPQP	1.11827	0.161267	0.608967	118.626	2	12	14	201.4	SubName: Full=Protein Tns1	Mus musculus
E9Q0S6-Phospho:S154.S169	Tns1	EGGSMRVsPSIQPQP,QSQPTSLsRNTSVSR	1000	1000			1	1	1	201.4	SubName: Full=Protein Tns1	Mus musculus
E9Q0S6-Phospho:S169	Tns1	QSQPTSLsRNTSVSR	1.30923	0.388723	0.223314	29.7102	1	4	4	201.4	SubName: Full=Protein Tns1	Mus musculus
E9Q0S6-Phospho:S509	Tns1	DPLIRWDsYDNFSGH	0.14565	-2.77942	0.0235284	20.6597	2	10	13	201.4	SubName: Full=Protein Tns1	Mus musculus
E9Q0S6-Phospho:Y510	Tns1	PLIRWDSyDNFSGHR	0.001	-1000			1	1	1	201.4	SubName: Full=Protein Tns1	Mus musculus
E9Q0S6-Phospho:S535	Tns1	TQGPLDGsLYAKVKK	0.704413	-0.505506			1	3	3	201.4	SubName: Full=Protein Tns1	Mus musculus
E9Q0S6-Phospho:S604	Tns1	TTAPAALsPQEKKEL	1.08414	0.116553	0.836624	277.074	1	13	13	201.4	SubName: Full=Protein Tns1	Mus musculus
E9Q0S6-Phospho:S616	Tns1	KELDRLLsGFGVDRE	0.726525	-0.460916	0.542079	103.283	2	23	24	201.4	SubName: Full=Protein Tns1	Mus musculus
E9Q0S6-Phospho:S636	Tns1	YRAQQLRsHPGGGPT	1.34611	0.428792	0.562609	108.799	2	22	23	201.4	SubName: Full=Protein Tns1	Mus musculus
E9Q0S6-Phospho:S636.S646	Tns1	YRAQQLRsHPGGGPT,GGGPTVPsPGRHIVP	0.831589	-0.266057	0.68051	134.848	1	5	5	201.4	SubName: Full=Protein Tns1	Mus musculus
E9Q0S6-Phospho:S646	Tns1	GGGPTVPsPGRHIVP	1.62169	0.697494	0.621208	119.021	1	7	7	201.4	SubName: Full=Protein Tns1	Mus musculus
E9Q0S6-Phospho:S746	Tns1	IPVHSSHsAPIRPSY	1000	1000			1	1	1	201.4	SubName: Full=Protein Tns1	Mus musculus
E9Q0S6-Phospho:S790.S792	Tns1	DPSGLFRsQSFPDVE,SGLFRSQsFPDVEPQ	0.857754	-0.221364	0.517383	90.5468	1	7	8	201.4	SubName: Full=Protein Tns1	Mus musculus
E9Q0S6-Phospho:S792	Tns1	SGLFRSQsFPDVEPQ	1.27574	0.351333	0.40674	76.103	1	15	15	201.4	SubName: Full=Protein Tns1	Mus musculus
E9Q0S6-Phospho:S836	Tns1	PPRQQERsPLQSLAR	1.69321	0.759762	0.0589415	33.8467	2	21	23	201.4	SubName: Full=Protein Tns1	Mus musculus
E9Q0S6-Phospho:S844	Tns1	PLQSLARsKPSPQLS	1000	1000			1	1	1	201.4	SubName: Full=Protein Tns1	Mus musculus
E9Q0S6-Phospho:S851	Tns1	SKPSPQLsAETPVAA	1.56544	0.646564	0.389466	52.6774	1	4	4	201.4	SubName: Full=Protein Tns1	Mus musculus
E9Q0S6-Phospho:S851.T854	Tns1	SKPSPQLsAETPVAA,SPQLSAEtPVAALPE	0.001	-1000			1	1	1	201.4	SubName: Full=Protein Tns1	Mus musculus
E9Q0S6-Phospho:T854	Tns1	SPQLSAEtPVAALPE	0.561084	-0.833711			1	2	2	201.4	SubName: Full=Protein Tns1	Mus musculus
E9Q0S6-Phospho:S867.S874	Tns1	PEFPRAAsQQEIEQS,SQQEIEQsIETLNML	0.53637	-0.8987	0.387862	68.8638	1	8	9	201.4	SubName: Full=Protein Tns1	Mus musculus
E9Q0S6-Phospho:S928	Tns1	QSHPLTQsRSGYIPS	1000	1000			1	1	1	201.4	SubName: Full=Protein Tns1	Mus musculus
E9Q0S6-Phospho:S1054	Tns1	PLRRRAAsDGQYENQ	0.669878	-0.578029	0.182834	48.5132	2	20	22	201.4	SubName: Full=Protein Tns1	Mus musculus
E9Q0S6-Phospho:S1054.S1062	Tns1	PLRRRAAsDGQYENQ,DGQYENQsPEATSPR	0.639461	-0.645071	0.106118	40.509	2	23	24	201.4	SubName: Full=Protein Tns1	Mus musculus
E9Q0S6-Phospho:S1062	Tns1	DGQYENQsPEATSPR	0.803277	-0.316031	0.563388	101.688	1	7	8	201.4	SubName: Full=Protein Tns1	Mus musculus
E9Q0S6-Phospho:S1062.T1066	Tns1	DGQYENQsPEATSPR,ENQSPEAtSPRSPGV	0.0725925	-3.78404			1	3	3	201.4	SubName: Full=Protein Tns1	Mus musculus
E9Q0S6-Phospho:S1067.S1070	Tns1	NQSPEATsPRSPGVR,PEATSPRsPGVRSPV	0.693888	-0.527226	0.536235	94.4793	1	7	8	201.4	SubName: Full=Protein Tns1	Mus musculus
E9Q0S6-Phospho:S1070	Tns1	PEATSPRsPGVRSPV	0.571151	-0.808056	0.0715516	28.0343	2	9	12	201.4	SubName: Full=Protein Tns1	Mus musculus
E9Q0S6-Phospho:S1118	Tns1	MEGTSPSsPPHSVAR	0.664623	-0.589392	0.931759	562.181	1	4	4	201.4	SubName: Full=Protein Tns1	Mus musculus
E9Q0S6-Phospho:S1122	Tns1	SPSSPPHsVARSPPG	0.001	-1000			1	1	1	201.4	SubName: Full=Protein Tns1	Mus musculus
E9Q0S6-Phospho:S1126	Tns1	PPHSVARsPPGLAKT	1.45758	0.543579	0.844228	277.637	1	6	6	201.4	SubName: Full=Protein Tns1	Mus musculus
E9Q0S6-Phospho:S1203	Tns1	DVEPKSFsAPAAHAY	0.758071	-0.399596	0.153343	43.8063	1	14	15	201.4	SubName: Full=Protein Tns1	Mus musculus
E9Q0S6-Phospho:S1203.T1214	Tns1	DVEPKSFsAPAAHAY,AHAYGHEtPLRNGTP	0.401614	-1.31612	0.059063	27.636	1	9	10	201.4	SubName: Full=Protein Tns1	Mus musculus
E9Q0S6-Phospho:S1268	Tns1	PFQPMLDsSIRSGSL	0.001	-1000			1	1	1	201.4	SubName: Full=Protein Tns1	Mus musculus
E9Q0S6-Phospho:T1343.S1346	Tns1	HRTVGTNtPPSPGFG,VGTNTPPsPGFGRRA	0.824074	-0.279154	0.299843	63.2814	2	27	29	201.4	SubName: Full=Protein Tns1	Mus musculus
E9Q0S6-Phospho:S1346	Tns1	VGTNTPPsPGFGRRA	0.727268	-0.459441	0.311565	64.7144	2	26	29	201.4	SubName: Full=Protein Tns1	Mus musculus
E9Q0S6-Phospho:S1363	Tns1	PTMAAPGsPSLSHRQ	0.520295	-0.9426	0.0690208	34.2621	2	17	20	201.4	SubName: Full=Protein Tns1	Mus musculus
E9Q0S6-Phospho:S1423	Tns1	SVVTTPGsPSLGRHP	0.385591	-1.37486	0.47734	85.9272	1	10	10	201.4	SubName: Full=Protein Tns1	Mus musculus
E9Q0S6-Phospho:S1451	Tns1	NAVISPGsPSLGRHL	0.495565	-1.01285	0.807456	230.056	1	7	7	201.4	SubName: Full=Protein Tns1	Mus musculus
E9Q0S6-Phospho:S1461	Tns1	LGRHLGGsGSVVPGS	1000	1000			1	1	1	201.4	SubName: Full=Protein Tns1	Mus musculus
E9Q0S6-Phospho:S1468	Tns1	SGSVVPGsPSLDRHA	2.37673	1.24898			1	2	4	201.4	SubName: Full=Protein Tns1	Mus musculus
E9Q0S6-Phospho:S1470	Tns1	SVVPGSPsLDRHAAY	1000	1000			1	2	2	201.4	SubName: Full=Protein Tns1	Mus musculus
E9Q0S6-Phospho:T1482	Tns1	AAYGGYStPEDRRPT	0.001	-1000			1	1	1	201.4	SubName: Full=Protein Tns1	Mus musculus
E9Q0S6-Phospho:S1535	Tns1	SAAFRQGsPTPALPE	1.12998	0.176297	0.870989	336.635	2	12	13	201.4	SubName: Full=Protein Tns1	Mus musculus
E9Q0S6-Phospho:S1547	Tns1	LPEKRRMsVGDRAGS	59.1448	5.88618	0.0372191	26.0582	1	11	11	201.4	SubName: Full=Protein Tns1	Mus musculus
E9Q0S6-Phospho:S1599	Tns1	KYSMPDNsPETRAKV	1.36123	0.444907	0.306143	62.202	1	15	15	201.4	SubName: Full=Protein Tns1	Mus musculus
E9Q0S6-Phospho:S1725	Tns1	PCKLVIPsRDPTDES	1000	1000			1	1	1	201.4	SubName: Full=Protein Tns1	Mus musculus
E9Q0S6-Phospho:S1741	Tns1	DSSGPANsTTDLLKQ	2.37952	1.25067			1	3	3	201.4	SubName: Full=Protein Tns1	Mus musculus
E9Q137-Phospho:S234	Tex264	SLDVRPGsRETSATT	0.001	-1000			1	1	1	33.6	Testis-expressed gene 264	Mus musculus
E9Q137-Phospho:S243	Tex264	ETSATTLsPGAGNRG	1.12686	0.172312	0.885772	372.98	1	9	9	33.6	Testis-expressed gene 264	Mus musculus
E9Q166-Phospho:S16	Atad2b	LRLLGSKsPGPGPGP	0.498665	-1.00386	0.215741	51.0421	1	14	14	164.7	ATPase family, AAA domain-containing 2B	Mus musculus
E9Q166-Phospho:S80	Atad2b	AEVDGSLsDSHVSPP	0.853818	-0.227999			1	6	6	164.7	ATPase family, AAA domain-containing 2B	Mus musculus
E9Q166-Phospho:S317	Atad2b	TLFDIHRsPARRSHI	0.790525	-0.339116			1	7	7	164.7	ATPase family, AAA domain-containing 2B	Mus musculus
E9Q1A5-Phospho:T171.T173	Zfp384	LSKKVAStLTEEGGG,KKVASTLtEEGGGGG	0.215335	-2.21534	0.121019	39.1845	1	12	13	63.6	Zinc finger protein 384	Mus musculus
E9Q1P8-Phospho:S71	Irf2bp2	GCFPEGRsPTGAQPA	1.37623	0.46072	0.0724109	35.6168	2	20	25	59.3	Interferon regulatory factor 2-binding protein 2	Mus musculus
E9Q1P8-Phospho:S169	Irf2bp2	PPELNRQsPNPRRAH	0.868625	-0.203195	0.331988	64.4843	1	13	15	59.3	Interferon regulatory factor 2-binding protein 2	Mus musculus
E9Q1P8-Phospho:S226	Irf2bp2	GTHKRPAsVSSAAAE	1.34297	0.42543	0.194301	50.958	2	28	30	59.3	Interferon regulatory factor 2-binding protein 2	Mus musculus
E9Q1P8-Phospho:S228	Irf2bp2	HKRPASVsSAAAEHE	1000	1000			1	2	2	59.3	Interferon regulatory factor 2-binding protein 2	Mus musculus
E9Q1P8-Phospho:S228.S229	Irf2bp2	HKRPASVsSAAAEHE,KRPASVSsAAAEHEA	1.25802	0.331152	0.907493	444.183	1	6	6	59.3	Interferon regulatory factor 2-binding protein 2	Mus musculus
E9Q1P8-Phospho:S250	Irf2bp2	KAQPAHRsPADSLSS	0.735664	-0.442881	0.00622427	18.5602	1	13	14	59.3	Interferon regulatory factor 2-binding protein 2	Mus musculus
E9Q1P8-Phospho:S300	Irf2bp2	ALHQHGHsGPFESKF	0.001	-1000			1	2	2	59.3	Interferon regulatory factor 2-binding protein 2	Mus musculus
E9Q1P8-Phospho:S343	Irf2bp2	TARKRKPsPEPEGEV	0.63319	-0.659289	0.106513	42.0675	3	40	43	59.3	Interferon regulatory factor 2-binding protein 2	Mus musculus
E9Q1P8-Phospho:S438.S440.S443	Irf2bp2	HSTTRRNsSSPPSPS,TTRRNSSsPPSPSSM,RNSSSPPsPSSMNQR	9.06405	3.18016	0.00791474	15.3577	1	9	9	59.3	Interferon regulatory factor 2-binding protein 2	Mus musculus
E9Q1P8-Phospho:S438.S443	Irf2bp2	HSTTRRNsSSPPSPS,RNSSSPPsPSSMNQR	1000	1000			1	1	1	59.3	Interferon regulatory factor 2-binding protein 2	Mus musculus
E9Q1P8-Phospho:S440	Irf2bp2	TTRRNSSsPPSPSSM	1000	1000			1	1	1	59.3	Interferon regulatory factor 2-binding protein 2	Mus musculus
E9Q1Z0-Phospho:S56	4732456N10Rik	GGGFGTRsLHSFGGN	1000	1000			1	3	3	58.2	SubName: Full=Protein 4732456N10Rik	Mus musculus
E9Q236-Phospho:T646	Abcc4	EPSTAPGtPTLRKRT	0.708499	-0.497163	0.244619	53.2345	1	12	13	148.9	ATP-binding cassette, sub-family C (CFTR/MRP), member 4	Mus musculus
E9Q238-Phospho:S70	Kank1	IQKRRKPsVPCPEVR	0.362218	-1.46507	0.163799	41.2043	1	9	9	148.3	KN motif and ankyrin repeat domains 1	Mus musculus
E9Q238-Phospho:S325	Kank1	GVRKRSYsAGNASQL	0.784122	-0.35085	0.0495165	30.8002	1	15	15	148.3	KN motif and ankyrin repeat domains 1	Mus musculus
E9Q286-Phospho:S754	Ice1,Kiaa0947	AGFTRRSsGSADSTS	1000	1000			1	1	1	242.3	Little elongation complex subunit 1	Mus musculus
E9Q286-Phospho:S1820	Ice1,Kiaa0947	RLRLDNKsPEPDTRE	0.805804	-0.3115			1	4	6	242.3	Little elongation complex subunit 1	Mus musculus
E9Q2E4-Phospho:S1028	Gm15800	AFAEMSCsPCGTSDQ	1.15491	0.207776			1	2	3	484.1	HECT domain E3 ubiquitin protein ligase 4	Mus musculus
E9Q2E4-Phospho:S1498	Gm15800	AGLTRSIsGTPAETP	3.09311	1.62906	0.0605343	31.0285	1	12	13	484.1	HECT domain E3 ubiquitin protein ligase 4	Mus musculus
E9Q2E4-Phospho:S1530	Gm15800	PVFLRSMsAPSDLEM	0.001	-1000			1	1	1	484.1	HECT domain E3 ubiquitin protein ligase 4	Mus musculus
E9Q2E4-Phospho:S1562	Gm15800	VTSHRSSsFTLLQSL	1.48465	0.570124	0.186812	37.7947	1	6	7	484.1	HECT domain E3 ubiquitin protein ligase 4	Mus musculus
E9Q2E4-Phospho:T1564	Gm15800	SHRSSSFtLLQSLAI	0.476231	-1.07027			1	4	4	484.1	HECT domain E3 ubiquitin protein ligase 4	Mus musculus
E9Q2E4-Phospho:T2503	Gm15800	GWERTEGtPPPPGQP	1.04979	0.0701004			1	7	7	484.1	HECT domain E3 ubiquitin protein ligase 4	Mus musculus
E9Q2E4-Phospho:S3804	Gm15800	KPTVKPKsPEKSKPD	1000	1000			1	5	5	484.1	HECT domain E3 ubiquitin protein ligase 4	Mus musculus
E9Q2I4-Phospho:S148	Elmsan1,C130039O16Rik	LYGGPKGsPHPGVGV	0.001	-1000			1	5	5	119.7	ELM2 and Myb/SANT-like domain-containing 1	Mus musculus
E9Q2I4-Phospho:S456	Elmsan1,C130039O16Rik	TKRRRRVsQEANLLT	2.00774	1.00558	0.206367	47.3459	1	11	17	119.7	ELM2 and Myb/SANT-like domain-containing 1	Mus musculus
E9Q2I4-Phospho:S564	Elmsan1,C130039O16Rik	VIVTRRRsTRVPGTD	0.001	-1000			1	2	2	119.7	ELM2 and Myb/SANT-like domain-containing 1	Mus musculus
E9Q2I4-Phospho:T570	Elmsan1,C130039O16Rik	RSTRVPGtDAAAQAE	0.519441	-0.944969			1	3	3	119.7	ELM2 and Myb/SANT-like domain-containing 1	Mus musculus
E9Q2I4-Phospho:T647.S653	Elmsan1,C130039O16Rik	SFEPPPYtPPPILSP,YTPPPILsPVREGSG	1.44592	0.531986	0.495591	87.5739	1	8	11	119.7	ELM2 and Myb/SANT-like domain-containing 1	Mus musculus
E9Q2I4-Phospho:S690.T696.T707	Elmsan1,C130039O16Rik	AHRTLLRsNSSEVTP,RSNSSEVtPPVLSVM,LSVMGEAtPVSIEPR	1000	1000			1	2	2	119.7	ELM2 and Myb/SANT-like domain-containing 1	Mus musculus
E9Q2I4-Phospho:S692.T707	Elmsan1,C130039O16Rik	RTLLRSNsSEVTPPV,LSVMGEAtPVSIEPR	0.001	-1000			1	1	1	119.7	ELM2 and Myb/SANT-like domain-containing 1	Mus musculus
E9Q2I4-Phospho:T696.T707	Elmsan1,C130039O16Rik	RSNSSEVtPPVLSVM,LSVMGEAtPVSIEPR	1000	1000			1	1	1	119.7	ELM2 and Myb/SANT-like domain-containing 1	Mus musculus
E9Q2I4-Phospho:S915	Elmsan1,C130039O16Rik	VPPPRREsPSEERLE	1.68137	0.749638	0.249842	55.1925	1	15	15	119.7	ELM2 and Myb/SANT-like domain-containing 1	Mus musculus
E9Q2I4-Phospho:S988	Elmsan1,C130039O16Rik	HEPNAPGsAGIQTSE	0.57621	-0.795333	0.0531181	30.9583	1	14	15	119.7	ELM2 and Myb/SANT-like domain-containing 1	Mus musculus
E9Q2I4-Phospho:S1083	Elmsan1,C130039O16Rik	QQALREEsGEGEKG_	0.437334	-1.19319	0.0475418	28.8014	1	12	12	119.7	ELM2 and Myb/SANT-like domain-containing 1	Mus musculus
E9Q309-Phospho:S1641	Cep350,Kiaa0480	KRGHHDDsDEDASPD	0.642649	-0.637896	0.112965	38.1102	2	13	13	346.5	Centrosome-associated protein 350	Mus musculus
E9Q309-Phospho:S1962	Cep350,Kiaa0480	RVQAQPGsPEHSTLT	0.929298	-0.105786	0.94914	815.976	1	5	5	346.5	Centrosome-associated protein 350	Mus musculus
E9Q309-Phospho:S2221	Cep350,Kiaa0480	LESAPSLsPVKELNA	0.796632	-0.328015	0.271667	54.3136	1	9	9	346.5	Centrosome-associated protein 350	Mus musculus
E9Q368-Phospho:S145	Tarbp1	LRRLGRAsVELALAG	0.001	-1000			1	1	1	175.7	TAR RNA-binding protein 1	Mus musculus
E9Q394-Phospho:S583	Akap13,Brx	GTTSDQSsPVLPAAA	1000	1000			1	1	1	304	A-kinase anchor protein 13	Mus musculus
E9Q394-Phospho:S856	Akap13,Brx	RTSMGNTsPVGIGGE	0.001	-1000			1	1	1	304	A-kinase anchor protein 13	Mus musculus
E9Q394-Phospho:S921	Akap13,Brx	DGKDRAMsCSSVKED	0.551616	-0.858264	0.17509	45.1177	1	12	12	304	A-kinase anchor protein 13	Mus musculus
E9Q394-Phospho:S921.S923	Akap13,Brx	DGKDRAMsCSSVKED,KDRAMSCsSVKEDVH	0.397988	-1.3292	0.106509	35.59	1	10	10	304	A-kinase anchor protein 13	Mus musculus
E9Q394-Phospho:S921.S924	Akap13,Brx	DGKDRAMsCSSVKED,DRAMSCSsVKEDVHS	1000	1000			1	1	1	304	A-kinase anchor protein 13	Mus musculus
E9Q394-Phospho:S1077	Akap13,Brx	DVTVADAsPATAEPR	0.794675	-0.331564	0.257323	55.6069	1	14	15	304	A-kinase anchor protein 13	Mus musculus
E9Q394-Phospho:S1218	Akap13,Brx	DVPTRADsIEETATR	0.771279	-0.374675			1	8	8	304	A-kinase anchor protein 13	Mus musculus
E9Q394-Phospho:T1256	Akap13,Brx	PSLSSPEtKQLENAY	1.71418	0.777521	0.0387568	26.3867	1	11	13	304	A-kinase anchor protein 13	Mus musculus
E9Q394-Phospho:S1452	Akap13,Brx	ASLDRHSsHGSDVSL	0.001	-1000			1	1	1	304	A-kinase anchor protein 13	Mus musculus
E9Q394-Phospho:S1452.S1455	Akap13,Brx	ASLDRHSsHGSDVSL,DRHSSHGsDVSLPQT	1000	1000			1	1	1	304	A-kinase anchor protein 13	Mus musculus
E9Q394-Phospho:S1526	Akap13,Brx	RSSMRSLsPFRRHSW	1000	1000			1	4	4	304	A-kinase anchor protein 13	Mus musculus
E9Q394-Phospho:S1532	Akap13,Brx	LSPFRRHsWGPGKNA	4.88982	2.28978	0.0479887	31.023	2	17	18	304	A-kinase anchor protein 13	Mus musculus
E9Q394-Phospho:S1569	Akap13,Brx	PIHRRSFsLEGLTGG	0.001	-1000			1	1	1	304	A-kinase anchor protein 13	Mus musculus
E9Q394-Phospho:S1569.S1594	Akap13,Brx	PIHRRSFsLEGLTGG,EMSSANSsELRNPFG	0.001	-1000			1	1	1	304	A-kinase anchor protein 13	Mus musculus
E9Q394-Phospho:S1608	Akap13,Brx	GGEEQRNsLMSLSEE	0.869182	-0.20227	0.725255	162.506	1	7	8	304	A-kinase anchor protein 13	Mus musculus
E9Q394-Phospho:S1608.S1613	Akap13,Brx	GGEEQRNsLMSLSEE,RNSLMSLsEEHLEPD	0.843617	-0.245339			1	4	4	304	A-kinase anchor protein 13	Mus musculus
E9Q394-Phospho:S1613	Akap13,Brx	RNSLMSLsEEHLEPD	0.982861	-0.0249408	0.968133	1293.15	1	5	5	304	A-kinase anchor protein 13	Mus musculus
E9Q394-Phospho:S1839	Akap13,Brx	QPKERPRsAVLLADE	0.886538	-0.173745	0.351643	70.4838	3	40	42	304	A-kinase anchor protein 13	Mus musculus
E9Q394-Phospho:S1858	Akap13,Brx	PMFTNRRsQQSVSLS	1.25142	0.323562			1	7	8	304	A-kinase anchor protein 13	Mus musculus
E9Q394-Phospho:S1869	Akap13,Brx	VSLSKSVsIQNITGV	1000	1000			1	1	1	304	A-kinase anchor protein 13	Mus musculus
E9Q394-Phospho:S1892	Akap13,Brx	TWKFLSHsTDSLNKI	1000	1000			1	1	1	304	A-kinase anchor protein 13	Mus musculus
E9Q394-Phospho:S1892.S1895	Akap13,Brx	TWKFLSHsTDSLNKI,FLSHSTDsLNKICKV	5.10241	2.35118			1	2	2	304	A-kinase anchor protein 13	Mus musculus
E9Q394-Phospho:T1893	Akap13,Brx	WKFLSHStDSLNKIC	0.684176	-0.54756			1	6	6	304	A-kinase anchor protein 13	Mus musculus
E9Q394-Phospho:S1895	Akap13,Brx	FLSHSTDsLNKICKV	1000	1000			1	1	1	304	A-kinase anchor protein 13	Mus musculus
E9Q394-Phospho:S2361	Akap13,Brx	TPLPEDCsPTHSPRV	1.72344	0.785287	0.266558	47.6947	1	6	6	304	A-kinase anchor protein 13	Mus musculus
E9Q394-Phospho:T2374	Akap13,Brx	RVLFRSNtEEALKGG	0.679206	-0.558079	0.325727	59.6837	1	8	8	304	A-kinase anchor protein 13	Mus musculus
E9Q394-Phospho:T2431	Akap13,Brx	SLPRRAEtFGGFDCH	1.04869	0.0685838	0.832899	272.101	1	15	15	304	A-kinase anchor protein 13	Mus musculus
E9Q394-Phospho:S2527	Akap13,Brx	KVLTRSAsRPSSLIE	0.640592	-0.642523	0.0246192	23.3367	1	11	12	304	A-kinase anchor protein 13	Mus musculus
E9Q394-Phospho:S2663	Akap13,Brx	GRLMRIPsFLPNSDE	1.00919	0.0131945	0.925101	565.063	1	13	15	304	A-kinase anchor protein 13	Mus musculus
E9Q394-Phospho:S2684	Akap13,Brx	PSVTKSGsLDSELSV	0.640732	-0.642206			1	5	5	304	A-kinase anchor protein 13	Mus musculus
E9Q394-Phospho:S2692	Akap13,Brx	LDSELSVsPKRNSIS	1.00021	0.00030703	0.997407	20022.4	1	7	11	304	A-kinase anchor protein 13	Mus musculus
E9Q3C1-Phospho:S506	C2cd2,Kiaa4045	LKSPRKKsTIIISGI	0.494212	-1.0168	0.0514525	22.5405	1	7	7	76.5	C2 domain-containing protein 2	Mus musculus
E9Q3C1-Phospho:S647	C2cd2,Kiaa4045	QQKDPGLsQSHNDLV	1.03992	0.0564727	0.896493	402.661	1	7	8	76.5	C2 domain-containing protein 2	Mus musculus
E9Q3G8-Phospho:S183	Nup153	QHDDDNIsTTSGFSS	0.001	-1000			1	1	1	152	SubName: Full=Protein Nup153	Mus musculus
E9Q3G8-Phospho:S193	Nup153	SGFSSRAsEKDIAVS	0.634184	-0.657026			1	7	8	152	SubName: Full=Protein Nup153	Mus musculus
E9Q3G8-Phospho:S204.S210	Nup153	IAVSKNTsLPPLWSP,TSLPPLWsPEAERSH	2.39829	1.26201	0.334874	60.9356	1	8	8	152	SubName: Full=Protein Nup153	Mus musculus
E9Q3G8-Phospho:S210	Nup153	TSLPPLWsPEAERSH	1.70502	0.769791			1	6	6	152	SubName: Full=Protein Nup153	Mus musculus
E9Q3G8-Phospho:S218	Nup153	PEAERSHsLSQHTAI	4.38079	2.13119	0.00850976	17.0146	1	11	12	152	SubName: Full=Protein Nup153	Mus musculus
E9Q3G8-Phospho:S321	Nup153	QSLEKMSsPLADAKR	1000	1000			1	5	5	152	SubName: Full=Protein Nup153	Mus musculus
E9Q3G8-Phospho:S335.S339	Nup153	RIPSAVSsPLNSPLD,AVSSPLNsPLDRSGI	0.775504	-0.366794			1	4	4	152	SubName: Full=Protein Nup153	Mus musculus
E9Q3G8-Phospho:S339	Nup153	AVSSPLNsPLDRSGI	0.410811	-1.28345	0.0996571	35.5837	1	11	11	152	SubName: Full=Protein Nup153	Mus musculus
E9Q3G8-Phospho:S603	Nup153	AKILREGsVLDILKT	0.86068	-0.216452	0.457113	84.663	1	14	14	152	SubName: Full=Protein Nup153	Mus musculus
E9Q3G8-Phospho:S603.T610	Nup153	AKILREGsVLDILKT,SVLDILKtPGFASPK	0.459762	-1.12104	0.0249478	24.3314	1	12	14	152	SubName: Full=Protein Nup153	Mus musculus
E9Q3G8-Phospho:S1012	Nup153	KSSPAGFsFGAGVNN	1000	1000			1	6	6	152	SubName: Full=Protein Nup153	Mus musculus
E9Q3L2-Phospho:S233	Pi4ka,Pik4,Pik4ca	LEGVRRRsFNDFRSI	0.717683	-0.478581	0.769188	184.792	1	5	10	237	Phosphatidylinositol 4-kinase alpha	Mus musculus
E9Q3L2-Phospho:S259	Pi4ka,Pik4,Pik4ca	GTLKRKTsSVSSISQ	0.001	-1000			1	2	2	237	Phosphatidylinositol 4-kinase alpha	Mus musculus
E9Q3L2-Phospho:S260	Pi4ka,Pik4,Pik4ca	TLKRKTSsVSSISQV	1000	1000			1	3	3	237	Phosphatidylinositol 4-kinase alpha	Mus musculus
E9Q3L2-Phospho:S260.S263	Pi4ka,Pik4,Pik4ca	TLKRKTSsVSSISQV,RKTSSVSsISQVSPE	0.001	-1000			1	1	1	237	Phosphatidylinositol 4-kinase alpha	Mus musculus
E9Q3L2-Phospho:T533	Pi4ka,Pik4,Pik4ca	KYHSQYHtVAGSDIK	0.755882	-0.403767			1	6	6	237	Phosphatidylinositol 4-kinase alpha	Mus musculus
E9Q3L2-Phospho:S1439	Pi4ka,Pik4,Pik4ca	PDNQDTRsNLDITVG	0.295414	-1.75919	0.000248195	11.0864	1	13	15	237	Phosphatidylinositol 4-kinase alpha	Mus musculus
E9Q3M9-Phospho:S75	2010300C02Rik	ESGPVYDsEDELEES	0.805068	-0.312817	0.10328	37.9326	1	14	15	125.9	SubName: Full=RIKEN cDNA 2010300C02 gene {ECO:0000313|Ensembl:ENSMUSP00000123803}	Mus musculus
E9Q3M9-Phospho:S92	2010300C02Rik	TMGSRALsHDSIFFP	0.981847	-0.0264301	0.954224	958.959	1	14	15	125.9	SubName: Full=RIKEN cDNA 2010300C02 gene {ECO:0000313|Ensembl:ENSMUSP00000123803}	Mus musculus
E9Q3M9-Phospho:S92.S95	2010300C02Rik	TMGSRALsHDSIFFP,SRALSHDsIFFPESG	0.330833	-1.59583	0.0103123	17.7446	1	10	11	125.9	SubName: Full=RIKEN cDNA 2010300C02 gene {ECO:0000313|Ensembl:ENSMUSP00000123803}	Mus musculus
E9Q3M9-Phospho:S113	2010300C02Rik	ARPVRVFsQENVCDR	0.824242	-0.27886	0.754306	186.45	1	12	14	125.9	SubName: Full=RIKEN cDNA 2010300C02 gene {ECO:0000313|Ensembl:ENSMUSP00000123803}	Mus musculus
E9Q3M9-Phospho:S189	2010300C02Rik	VSSSRPQsPDHMSDA	0.804999	-0.312941			1	2	2	125.9	SubName: Full=RIKEN cDNA 2010300C02 gene {ECO:0000313|Ensembl:ENSMUSP00000123803}	Mus musculus
E9Q3M9-Phospho:S507	2010300C02Rik	APPERDMsPPEGDVA	0.902644	-0.147771	0.925101	554.327	1	8	8	125.9	SubName: Full=RIKEN cDNA 2010300C02 gene {ECO:0000313|Ensembl:ENSMUSP00000123803}	Mus musculus
E9Q3M9-Phospho:S612	2010300C02Rik	APPERDLsPSEGDVA	0.719144	-0.475647	0.593318	116.976	2	22	23	125.9	SubName: Full=RIKEN cDNA 2010300C02 gene {ECO:0000313|Ensembl:ENSMUSP00000123803}	Mus musculus
E9Q3M9-Phospho:S898	2010300C02Rik	PVKLRSTsLSLKYRD	1000	1000			1	7	7	125.9	SubName: Full=RIKEN cDNA 2010300C02 gene {ECO:0000313|Ensembl:ENSMUSP00000123803}	Mus musculus
E9Q3M9-Phospho:S961	2010300C02Rik	QGKGKTRsPEQPGTK	1.73736	0.796898			1	3	3	125.9	SubName: Full=RIKEN cDNA 2010300C02 gene {ECO:0000313|Ensembl:ENSMUSP00000123803}	Mus musculus
E9Q3M9-Phospho:S1094	2010300C02Rik	GDFVRSKsFLMTPAK	0.001	-1000			1	5	5	125.9	SubName: Full=RIKEN cDNA 2010300C02 gene {ECO:0000313|Ensembl:ENSMUSP00000123803}	Mus musculus
E9Q3M9-Phospho:S1123	2010300C02Rik	EGLQRGIsLSHQNLA	1.14126	0.190624			1	2	2	125.9	SubName: Full=RIKEN cDNA 2010300C02 gene {ECO:0000313|Ensembl:ENSMUSP00000123803}	Mus musculus
E9Q3M9-Phospho:S1125	2010300C02Rik	LQRGISLsHQNLAQA	0.001	-1000			1	1	1	125.9	SubName: Full=RIKEN cDNA 2010300C02 gene {ECO:0000313|Ensembl:ENSMUSP00000123803}	Mus musculus
E9Q3M9-Phospho:S1147	2010300C02Rik	LHQLKRAsYASTDQP	1000	1000			1	1	1	125.9	SubName: Full=RIKEN cDNA 2010300C02 gene {ECO:0000313|Ensembl:ENSMUSP00000123803}	Mus musculus
E9Q3M9-Phospho:S1164	2010300C02Rik	MELARKKsQAWSDMP	0.29572	-1.7577	0.113405	31.815	1	7	7	125.9	SubName: Full=RIKEN cDNA 2010300C02 gene {ECO:0000313|Ensembl:ENSMUSP00000123803}	Mus musculus
E9Q3P4-Phospho:S143.T144	Cenpf	DVSLNPCsTPQKLFA,VSLNPCStPQKLFAT	0.72129	-0.471348			1	3	3	342.5	Centromere protein F	Mus musculus
E9Q411-Phospho:S472	Nbas	EDEGEVDsDSDPETS	0.001	-1000			1	1	1	265.8	SubName: Full=Protein Nbas	Mus musculus
E9Q411-Phospho:S1382	Nbas	EGENISAsPLPVKVL	1000	1000			1	1	1	265.8	SubName: Full=Protein Nbas	Mus musculus
E9Q444-Phospho:S373	Zbtb21,Zfp295	SLLRRSLsMDSQVPV	0.897907	-0.155362	0.550752	101.933	1	10	10	121.5	Zinc finger and BTB domain-containing 21	Mus musculus
E9Q444-Phospho:S439	Zbtb21,Zfp295	PHRLRSFsASQSTDR	0.713825	-0.486358	0.0691331	33.886	1	15	15	121.5	Zinc finger and BTB domain-containing 21	Mus musculus
E9Q444-Phospho:S439.S450	Zbtb21,Zfp295	PHRLRSFsASQSTDR,STDREEAsPVTEVRI	1.58861	0.667765			1	7	7	121.5	Zinc finger and BTB domain-containing 21	Mus musculus
E9Q444-Phospho:S463	Zbtb21,Zfp295	RIKTEPSsPLSDPSD	1.19708	0.259519	0.723027	167.506	1	14	14	121.5	Zinc finger and BTB domain-containing 21	Mus musculus
E9Q444-Phospho:S1031	Zbtb21,Zfp295	IQPLEPDsPTGLPEN	1000	1000			1	1	1	121.5	Zinc finger and BTB domain-containing 21	Mus musculus
E9Q444-Phospho:T1033	Zbtb21,Zfp295	PLEPDSPtGLPENPT	0.001	-1000			1	1	1	121.5	Zinc finger and BTB domain-containing 21	Mus musculus
E9Q4N7-Phospho:S454.T457	Arid1b,Baf250b	QRSHPAMsPGTPGPT,HPAMSPGtPGPTMGR	0.001	-1000			1	3	3	237.8	AT-rich interactive domain-containing protein 1B	Mus musculus
E9Q4N7-Phospho:T457	Arid1b,Baf250b	HPAMSPGtPGPTMGR	1000	1000			1	1	1	237.8	AT-rich interactive domain-containing protein 1B	Mus musculus
E9Q4N7-Phospho:S1563	Arid1b,Baf250b	RSLESRMsPSKSPFL	0.442097	-1.17757	0.473521	81.5454	1	7	7	237.8	AT-rich interactive domain-containing protein 1B	Mus musculus
E9Q4S1-Phospho:S331	Pde8b	VYYARRKsGDSIQQH	1.77509	0.827892	0.302216	52.377	1	6	9	96.7	High affinity cAMP-specific and IBMX-insensitive 3',5'-cyclic phosphodiesterase 8B	Mus musculus
E9Q4S1-Phospho:S377	Pde8b	IHRIHRDsGDNSQTE	2.4141	1.27149			1	4	4	96.7	High affinity cAMP-specific and IBMX-insensitive 3',5'-cyclic phosphodiesterase 8B	Mus musculus
E9Q4S1-Phospho:S497	Pde8b	TDGLRRLsGNEYVFT	1.3205	0.401081	0.231696	52.3207	1	13	15	96.7	High affinity cAMP-specific and IBMX-insensitive 3',5'-cyclic phosphodiesterase 8B	Mus musculus
E9Q4S1-Phospho:S734	Pde8b	LAAESEGsDCECNPT	1.88494	0.914516			1	5	5	96.7	High affinity cAMP-specific and IBMX-insensitive 3',5'-cyclic phosphodiesterase 8B	Mus musculus
E9Q4Z2-Phospho:S1332	Acacb {ECO:0000312|MGI:MGI:2140940},Acc2 {ECO:0000303|PubMed:10677481}	MAVPISVsNPDLLRH	0.424012	-1.23782	0.0618495	31.8693	1	13	13	275.8	Acetyl-CoA carboxylase 2	Mus musculus
E9Q512-Phospho:S983	Trip11	LHEERQDsQTENSDI	0.938929	-0.0909118			1	2	2	226.5	SubName: Full=Protein Trip11	Mus musculus
E9Q512-Phospho:S1888	Trip11	HGLKPLDsPGRRKAD	0.577307	-0.792588	0.0468305	27.8679	2	12	19	226.5	SubName: Full=Protein Trip11	Mus musculus
E9Q555-Phospho:S252	Rnf213	PPIDAAAsPVKTAGK	0.85673	-0.223088	0.649363	130.229	2	9	10	584.8	E3 ubiquitin-protein ligase RNF213	Mus musculus
E9Q555-Phospho:S271.S274	Rnf213	DVRKPKPsPVSPVAS,KPKPSPVsPVASKHG	2.17251	1.11936			1	5	5	584.8	E3 ubiquitin-protein ligase RNF213	Mus musculus
E9Q555-Phospho:S274	Rnf213	KPKPSPVsPVASKHG	2.0346	1.02475	0.104279	15.1421	1	4	7	584.8	E3 ubiquitin-protein ligase RNF213	Mus musculus
E9Q555-Phospho:S298	Rnf213	LATPVRKsNEGGNTQ	0.878105	-0.187534	0.698016	156.24	1	15	15	584.8	E3 ubiquitin-protein ligase RNF213	Mus musculus
E9Q555-Phospho:S2234	Rnf213	TLHTSDQsPGRQSVT	4.46194	2.15767			1	2	2	584.8	E3 ubiquitin-protein ligase RNF213	Mus musculus
E9Q557-Phospho:S22	Dsp	GRMTRAEsGPDLRYE	19.333	4.27299	0.142946	39.0355	1	9	10	332.9	Desmoplakin	Mus musculus
E9Q557-Phospho:S33	Dsp	LRYEMTYsGGGGGGG	1.13029	0.176687	0.746077	179.342	1	11	12	332.9	Desmoplakin	Mus musculus
E9Q557-Phospho:S55	Dsp	SRTFYSHsRRCTVND	5.9643	2.57635	0.444282	73.6668	1	6	8	332.9	Desmoplakin	Mus musculus
E9Q557-Phospho:T59	Dsp	YSHSRRCtVNDQNSD	1.10717	0.146877	0.731251	167.678	1	8	8	332.9	Desmoplakin	Mus musculus
E9Q557-Phospho:T59.S65	Dsp	YSHSRRCtVNDQNSD,CTVNDQNsDGYCQTG	0.67162	-0.574283	0.338972	64.5428	1	11	11	332.9	Desmoplakin	Mus musculus
E9Q557-Phospho:S65	Dsp	CTVNDQNsDGYCQTG	0.495491	-1.01307	0.0172602	24.5579	2	17	17	332.9	Desmoplakin	Mus musculus
E9Q557-Phospho:S177.S178	Dsp	VPRVRRAsSKGAGGY,PRVRRASsKGAGGYT	0.917833	-0.123697	0.759195	191.47	1	13	15	332.9	Desmoplakin	Mus musculus
E9Q557-Phospho:S177.S178.S188	Dsp	VPRVRRAsSKGAGGY,PRVRRASsKGAGGYT,AGGYTCQsGSGWDEF	0.466014	-1.10155	0.627347	121.378	1	7	7	332.9	Desmoplakin	Mus musculus
E9Q557-Phospho:S188	Dsp	AGGYTCQsGSGWDEF	0.822178	-0.282478	0.353429	69.3831	2	21	24	332.9	Desmoplakin	Mus musculus
E9Q557-Phospho:S190	Dsp	GYTCQSGsGWDEFTK	0.888338	-0.170819	0.631139	125.379	2	10	13	332.9	Desmoplakin	Mus musculus
E9Q557-Phospho:Y261	Dsp	LREKSAIyQLEEEYE	0.001	-1000			1	2	2	332.9	Desmoplakin	Mus musculus
E9Q557-Phospho:S2221	Dsp	SVQKRSMsFQGIRQP	0.846543	-0.240346	0.453008	85.7532	2	26	27	332.9	Desmoplakin	Mus musculus
E9Q557-Phospho:S2561	Dsp	KFFDQYRsGSLSLTQ	0.001	-1000			1	1	1	332.9	Desmoplakin	Mus musculus
E9Q557-Phospho:S2827.S2832.S2836	Dsp	VSSKGLPsPYNMSAP,LPSPYNMsAPGSRSG,YNMSAPGsRSGSRSG	0.421975	-1.24477	0.630842	107.56	1	4	4	332.9	Desmoplakin	Mus musculus
E9Q557-Phospho:S2832.S2836	Dsp	LPSPYNMsAPGSRSG,YNMSAPGsRSGSRSG	0.64916	-0.623355	0.662009	139.602	1	15	15	332.9	Desmoplakin	Mus musculus
E9Q557-Phospho:S2836	Dsp	YNMSAPGsRSGSRSG	0.828532	-0.271371	0.102106	37.7553	1	14	15	332.9	Desmoplakin	Mus musculus
E9Q5C9-Phospho:S701	Nolc1,Kiaa0035	VNSVKFDsE______	1.21318	0.278796	0.532142	98.6467	1	12	14	73.7	Nucleolar and coiled-body phosphoprotein 1	Mus musculus
E9Q5F9-Phospho:T128	Setd2,Kiaa1732,Kmt3a	AGDTFPAtEESSPPK	0.001	-1000			1	1	1	285.7	Histone-lysine N-methyltransferase SETD2	Mus musculus
E9Q5F9-Phospho:S242	Setd2,Kiaa1732,Kmt3a	AVRAQKEsPVKSGPE	0.323144	-1.62975			1	5	5	285.7	Histone-lysine N-methyltransferase SETD2	Mus musculus
E9Q5F9-Phospho:S324	Setd2,Kiaa1732,Kmt3a	GTFLGSEsDEDSVRT	1.1364	0.184468			1	4	4	285.7	Histone-lysine N-methyltransferase SETD2	Mus musculus
E9Q5F9-Phospho:S614.S624	Setd2,Kiaa1732,Kmt3a	SEREKTGsPTPSNQL,PSNQLNDsPTFKKLD	0.001	-1000			1	1	1	285.7	Histone-lysine N-methyltransferase SETD2	Mus musculus
E9Q5F9-Phospho:S633	Setd2,Kiaa1732,Kmt3a	TFKKLDEsPVLKPEF	0.329435	-1.60193			1	4	7	285.7	Histone-lysine N-methyltransferase SETD2	Mus musculus
E9Q5F9-Phospho:S753	Setd2,Kiaa1732,Kmt3a	REMEPLLsPHHDKLM	0.330742	-1.59622			1	3	3	285.7	Histone-lysine N-methyltransferase SETD2	Mus musculus
E9Q5F9-Phospho:S1859	Setd2,Kiaa1732,Kmt3a	FRRLKIIsENSMDSA	1000	1000			1	1	1	285.7	Histone-lysine N-methyltransferase SETD2	Mus musculus
E9Q5F9-Phospho:S1862	Setd2,Kiaa1732,Kmt3a	LKIISENsMDSAVSD	0.778189	-0.361808	0.456105	82.2423	1	10	11	285.7	Histone-lysine N-methyltransferase SETD2	Mus musculus
E9Q5F9-Phospho:S2053.S2055	Setd2,Kiaa1732,Kmt3a	EKRKRRGsLSPPSSA,RKRRGSLsPPSSAYE	0.787267	-0.345075	0.755071	186.408	1	11	11	285.7	Histone-lysine N-methyltransferase SETD2	Mus musculus
E9Q5G3-Phospho:S160	Kif23	FKSNDRNsMEIQCEV	1.90809	0.932132	0.211524	40.923	1	6	6	108.8	Kinesin-like protein KIF23	Mus musculus
E9Q5G3-Phospho:S860	Kif23	LTHQELAsDGEIQTK	2.17035	1.11793			1	3	3	108.8	Kinesin-like protein KIF23	Mus musculus
E9Q5N9-Phospho:S444	Zfp395	PVRSRSLsFSEPQQP	0.655946	-0.608351	0.101589	37.159	1	13	13	54.9	Zinc finger protein 395	Mus musculus
E9Q616-Phospho:S42	Ahnak	VQEVMQNsPAARTGV	0.726392	-0.461179	0.268494	53.8556	1	9	11	604.3	SubName: Full=Protein Ahnak	Mus musculus
E9Q616-Phospho:S94	Ahnak	LHRKGDRsPEPGQTW	0.548978	-0.865179	0.253818	57.9799	3	34	42	604.3	SubName: Full=Protein Ahnak	Mus musculus
E9Q616-Phospho:S116	Ahnak	RSSEVVLsGDDEDYQ	0.632561	-0.660724	0.644943	133.171	1	15	15	604.3	SubName: Full=Protein Ahnak	Mus musculus
E9Q616-Phospho:S136	Ahnak	KIKPRLRsEDGVEGD	1.2774	0.353208	0.889351	392.73	1	15	15	604.3	SubName: Full=Protein Ahnak	Mus musculus
E9Q616-Phospho:T159	Ahnak	ITVTRRVtAYTVDVT	0.376845	-1.40796	0.0609998	29.3637	1	10	11	604.3	SubName: Full=Protein Ahnak	Mus musculus
E9Q616-Phospho:S178	Ahnak	VKDIDITsPEFMIKI	1.32927	0.410634	0.520191	98.065	2	20	21	604.3	SubName: Full=Protein Ahnak	Mus musculus
E9Q616-Phospho:S211	Ahnak	KTVIRLPsGSGPASP	0.406772	-1.29771	0.0531181	26.6869	1	9	9	604.3	SubName: Full=Protein Ahnak	Mus musculus
E9Q616-Phospho:S211.S213.S217	Ahnak	KTVIRLPsGSGPASP,VIRLPSGsGPASPTT,PSGSGPAsPTTGSAV	1.30396	0.382903			1	5	6	604.3	SubName: Full=Protein Ahnak	Mus musculus
E9Q616-Phospho:S211.S217	Ahnak	KTVIRLPsGSGPASP,PSGSGPAsPTTGSAV	1000	1000			1	2	2	604.3	SubName: Full=Protein Ahnak	Mus musculus
E9Q616-Phospho:S213.S217	Ahnak	VIRLPSGsGPASPTT,PSGSGPAsPTTGSAV	1.38352	0.46834	0.208628	48.4407	1	11	11	604.3	SubName: Full=Protein Ahnak	Mus musculus
E9Q616-Phospho:S217	Ahnak	PSGSGPAsPTTGSAV	0.67456	-0.567982	0.677125	145.599	1	13	13	604.3	SubName: Full=Protein Ahnak	Mus musculus
E9Q616-Phospho:S232	Ahnak	DIRAGAIsASGPELE	0.572677	-0.804206	0.278128	56.8137	1	11	12	604.3	SubName: Full=Protein Ahnak	Mus musculus
E9Q616-Phospho:S290	Ahnak	SSSLGAGsVEVQAPS	0.001	-1000			1	1	1	604.3	SubName: Full=Protein Ahnak	Mus musculus
E9Q616-Phospho:S413	Ahnak	CASKIEGsITGPSVE	0.949526	-0.0747209	0.982205	2257.29	1	5	5	604.3	SubName: Full=Protein Ahnak	Mus musculus
E9Q616-Phospho:T423	Ahnak	GPSVEIGtPDVDVHG	0.876378	-0.190375			1	5	5	604.3	SubName: Full=Protein Ahnak	Mus musculus
E9Q616-Phospho:T496	Ahnak	MKGAKVKtPEMIIQK	2.14724	1.10249	0.144543	42.4412	1	13	14	604.3	SubName: Full=Protein Ahnak	Mus musculus
E9Q616-Phospho:S517	Ahnak	DVDLSLGsCKLKGNM	0.908485	-0.138466	0.791399	218.983	2	14	15	604.3	SubName: Full=Protein Ahnak	Mus musculus
E9Q616-Phospho:S545	Ahnak	PQMAVKGsRVDIETP	0.825349	-0.276923	0.710578	159.833	1	11	13	604.3	SubName: Full=Protein Ahnak	Mus musculus
E9Q616-Phospho:T551	Ahnak	GSRVDIEtPNLEGTL	1.15649	0.209752			1	2	2	604.3	SubName: Full=Protein Ahnak	Mus musculus
E9Q616-Phospho:S576	Ahnak	KIGACRIsMADVDLN	0.862643	-0.213164	0.816639	246.709	2	12	13	604.3	SubName: Full=Protein Ahnak	Mus musculus
E9Q616-Phospho:S638	Ahnak	NLKMPKFsVPGVKGE	1.08765	0.12122	0.859416	310.955	1	9	10	604.3	SubName: Full=Protein Ahnak	Mus musculus
E9Q616-Phospho:T695	Ahnak	LPEVSVKtPKISMPD	0.725637	-0.462679	0.722757	166.843	1	13	13	604.3	SubName: Full=Protein Ahnak	Mus musculus
E9Q616-Phospho:S699	Ahnak	SVKTPKIsMPDVDLH	0.670953	-0.575716	0.214716	53.1091	2	26	27	604.3	SubName: Full=Protein Ahnak	Mus musculus
E9Q616-Phospho:T736	Ahnak	GSKVDIDtPQVDVHG	0.725949	-0.46206	0.383843	72.4028	1	14	15	604.3	SubName: Full=Protein Ahnak	Mus musculus
E9Q616-Phospho:S757	Ahnak	KMKMPKFsVPGFKAE	0.428772	-1.22172			1	3	4	604.3	SubName: Full=Protein Ahnak	Mus musculus
E9Q616-Phospho:S796	Ahnak	PDVSIEGsEGKLKGH	0.366855	-1.44672	0.00146971	19.2368	3	28	34	604.3	SubName: Full=Protein Ahnak	Mus musculus
E9Q616-Phospho:S818	Ahnak	NIRAPKIsMPDVDLH	1.33008	0.411515	0.514628	87.5148	1	6	6	604.3	SubName: Full=Protein Ahnak	Mus musculus
E9Q616-Phospho:S893	Ahnak	MPGFKAEsPEMEVNL	0.862658	-0.213139	0.360507	69.8992	2	18	20	604.3	SubName: Full=Protein Ahnak	Mus musculus
E9Q616-Phospho:S903	Ahnak	MEVNLPKsDIDVSGP	0.457155	-1.12924	0.282098	58.352	1	13	13	604.3	SubName: Full=Protein Ahnak	Mus musculus
E9Q616-Phospho:S946	Ahnak	NIKAPKIsMPDVDLH	0.001	-1000			1	1	1	604.3	SubName: Full=Protein Ahnak	Mus musculus
E9Q616-Phospho:S1006	Ahnak	KIKMPKFsMPSLKGE	0.0776716	-3.68647			1	2	2	604.3	SubName: Full=Protein Ahnak	Mus musculus
E9Q616-Phospho:S1009	Ahnak	MPKFSMPsLKGEGPE	0.001	-1000			1	2	2	604.3	SubName: Full=Protein Ahnak	Mus musculus
E9Q616-Phospho:S1036	Ahnak	SVPKLDIsAPDLNLE	0.161705	-2.62856	0.00497362	15.9968	1	11	14	604.3	SubName: Full=Protein Ahnak	Mus musculus
E9Q616-Phospho:S1067	Ahnak	HFKAPKVsLPDVDLD	0.95684	-0.0636508	0.885897	385.415	3	30	33	604.3	SubName: Full=Protein Ahnak	Mus musculus
E9Q616-Phospho:S1122	Ahnak	DVQGPEWsLKMPKMK	0.532383	-0.909464	0.133166	39.023	1	10	12	604.3	SubName: Full=Protein Ahnak	Mus musculus
E9Q616-Phospho:S1134	Ahnak	KMKMPKFsMPTLKGE	0.001	-1000			1	1	1	604.3	SubName: Full=Protein Ahnak	Mus musculus
E9Q616-Phospho:S1169	Ahnak	DIETSDVsLEGPEGK	1.40715	0.492776			1	3	3	604.3	SubName: Full=Protein Ahnak	Mus musculus
E9Q616-Phospho:S1195	Ahnak	HFKAPKIsMPDVDLN	0.506428	-0.981572			1	4	4	604.3	SubName: Full=Protein Ahnak	Mus musculus
E9Q616-Phospho:S1262	Ahnak	KMKMPKFsMPGFKAE	0.748193	-0.418518	0.557804	105.708	1	13	14	604.3	SubName: Full=Protein Ahnak	Mus musculus
E9Q616-Phospho:S1321	Ahnak	NIKAPKIsMPDLHLK	0.742596	-0.429351	0.548042	105.122	2	25	29	604.3	SubName: Full=Protein Ahnak	Mus musculus
E9Q616-Phospho:S1386	Ahnak	KMKMPKFsMPGFKAE	0.001	-1000			1	1	1	604.3	SubName: Full=Protein Ahnak	Mus musculus
E9Q616-Phospho:S1409	Ahnak	PKADIDVsGPKVDIE	1.36097	0.444637			1	8	8	604.3	SubName: Full=Protein Ahnak	Mus musculus
E9Q616-Phospho:S1447	Ahnak	HFKAPKIsMPDVDLN	0.650852	-0.619598			1	3	4	604.3	SubName: Full=Protein Ahnak	Mus musculus
E9Q616-Phospho:S1514	Ahnak	KVKMPKFsMPGFKGE	0.001	-1000			1	1	1	604.3	SubName: Full=Protein Ahnak	Mus musculus
E9Q616-Phospho:S1573	Ahnak	NIKPQKIsMPDVSLN	0.649492	-0.622616	0.68005	143.319	1	8	8	604.3	SubName: Full=Protein Ahnak	Mus musculus
E9Q616-Phospho:S1690	Ahnak	GPKFKMPsMNIQTHK	0.001	-1000			1	2	2	604.3	SubName: Full=Protein Ahnak	Mus musculus
E9Q616-Phospho:S1699	Ahnak	NIQTHKIsMPDVGLN	0.529236	-0.918016	0.258311	53.4107	1	10	12	604.3	SubName: Full=Protein Ahnak	Mus musculus
E9Q616-Phospho:S1714	Ahnak	LKGPKLKsGVDVSLP	0.975807	-0.0353319	0.972688	1590.67	1	15	15	604.3	SubName: Full=Protein Ahnak	Mus musculus
E9Q616-Phospho:S1894	Ahnak	NIKAAKIsMPDVDLN	0.001	-1000			1	2	2	604.3	SubName: Full=Protein Ahnak	Mus musculus
E9Q616-Phospho:S2000	Ahnak	EGELKGPsVDVEVPD	0.358388	-1.48041			1	4	6	604.3	SubName: Full=Protein Ahnak	Mus musculus
E9Q616-Phospho:S2297	Ahnak	HFKAPKIsMPDVDFN	0.001	-1000			1	3	3	604.3	SubName: Full=Protein Ahnak	Mus musculus
E9Q616-Phospho:S2371.S2381	Ahnak	HFKTPKIsMPDIDLH,DIDLHLKsPKIKGEV	0.748181	-0.418541	0.29033	57.5237	1	10	12	604.3	SubName: Full=Protein Ahnak	Mus musculus
E9Q616-Phospho:S2371	Ahnak	HFKTPKIsMPDIDLH	0.457022	-1.12967	0.15269	41.1458	1	10	10	604.3	SubName: Full=Protein Ahnak	Mus musculus
E9Q616-Phospho:S2381	Ahnak	DIDLHLKsPKIKGEV	0.758271	-0.399215	0.492761	91.1971	1	14	15	604.3	SubName: Full=Protein Ahnak	Mus musculus
E9Q616-Phospho:S2438	Ahnak	NIKAPKIsMPDFDLH	0.466771	-1.09921	0.305055	61.3214	2	14	15	604.3	SubName: Full=Protein Ahnak	Mus musculus
E9Q616-Phospho:S2528	Ahnak	PKADIDVsGPKVDID	0.560834	-0.834353	0.665778	136.734	1	8	8	604.3	SubName: Full=Protein Ahnak	Mus musculus
E9Q616-Phospho:S2566	Ahnak	NIKAPKIsMPDIDLN	0.718335	-0.477272	0.0840275	37.8442	2	23	30	604.3	SubName: Full=Protein Ahnak	Mus musculus
E9Q616-Phospho:S2887	Ahnak	KVKMPKFsMPGFKGE	1.32002	0.400563			1	5	5	604.3	SubName: Full=Protein Ahnak	Mus musculus
E9Q616-Phospho:S2948	Ahnak	NIKAPKIsMPDLNLN	0.512706	-0.963795	0.238451	52.5695	1	12	14	604.3	SubName: Full=Protein Ahnak	Mus musculus
E9Q616-Phospho:S2980.S2985	Ahnak	EGDLKGPsLDIKSPK,GPSLDIKsPKLDVNA	0.995964	-0.00583384	0.996849	15565.5	1	7	7	604.3	SubName: Full=Protein Ahnak	Mus musculus
E9Q616-Phospho:S2985	Ahnak	GPSLDIKsPKLDVNA	1.77924	0.831262	0.221155	53.9789	2	26	36	604.3	SubName: Full=Protein Ahnak	Mus musculus
E9Q616-Phospho:S3017	Ahnak	KMPDMHVsMPKISMP	0.474648	-1.07507	0.239625	53.212	1	13	13	604.3	SubName: Full=Protein Ahnak	Mus musculus
E9Q616-Phospho:S3022	Ahnak	HVSMPKIsMPEIDLN	0.550817	-0.860355	0.280705	57.7021	1	12	12	604.3	SubName: Full=Protein Ahnak	Mus musculus
E9Q616-Phospho:S3140	Ahnak	MPFLSISsPKVSMPD	1000	1000			1	1	1	604.3	SubName: Full=Protein Ahnak	Mus musculus
E9Q616-Phospho:S3253	Ahnak	NVECPEGsLKGPKFK	0.141773	-2.81835	0.0719525	30.9161	2	11	13	604.3	SubName: Full=Protein Ahnak	Mus musculus
E9Q616-Phospho:S3339	Ahnak	KVKMPKFsMPGFKGE	1.19591	0.258105	0.817134	241.39	1	7	8	604.3	SubName: Full=Protein Ahnak	Mus musculus
E9Q616-Phospho:S3744	Ahnak	PKVDLDVsGPKVDID	1.43951	0.525578	0.33892	62.849	1	9	9	604.3	SubName: Full=Protein Ahnak	Mus musculus
E9Q616-Phospho:S3998	Ahnak	PKADLDVsGPKVDIE	1.92447	0.944459			1	5	5	604.3	SubName: Full=Protein Ahnak	Mus musculus
E9Q616-Phospho:S4036	Ahnak	HLKAPKIsMPEIDLN	0.001	-1000			1	1	1	604.3	SubName: Full=Protein Ahnak	Mus musculus
E9Q616-Phospho:T4208	Ahnak	CPTVDIDtPDVNIEV	0.526309	-0.926019	0.351643	63.2283	1	8	8	604.3	SubName: Full=Protein Ahnak	Mus musculus
E9Q616-Phospho:S4238	Ahnak	HIKAPKIsMPDFDLN	0.321115	-1.63884	0.0176846	21.5006	1	11	13	604.3	SubName: Full=Protein Ahnak	Mus musculus
E9Q616-Phospho:T4342	Ahnak	GPKLDIDtPDIDIHG	0.721253	-0.471423	0.393962	73.9839	1	14	15	604.3	SubName: Full=Protein Ahnak	Mus musculus
E9Q616-Phospho:S4628	Ahnak	NIKAPKIsMPDVDLE	0.608392	-0.716927	0.18783	37.9095	1	6	6	604.3	SubName: Full=Protein Ahnak	Mus musculus
E9Q616-Phospho:S4648	Ahnak	VKGAFDGsVPKIEGT	0.730253	-0.453531	0.768462	194.364	1	8	11	604.3	SubName: Full=Protein Ahnak	Mus musculus
E9Q616-Phospho:S4686	Ahnak	GPNLKMPsLEVSVPK	6.31943	2.6598	0.0724013	33.336	1	13	14	604.3	SubName: Full=Protein Ahnak	Mus musculus
E9Q616-Phospho:T4705	Ahnak	DANVHLKtPKVGISA	0.711106	-0.491863	0.804681	217.346	1	5	7	604.3	SubName: Full=Protein Ahnak	Mus musculus
E9Q616-Phospho:T4731.S4740	Ahnak	GPKVDLEtPSLDVHM,SLDVHMEsPDINIEG	0.615437	-0.700317	0.506956	93.6319	1	13	13	604.3	SubName: Full=Protein Ahnak	Mus musculus
E9Q616-Phospho:S4740	Ahnak	SLDVHMEsPDINIEG	0.672771	-0.571813	0.414253	77.4868	2	17	18	604.3	SubName: Full=Protein Ahnak	Mus musculus
E9Q616-Phospho:S4766	Ahnak	KFGFGAKsPKADIKT	8.69543	3.12026	0.0133158	22.2645	1	14	15	604.3	SubName: Full=Protein Ahnak	Mus musculus
E9Q616-Phospho:T4773	Ahnak	SPKADIKtPTVDVTV	0.351344	-1.50904			1	3	3	604.3	SubName: Full=Protein Ahnak	Mus musculus
E9Q616-Phospho:T4773.S4789	Ahnak	SPKADIKtPTVDVTV,EAELNVDsPEINIGG	1000	1000			1	1	1	604.3	SubName: Full=Protein Ahnak	Mus musculus
E9Q616-Phospho:S4789	Ahnak	EAELNVDsPEINIGG	0.720856	-0.472217	0.276284	58.0918	1	14	15	604.3	SubName: Full=Protein Ahnak	Mus musculus
E9Q616-Phospho:S4798	Ahnak	EINIGGKsKKSKFKM	0.126262	-2.98551			1	5	5	604.3	SubName: Full=Protein Ahnak	Mus musculus
E9Q616-Phospho:S4879	Ahnak	DVEFDIKsPKFKAEA	0.806186	-0.310816	0.345614	65.3183	1	11	15	604.3	SubName: Full=Protein Ahnak	Mus musculus
E9Q616-Phospho:S4890	Ahnak	KAEAPLPsPKLEGEI	2.44036	1.28709	0.0679495	35.8276	2	24	29	604.3	SubName: Full=Protein Ahnak	Mus musculus
E9Q616-Phospho:T4950	Ahnak	KVQANLDtPDINIEG	0.794617	-0.331669	0.470238	87.0144	1	15	15	604.3	SubName: Full=Protein Ahnak	Mus musculus
E9Q616-Phospho:S4994	Ahnak	KIKGDVPsVGLEGPN	0.58179	-0.78143	0.455379	79.9776	1	8	8	604.3	SubName: Full=Protein Ahnak	Mus musculus
E9Q616-Phospho:S5099	Ahnak	KGDLGASsPSMKLHA	1000	1000			1	2	2	604.3	SubName: Full=Protein Ahnak	Mus musculus
E9Q616-Phospho:S5101	Ahnak	DLGASSPsMKLHAPG	7.14895	2.83773	0.449133	74.6622	1	6	6	604.3	SubName: Full=Protein Ahnak	Mus musculus
E9Q616-Phospho:S5166	Ahnak	DIKCPKVsVATPDVS	1.65564	0.727388			1	4	6	604.3	SubName: Full=Protein Ahnak	Mus musculus
E9Q616-Phospho:T5169	Ahnak	CPKVSVAtPDVSLEA	0.413049	-1.27562	0.100578	14.5941	1	4	4	604.3	SubName: Full=Protein Ahnak	Mus musculus
E9Q616-Phospho:S5228	Ahnak	NLKGPQIsAPSMDFN	0.001	-1000			1	1	1	604.3	SubName: Full=Protein Ahnak	Mus musculus
E9Q616-Phospho:S5231	Ahnak	GPQISAPsMDFNLEG	0.001	-1000			1	1	1	604.3	SubName: Full=Protein Ahnak	Mus musculus
E9Q616-Phospho:S5244	Ahnak	EGPKVKGsLGAAGEL	0.477887	-1.06526	0.0451868	27.5841	1	11	11	604.3	SubName: Full=Protein Ahnak	Mus musculus
E9Q616-Phospho:S5287	Ahnak	SGCDVKLsSGQISGP	0.416758	-1.26272			1	7	9	604.3	SubName: Full=Protein Ahnak	Mus musculus
E9Q616-Phospho:S5292	Ahnak	KLSSGQIsGPEIKGD	1000	1000			1	1	1	604.3	SubName: Full=Protein Ahnak	Mus musculus
E9Q616-Phospho:S5303	Ahnak	IKGDLKGsGLGLHGA	0.385773	-1.37418	0.281905	54.1742	1	8	8	604.3	SubName: Full=Protein Ahnak	Mus musculus
E9Q616-Phospho:S5325	Ahnak	GPSFNVAsPESDFGV	1.27578	0.351385	0.315033	62.9773	2	15	18	604.3	SubName: Full=Protein Ahnak	Mus musculus
E9Q616-Phospho:S5328	Ahnak	FNVASPEsDFGVSLK	1000	1000			1	1	1	604.3	SubName: Full=Protein Ahnak	Mus musculus
E9Q616-Phospho:S5333	Ahnak	PESDFGVsLKGPKVK	0.901861	-0.149023			1	4	4	604.3	SubName: Full=Protein Ahnak	Mus musculus
E9Q616-Phospho:S5362	Ahnak	NLGEGHMsVKGSGVE	0.001	-1000			1	3	3	604.3	SubName: Full=Protein Ahnak	Mus musculus
E9Q616-Phospho:S5376	Ahnak	EWKGPQVsSSLNLDT	0.667792	-0.582528			1	3	3	604.3	SubName: Full=Protein Ahnak	Mus musculus
E9Q616-Phospho:S5504	Ahnak	GKGGVTGsPEASISG	1.78311	0.834395	0.0570819	34.0022	3	24	27	604.3	SubName: Full=Protein Ahnak	Mus musculus
E9Q616-Phospho:S5504.S5508	Ahnak	GKGGVTGsPEASISG,VTGSPEAsISGSKGD	0.784385	-0.350366			1	3	3	604.3	SubName: Full=Protein Ahnak	Mus musculus
E9Q616-Phospho:S5504.S5512	Ahnak	GKGGVTGsPEASISG,PEASISGsKGDLKSS	1.26405	0.338049			1	7	9	604.3	SubName: Full=Protein Ahnak	Mus musculus
E9Q616-Phospho:S5512	Ahnak	PEASISGsKGDLKSS	0.422007	-1.24466			1	3	5	604.3	SubName: Full=Protein Ahnak	Mus musculus
E9Q616-Phospho:S5518.S5519.S5525	Ahnak	GSKGDLKsSKASLGS,SKGDLKSsKASLGSL,SSKASLGsLEGEVEA	1000	1000			1	1	1	604.3	SubName: Full=Protein Ahnak	Mus musculus
E9Q616-Phospho:S5522.S5525	Ahnak	DLKSSKAsLGSLEGE,SSKASLGsLEGEVEA	0.705962	-0.502337	0.0131067	22.187	1	14	21	604.3	SubName: Full=Protein Ahnak	Mus musculus
E9Q616-Phospho:S5522.S5525.S5536	Ahnak	DLKSSKAsLGSLEGE,SSKASLGsLEGEVEA,EVEAEASsPKGKFSL	0.276145	-1.8565	0.0320211	11.4443	2	6	10	604.3	SubName: Full=Protein Ahnak	Mus musculus
E9Q616-Phospho:S5525.S5536	Ahnak	SSKASLGsLEGEVEA,EVEAEASsPKGKFSL	0.001	-1000			1	3	3	604.3	SubName: Full=Protein Ahnak	Mus musculus
E9Q616-Phospho:S5525	Ahnak	SSKASLGsLEGEVEA	0.939429	-0.0901443	0.93786	677.701	2	10	13	604.3	SubName: Full=Protein Ahnak	Mus musculus
E9Q616-Phospho:S5535	Ahnak	GEVEAEAsSPKGKFS	1000	1000			1	1	1	604.3	SubName: Full=Protein Ahnak	Mus musculus
E9Q616-Phospho:S5536	Ahnak	EVEAEASsPKGKFSL	1.34882	0.431694			1	3	3	604.3	SubName: Full=Protein Ahnak	Mus musculus
E9Q616-Phospho:S5553	Ahnak	SKKPRHRsNSFSDER	0.454216	-1.13855			1	8	8	604.3	SubName: Full=Protein Ahnak	Mus musculus
E9Q616-Phospho:S5553.S5555	Ahnak	SKKPRHRsNSFSDER,KPRHRSNsFSDEREF	0.467803	-1.09603	0.455379	82.7349	1	11	11	604.3	SubName: Full=Protein Ahnak	Mus musculus
E9Q616-Phospho:S5553.S5555.S5563	Ahnak	SKKPRHRsNSFSDER,KPRHRSNsFSDEREF,FSDEREFsAPSTPTG	1000	1000			1	1	1	604.3	SubName: Full=Protein Ahnak	Mus musculus
E9Q616-Phospho:S5553.S5555.T5571	Ahnak	SKKPRHRsNSFSDER,KPRHRSNsFSDEREF,APSTPTGtLEFAGGD	0.001	-1000			1	1	1	604.3	SubName: Full=Protein Ahnak	Mus musculus
E9Q616-Phospho:S5555	Ahnak	KPRHRSNsFSDEREF	0.965758	-0.0502665			1	7	7	604.3	SubName: Full=Protein Ahnak	Mus musculus
E9Q616-Phospho:S5563	Ahnak	FSDEREFsAPSTPTG	0.706295	-0.501657			1	2	2	604.3	SubName: Full=Protein Ahnak	Mus musculus
E9Q616-Phospho:S5563.T5567	Ahnak	FSDEREFsAPSTPTG,REFSAPStPTGTLEF	1000	1000			1	1	1	604.3	SubName: Full=Protein Ahnak	Mus musculus
E9Q616-Phospho:S5566.T5567	Ahnak	EREFSAPsTPTGTLE,REFSAPStPTGTLEF	0.485631	-1.04207			1	2	2	604.3	SubName: Full=Protein Ahnak	Mus musculus
E9Q616-Phospho:T5567	Ahnak	REFSAPStPTGTLEF	1000	1000			1	1	1	604.3	SubName: Full=Protein Ahnak	Mus musculus
E9Q616-Phospho:T5590	Ahnak	HGKLKFGtFGGLGSK	0.252015	-1.98842	0.216736	37.1585	1	5	5	604.3	SubName: Full=Protein Ahnak	Mus musculus
E9Q616-Phospho:S5596	Ahnak	GTFGGLGsKSKGHYE	2.16676	1.11554	0.537006	98.3592	1	10	10	604.3	SubName: Full=Protein Ahnak	Mus musculus
E9Q616-Phospho:S5598	Ahnak	FGGLGSKsKGHYEVT	1000	1000			1	1	1	604.3	SubName: Full=Protein Ahnak	Mus musculus
E9Q616-Phospho:T5605	Ahnak	SKGHYEVtGSDDEAG	1000	1000			1	1	1	604.3	SubName: Full=Protein Ahnak	Mus musculus
E9Q616-Phospho:S5607	Ahnak	GHYEVTGsDDEAGKL	2.54431	1.34728	0.0410321	32.9574	4	37	50	604.3	SubName: Full=Protein Ahnak	Mus musculus
E9Q616-Phospho:S5607.S5617	Ahnak	GHYEVTGsDDEAGKL,EAGKLQGsGVSLASK	0.001	-1000			1	2	2	604.3	SubName: Full=Protein Ahnak	Mus musculus
E9Q616-Phospho:S5623	Ahnak	GSGVSLAsKKSRLSS	2.32648	1.21815	0.0584631	25.8926	1	8	10	604.3	SubName: Full=Protein Ahnak	Mus musculus
E9Q634-Phospho:S894	Myo1e,Myr3	GPWSAGGsRQVQFHQ	0.367007	-1.44612	0.00381213	6.49228	1	6	8	126.8	Unconventional myosin-Ie	Mus musculus
E9Q6B2-Phospho:S247	Ccdc85c	KAGATRRsLDDLSAP	0.58147	-0.782223	0.278902	58	1	14	15	45.3	Coiled-coil domain-containing protein 85C	Mus musculus
E9Q6E5-Phospho:S235	Srsf11 {ECO:0000313|Ensembl:ENSMUSP00000113685	HVAAGLVsPSLKSDT	0.479062	-1.06172			1	4	4	56.7	Serine/arginine-rich-splicing factor 11	Mus musculus
E9Q6E5-Phospho:S484	Srsf11 {ECO:0000313|Ensembl:ENSMUSP00000113685	SPKTKECsVEKGVGD	0.540376	-0.887965	0.381665	67.6842	1	8	8	56.7	Serine/arginine-rich-splicing factor 11	Mus musculus
E9Q6H8-Phospho:S56	Plekha5	VTGHRRQsTDLPTGW	0.001	-1000			1	1	1	144.4	SubName: Full=Protein Plekha5	Mus musculus
E9Q6H8-Phospho:T61	Plekha5	RQSTDLPtGWEEAYT	0.662095	-0.59489			1	3	3	144.4	SubName: Full=Protein Plekha5	Mus musculus
E9Q6H8-Phospho:S121.S141	Plekha5	DKKERPIsMINEASN,DYAVHPMsPVGRTSR	1000	1000			1	1	1	144.4	SubName: Full=Protein Plekha5	Mus musculus
E9Q6H8-Phospho:S141	Plekha5	DYAVHPMsPVGRTSR	1.02549	0.0363156	0.949001	867.304	2	17	18	144.4	SubName: Full=Protein Plekha5	Mus musculus
E9Q6H8-Phospho:S389	Plekha5	DGKAVNVsLADVRGG	0.518194	-0.948437	0.224913	50.5073	1	11	11	144.4	SubName: Full=Protein Plekha5	Mus musculus
E9Q6H8-Phospho:S417	Plekha5	RVIQRTNsMQQLEQW	0.682933	-0.550183	0.160029	44.466	1	14	15	144.4	SubName: Full=Protein Plekha5	Mus musculus
E9Q6H8-Phospho:T445	Plekha5	RGVISYQtLPRNMPS	0.525689	-0.927719	0.00631282	16.9151	1	11	14	144.4	SubName: Full=Protein Plekha5	Mus musculus
E9Q6H8-Phospho:S478	Plekha5	NSKTRPEsICSVTSS	0.001	-1000			1	2	2	144.4	SubName: Full=Protein Plekha5	Mus musculus
E9Q6H8-Phospho:S478.S481.S485	Plekha5	NSKTRPEsICSVTSS,TRPESICsVTSSGHE,SICSVTSsGHEKTGP	1.62375	0.699328	0.686029	141.398	1	6	7	144.4	SubName: Full=Protein Plekha5	Mus musculus
E9Q6H8-Phospho:S478.S481	Plekha5	NSKTRPEsICSVTSS,TRPESICsVTSSGHE	0.001	-1000			1	1	1	144.4	SubName: Full=Protein Plekha5	Mus musculus
E9Q6H8-Phospho:S478.T483	Plekha5	NSKTRPEsICSVTSS,PESICSVtSSGHEKT	0.001	-1000			1	1	1	144.4	SubName: Full=Protein Plekha5	Mus musculus
E9Q6H8-Phospho:S484	Plekha5	ESICSVTsSGHEKTG	1000	1000			1	1	1	144.4	SubName: Full=Protein Plekha5	Mus musculus
E9Q6H8-Phospho:S500	Plekha5	GAEEKRRsMRDDTMW	1000	1000			1	1	1	144.4	SubName: Full=Protein Plekha5	Mus musculus
E9Q6H8-Phospho:S550	Plekha5	TMHSIPTsPSHGSAA	1000	1000			1	2	2	144.4	SubName: Full=Protein Plekha5	Mus musculus
E9Q6H8-Phospho:S574	Plekha5	TYRSEVTsPIQRGDV	62.9648	5.97647	1.63606e-05	6.12693	1	11	13	144.4	SubName: Full=Protein Plekha5	Mus musculus
E9Q6H8-Phospho:S613	Plekha5	GLTLQAVsPQSLQGR	2.90817	1.54011	0.526399	89.8405	1	6	6	144.4	SubName: Full=Protein Plekha5	Mus musculus
E9Q6H8-Phospho:S1020	Plekha5	GVPLRTKsPTPESST	1.02265	0.0323112	0.958781	1070.21	1	13	17	144.4	SubName: Full=Protein Plekha5	Mus musculus
E9Q6H8-Phospho:S1050	Plekha5	LRTERPRsAVEQLCL	0.465859	-1.10203	0.103744	38.4402	1	15	15	144.4	SubName: Full=Protein Plekha5	Mus musculus
E9Q6H8-Phospho:S1243	Plekha5	QTTVRSLsPSPDSST	0.836607	-0.257378	0.558338	93.9337	1	5	5	144.4	SubName: Full=Protein Plekha5	Mus musculus
E9Q6J5-Phospho:S236	Bod1l {ECO:0000312|MGI:MGI:2444804},Kiaa1327 {ECO:0000303|PubMed:12693553}	ERTSRKLsSQPSTDV	1000	1000			1	1	1	327.5	Biorientation of chromosomes in cell division protein 1-like 1	Mus musculus
E9Q6J5-Phospho:S632	Bod1l {ECO:0000312|MGI:MGI:2444804},Kiaa1327 {ECO:0000303|PubMed:12693553}	SRPARRLsESLHSAD	0.426253	-1.23022	0.0279391	23.1182	1	10	14	327.5	Biorientation of chromosomes in cell division protein 1-like 1	Mus musculus
E9Q6J5-Phospho:S1364	Bod1l {ECO:0000312|MGI:MGI:2444804},Kiaa1327 {ECO:0000303|PubMed:12693553}	GGSKRHLsEDSQATL	1.21348	0.279146	0.617138	103.023	1	4	4	327.5	Biorientation of chromosomes in cell division protein 1-like 1	Mus musculus
E9Q6J5-Phospho:S1470	Bod1l {ECO:0000312|MGI:MGI:2444804},Kiaa1327 {ECO:0000303|PubMed:12693553}	DTSARRDsAPVPQQR	1.37232	0.456613			1	7	8	327.5	Biorientation of chromosomes in cell division protein 1-like 1	Mus musculus
E9Q6J5-Phospho:S1676	Bod1l {ECO:0000312|MGI:MGI:2444804},Kiaa1327 {ECO:0000303|PubMed:12693553}	GTEIRAGsLSSEDVD	1.63974	0.713466	0.264277	51.9114	1	8	8	327.5	Biorientation of chromosomes in cell division protein 1-like 1	Mus musculus
E9Q6J5-Phospho:S2001	Bod1l {ECO:0000312|MGI:MGI:2444804},Kiaa1327 {ECO:0000303|PubMed:12693553}	ECEVGHMsPRKNEEC	0.649462	-0.622682	0.0248686	24.2723	1	12	14	327.5	Biorientation of chromosomes in cell division protein 1-like 1	Mus musculus
E9Q6J5-Phospho:S2849	Bod1l {ECO:0000312|MGI:MGI:2444804},Kiaa1327 {ECO:0000303|PubMed:12693553}	PSGKLKVsQADESNK	0.737605	-0.43908			1	7	7	327.5	Biorientation of chromosomes in cell division protein 1-like 1	Mus musculus
E9Q6J5-Phospho:S2888	Bod1l {ECO:0000312|MGI:MGI:2444804},Kiaa1327 {ECO:0000303|PubMed:12693553}	RGRKPKRsLTSSDDA	1.18499	0.244871	0.796322	222.579	1	11	11	327.5	Biorientation of chromosomes in cell division protein 1-like 1	Mus musculus
E9Q6J5-Phospho:S2920	Bod1l {ECO:0000312|MGI:MGI:2444804},Kiaa1327 {ECO:0000303|PubMed:12693553}	EDKKDEEsDEEEEEE	0.513331	-0.96204			1	4	4	327.5	Biorientation of chromosomes in cell division protein 1-like 1	Mus musculus
E9Q6P5-Phospho:S630	Ttc7b	SDSGRGSsLLDRTIA	1000	1000			1	6	6	94.2	Tetratricopeptide repeat protein 7B	Mus musculus
E9Q6R7-Phospho:S295	Utrn	VLAEEGQsPRAETPS	1.26053	0.334032	0.448543	83.1309	1	15	15	392.7	SubName: Full=Protein Utrn	Mus musculus
E9Q6R7-Phospho:S933	Utrn	SEKAAQAsLNALNDP	1.22333	0.290814	0.190417	49.2935	2	19	20	392.7	SubName: Full=Protein Utrn	Mus musculus
E9Q6R7-Phospho:S2211	Utrn	QKVVLVSsASDAPLR	1000	1000			1	1	1	392.7	SubName: Full=Protein Utrn	Mus musculus
E9Q6R7-Phospho:S2213	Utrn	VVLVSSAsDAPLRGG	0.001	-1000			1	3	3	392.7	SubName: Full=Protein Utrn	Mus musculus
E9Q774-Phospho:S21	Akap11	SKASVRKsFSEDVFR	0.774084	-0.369439			1	6	6	208.8	A kinase (PRKA) anchor protein 11	Mus musculus
E9Q774-Phospho:S133	Akap11	MLCVMRVsPTLPGLR	0.659372	-0.600836	0.438916	79.5002	1	11	11	208.8	A kinase (PRKA) anchor protein 11	Mus musculus
E9Q774-Phospho:S423.S434	Akap11	PTPRKPEsPYGHLSD,HLSDAPDsPRPVMTS	0.001	-1000			1	1	1	208.8	A kinase (PRKA) anchor protein 11	Mus musculus
E9Q774-Phospho:S910	Akap11	TIKGKACsPSLCDQA	0.958858	-0.0606107	0.950634	878.874	1	10	11	208.8	A kinase (PRKA) anchor protein 11	Mus musculus
E9Q774-Phospho:S1095.T1096	Akap11	VIPDTPPsTPLVPSQ,IPDTPPStPLVPSQT	0.001	-1000			1	1	1	208.8	A kinase (PRKA) anchor protein 11	Mus musculus
E9Q774-Phospho:S1163.S1168	Akap11	LKLMRSLsEEVESSE,SLSEEVEsSEGEEHP	0.644559	-0.633615	0.577969	105.175	1	7	8	208.8	A kinase (PRKA) anchor protein 11	Mus musculus
E9Q774-Phospho:S1163	Akap11	LKLMRSLsEEVESSE	0.682267	-0.551591	0.115032	39.9144	1	15	15	208.8	A kinase (PRKA) anchor protein 11	Mus musculus
E9Q784-Phospho:T263.S265	Zc3h13	SKKKGPRtPSPPPPI,KKGPRTPsPPPPILE	1.08109	0.112488			1	3	3	203.8	Zinc finger CCCH domain-containing protein 13	Mus musculus
E9Q793-Phospho:T528	Jhy	AKQPQAEtKYKNIEM	1.15218	0.204363			1	4	6	87.4	Jhy protein	Mus musculus
E9Q7C4-Phospho:S578	Prr14l,C330019G07Rik,Prl14l	ETKMEAMsPQGDRAC	0.803731	-0.315215			1	7	7	215.8	SubName: Full=Protein Prr14l	Mus musculus
E9Q7D5-Phospho:T100	Arhgef5	LLAEACNtPDQQEAV	0.904237	-0.145227	0.944345	753.197	1	6	6	176.7	Rho guanine nucleotide exchange factor 5	Mus musculus
E9Q7D5-Phospho:S169	Arhgef5	EKEEEETsPDTSIPR	0.715878	-0.482214			1	2	3	176.7	Rho guanine nucleotide exchange factor 5	Mus musculus
E9Q7D5-Phospho:S319	Arhgef5	RVWVLRDsEEEGQDQ	0.306841	-1.70444	0.137348	41.0312	1	12	12	176.7	Rho guanine nucleotide exchange factor 5	Mus musculus
E9Q7D5-Phospho:S577	Arhgef5	SDTANPHsPLSSYTG	1.16553	0.220986	0.614898	121.16	1	11	14	176.7	Rho guanine nucleotide exchange factor 5	Mus musculus
E9Q7D5-Phospho:S593	Arhgef5	TQHLRSNsFPGSHRT	0.703484	-0.50741			1	6	7	176.7	Rho guanine nucleotide exchange factor 5	Mus musculus
E9Q7D5-Phospho:S720	Arhgef5	IPPEKRHsYSHIVER	3.79271	1.92323	0.0596455	29.0833	2	12	15	176.7	Rho guanine nucleotide exchange factor 5	Mus musculus
E9Q7D5-Phospho:S742	Arhgef5	ASTLKRHsHPPPLTL	1.9777	0.983824	0.426183	76.7838	1	11	11	176.7	Rho guanine nucleotide exchange factor 5	Mus musculus
E9Q7D5-Phospho:S760	Arhgef5	LHRSSKGsFSLVPDS	0.8181	-0.289651	0.616187	121.783	1	11	11	176.7	Rho guanine nucleotide exchange factor 5	Mus musculus
E9Q7D5-Phospho:S760.S762	Arhgef5	LHRSSKGsFSLVPDS,RSSKGSFsLVPDSTV	1.12103	0.16483			1	4	4	176.7	Rho guanine nucleotide exchange factor 5	Mus musculus
E9Q7D5-Phospho:S782	Arhgef5	PLPSTPEsPNHTQTS	0.86523	-0.208844	0.599777	112.798	1	9	12	176.7	Rho guanine nucleotide exchange factor 5	Mus musculus
E9Q7D5-Phospho:S953	Arhgef5	SEPPVRGsFRRSAPQ	0.433622	-1.20549	0.0151084	25.9571	2	24	27	176.7	Rho guanine nucleotide exchange factor 5	Mus musculus
E9Q7D5-Phospho:S977	Arhgef5	ALGSRKNsEKPLHHQ	2.68331	1.42401	0.12147	39.8163	1	13	14	176.7	Rho guanine nucleotide exchange factor 5	Mus musculus
E9Q7D5-Phospho:S990	Arhgef5	HQLEKASsWPHRRDP	0.876537	-0.190114			1	7	8	176.7	Rho guanine nucleotide exchange factor 5	Mus musculus
E9Q7D5-Phospho:S1029	Arhgef5	RQGLRRPsILPESSS	0.110393	-3.17928			1	6	6	176.7	Rho guanine nucleotide exchange factor 5	Mus musculus
E9Q7D5-Phospho:S1109	Arhgef5	LAEPHGLsSPRHRRK	0.659164	-0.60129			1	2	2	176.7	Rho guanine nucleotide exchange factor 5	Mus musculus
E9Q7D5-Phospho:S1120	Arhgef5	HRRKALVsSDSYLQR	1.0843	0.116761			1	5	5	176.7	Rho guanine nucleotide exchange factor 5	Mus musculus
E9Q7E2-Phospho:S631.S635	Arid2,Baf200	VDAVADLsPTPSPAG,ADLSPTPsPAGIPHG	0.628227	-0.670642	0.539953	80.9259	1	4	4	196	AT-rich interactive domain-containing protein 2	Mus musculus
E9Q7F2-Phospho:S236	Rnf169,Kiaa1991	CPARLSDsENEEPSR	0.855046	-0.225926	0.131132	31.1764	1	6	6	75.8	E3 ubiquitin-protein ligase RNF169	Mus musculus
E9Q7F2-Phospho:S390	Rnf169,Kiaa1991	LPDGRVLsPLIIKST	1.98344	0.988002	0.363114	65.0948	1	8	9	75.8	E3 ubiquitin-protein ligase RNF169	Mus musculus
E9Q7F2-Phospho:S679	Rnf169,Kiaa1991	TMSRRKGsVDQYLLR	1.12762	0.173285	0.83767	270.407	1	7	7	75.8	E3 ubiquitin-protein ligase RNF169	Mus musculus
E9Q7G0-Phospho:S167	Numa1	STLSEELsPPSHQTK	0.920139	-0.120076	0.885897	380.95	1	13	13	235.6	Nuclear mitotic apparatus protein 1	Mus musculus
E9Q7G0-Phospho:S398	Numa1	QATRLQEsPAPEKGE	0.368741	-1.43932	0.0661961	35.8831	2	26	29	235.6	Nuclear mitotic apparatus protein 1	Mus musculus
E9Q7G0-Phospho:S1739	Numa1	SVPGEPAsPISQRLP	0.90126	-0.149985	0.130554	41.7241	1	15	15	235.6	Nuclear mitotic apparatus protein 1	Mus musculus
E9Q7G0-Phospho:S1742	Numa1	GEPASPIsQRLPPKV	0.001	-1000			1	1	1	235.6	Nuclear mitotic apparatus protein 1	Mus musculus
E9Q7G0-Phospho:S1822	Numa1	SSFYSTQsAPASQAN	1.58255	0.662254	0.477844	82.3496	1	7	7	235.6	Nuclear mitotic apparatus protein 1	Mus musculus
E9Q7G0-Phospho:S1844	Numa1	QSLARLGsPDDGNSA	1.46879	0.554625	0.325747	63.7288	1	13	14	235.6	Nuclear mitotic apparatus protein 1	Mus musculus
E9Q7G0-Phospho:S1874	Numa1	RRSQARMsSGAPQGR	1000	1000			1	1	1	235.6	Nuclear mitotic apparatus protein 1	Mus musculus
E9Q7G0-Phospho:S1951	Numa1	RETLRRAsMQPAQIA	1.31558	0.395696	0.62542	126.262	1	13	14	235.6	Nuclear mitotic apparatus protein 1	Mus musculus
E9Q7G0-Phospho:S1974	Numa1	QQRKRVSsETHQGPG	19.9019	4.31483	0.0294043	15.1705	1	6	13	235.6	Nuclear mitotic apparatus protein 1	Mus musculus
E9Q7G0-Phospho:S1974.T1982	Numa1	QQRKRVSsETHQGPG,ETHQGPGtPESKKAT	2.24388	1.16599			1	7	7	235.6	Nuclear mitotic apparatus protein 1	Mus musculus
E9Q7G0-Phospho:T1982	Numa1	ETHQGPGtPESKKAT	1.32908	0.410429	0.493213	85.4784	1	7	8	235.6	Nuclear mitotic apparatus protein 1	Mus musculus
E9Q7G0-Phospho:S2029	Numa1	KQADRRQsMAFSILN	0.001	-1000			1	5	5	235.6	Nuclear mitotic apparatus protein 1	Mus musculus
E9Q7G0-Phospho:S2059	Numa1	KKTPAKVsPNPRSGT	0.8228	-0.281386			1	4	5	235.6	Nuclear mitotic apparatus protein 1	Mus musculus
E9Q7M2-Phospho:S193	Tsc22d2	SGDCIRHsNTLEQTA	0.642057	-0.639228	0.238925	52.6237	1	12	12	78.2	SubName: Full=Protein Tsc22d2	Mus musculus
E9Q7P1-Phospho:S1156	Col22a1	GVAGPQGsQGERGAE	0.465116	-1.10434	0.568016	108.053	1	12	12	159.9	Collagen, type XXII, alpha 1	Mus musculus
E9Q7P9-Phospho:S1297	Cdhr2	EQQKKNLsFTNPGLD	0.415682	-1.26645	0.028645	25.2067	1	12	14	142.6	Cadherin-related family member 2	Mus musculus
E9Q842-Phospho:S461	Nav2	TVGPASSsPKIALKG	1000	1000			1	4	4	261.6	Neuron navigator 2	Mus musculus
E9Q842-Phospho:S516	Nav2	KDLTKRVsVTDRPDL	0.699193	-0.516238	0.280271	52.1868	1	7	7	261.6	Neuron navigator 2	Mus musculus
E9Q842-Phospho:S1568	Nav2	PTMLRTHsLSNADGQ	1000	1000			1	1	1	261.6	Neuron navigator 2	Mus musculus
E9Q8D0-Phospho:S283	Dnajc21	EKEFGDGsDENEVED	0.690999	-0.533244	0.00909459	20.6828	2	16	18	61.7	DnaJ homolog subfamily C member 21	Mus musculus
E9Q8D0-Phospho:S370	Dnajc21	ENVLNANsEEEMEDT	0.642783	-0.637595	0.182909	47.4278	1	15	15	61.7	DnaJ homolog subfamily C member 21	Mus musculus
E9Q8I7-Phospho:S715	Nfxl1	CEEGCSKsRPAGCPH	7.60303	2.92657			1	3	3	101.5	SubName: Full=Nuclear transcription factor, X-box-binding-like 1 {ECO:0000313|Ensembl:ENSMUSP00000084467}	Mus musculus
E9Q8I7-Phospho:S842	Nfxl1	KEMKRKAsEVKEAEA	0.875972	-0.191043	0.450961	85.4652	2	27	28	101.5	SubName: Full=Nuclear transcription factor, X-box-binding-like 1 {ECO:0000313|Ensembl:ENSMUSP00000084467}	Mus musculus
E9Q8I9-Phospho:S1936	Fry,Kiaa4143	SDLFTVLsRSSSPDL	0.431728	-1.21181	0.511703	92.108	1	9	9	339.1	Protein furry homolog	Mus musculus
E9Q8I9-Phospho:S2495	Fry,Kiaa4143	NWGVRRRsLDSLDKC	1.20121	0.264488	0.573881	89.8413	1	4	4	339.1	Protein furry homolog	Mus musculus
E9Q8M1-Phospho:S541	Zfp358	KSQTDPCsPTHDSSS	1.00533	0.00766521			1	5	5	59.8	Zinc finger protein 358	Mus musculus
E9Q8V6-Phospho:S732	Dennd4a	SKPSSPGsPSPMFRR	1000	1000			1	1	1	209.3	DENN/MADD domain-containing 4A	Mus musculus
E9Q8V6-Phospho:S1016	Dennd4a	CFRKRHKsDDGSHLQ	0.781119	-0.356386			1	5	5	209.3	DENN/MADD domain-containing 4A	Mus musculus
E9Q8V6-Phospho:S1151.S1152	Dennd4a	KRLQRRNsSFSVKPS,RLQRRNSsFSVKPSE	1.24724	0.318733	0.580326	107.534	1	8	8	209.3	DENN/MADD domain-containing 4A	Mus musculus
E9Q8V6-Phospho:S1152	Dennd4a	RLQRRNSsFSVKPSE	1000	1000			1	2	2	209.3	DENN/MADD domain-containing 4A	Mus musculus
E9Q8V6-Phospho:S1225	Dennd4a	PLTSRTPsIDLQRAC	0.9977	-0.00332209	0.997835	25731.6	1	6	6	209.3	DENN/MADD domain-containing 4A	Mus musculus
E9Q8V6-Phospho:S1586	Dennd4a	FPMARSIsTCGPLDK	0.558225	-0.84108	0.39032	69.2419	1	8	8	209.3	DENN/MADD domain-containing 4A	Mus musculus
E9Q8X5-Phospho:S537	Zbtb10	SNWIRDGsPELAENE	1000	1000			1	5	5	94	SubName: Full=Zinc finger and BTB domain-containing 10 {ECO:0000313|Ensembl:ENSMUSP00000119386}	Mus musculus
E9Q9B7-Phospho:S882.S885	Kidins220	EDADRRVsQNSLGEM,DRRVSQNsLGEMTKL	1.39728	0.482622	0.601321	117.542	1	14	14	199.2	Kinase D-interacting substrate 220	Mus musculus
E9Q9B7-Phospho:S918	Kidins220	RTITRQMsFDLTKLL	0.782402	-0.354018	0.64566	132.783	1	13	13	199.2	Kinase D-interacting substrate 220	Mus musculus
E9Q9B7-Phospho:S1544.S1549	Kidins220	LRYQKLPsDEDESGT,LPSDEDEsGTEESDN	0.353456	-1.5004	0.332293	61.7828	1	9	9	199.2	Kinase D-interacting substrate 220	Mus musculus
E9Q9B7-Phospho:S1578	Kidins220	KAERVAKsPEHSVEP	0.001	-1000			1	3	3	199.2	Kinase D-interacting substrate 220	Mus musculus
E9Q9D5-Phospho:S221	Rabl2,Rabl2a	SDTTKSPsPS_____	1000	1000			1	1	1	25.6	Rab-like protein 2A	Mus musculus
E9Q9M8-Phospho:S210	Pwwp2b	KPRRRLGsGPDSEHR	1.25458	0.327207			1	6	7	65.4	SubName: Full=PWWP domain-containing 2B {ECO:0000313|Ensembl:ENSMUSP00000130888}	Mus musculus
E9Q9Q2-Phospho:S262	R3hdm1	ILKRDNSsFDKDDSQ	0.737588	-0.439112	0.632978	108.23	1	4	4	124.4	R3H domain-containing 1	Mus musculus
E9Q9Q2-Phospho:S299	R3hdm1	RARDRIFsQDSLCSQ	1.6942	0.760606			1	2	2	124.4	R3H domain-containing 1	Mus musculus
E9Q9Q2-Phospho:S381	R3hdm1	PAVTKASsFSGISVL	0.638174	-0.647979	0.27786	57.8631	1	13	13	124.4	R3H domain-containing 1	Mus musculus
E9Q9Q2-Phospho:S881	R3hdm1	NPQSRTHsPPQWKQN	0.637625	-0.649221			1	8	8	124.4	R3H domain-containing 1	Mus musculus
E9Q9Q2-Phospho:S1007	R3hdm1	RQAKKAAsTDLGAGE	0.545395	-0.874627	0.0298167	26.1487	1	13	14	124.4	R3H domain-containing 1	Mus musculus
E9Q9R9-Phospho:S1222	Dlg5	DAGSQSLsPSVQHQG	0.473349	-1.07902	0.39523	53.4906	1	4	5	214.4	Disks large homolog 5	Mus musculus
E9Q9R9-Phospho:S1263	Dlg5	PSSARLGsSSNLQFK	0.001	-1000			1	1	1	214.4	Disks large homolog 5	Mus musculus
E9Q9R9-Phospho:S1669	Dlg5	QEFSRRLsMSEVKDD	1000	1000			1	3	3	214.4	Disks large homolog 5	Mus musculus
E9Q9T0-Phospho:S176	Fbrsl1	ARGGDRNsDDDSVLE	0.001	-1000			1	1	1	110.7	SubName: Full=Fibrosin-like 1 {ECO:0000313|Ensembl:ENSMUSP00000063879}	Mus musculus
E9Q9W7-Phospho:S436	Pdzd7	TPITRSQsHLTLWEE	0.636077	-0.652726	0.367998	68.5815	1	11	11	110.7	PDZ domain-containing protein 7	Mus musculus
E9QA15-Phospho:T146	Cald1	NDSAENEtAEGEEKR	0.001	-1000			1	2	2	89.3	SubName: Full=Protein Cald1	Mus musculus
E9QA15-Phospho:S155	Cald1	EGEEKREsRSGRYEV	0.001	-1000			1	1	1	89.3	SubName: Full=Protein Cald1	Mus musculus
E9QA15-Phospho:S157	Cald1	EEKRESRsGRYEVEE	0.001	-1000			1	1	1	89.3	SubName: Full=Protein Cald1	Mus musculus
E9QA15-Phospho:S200	Cald1	QEKLKGGsLGENQVE	0.40247	-1.31305	0.0496749	30.3518	1	14	14	89.3	SubName: Full=Protein Cald1	Mus musculus
E9QA15-Phospho:S495	Cald1	SRSGGRAsGDKEAEG	0.663857	-0.591055			1	4	6	89.3	SubName: Full=Protein Cald1	Mus musculus
E9QA15-Phospho:S632	Cald1	RAEFLNKsVQKSGVR	1.25547	0.328228	0.717331	161.329	1	9	9	89.3	SubName: Full=Protein Cald1	Mus musculus
E9QA15-Phospho:S734	Cald1	KSPDGNKsPAPKPSD	0.575115	-0.798078	0.258311	56.9095	2	19	20	89.3	SubName: Full=Protein Cald1	Mus musculus
E9QA15-Phospho:S758	Cald1	RNLWEKQsVDKVTSP	0.604407	-0.726408			1	6	6	89.3	SubName: Full=Protein Cald1	Mus musculus
E9QA15-Phospho:S764	Cald1	QSVDKVTsPTKV___	0.733063	-0.44799			1	6	7	89.3	SubName: Full=Protein Cald1	Mus musculus
E9QA22-Phospho:S395.S399	Zfp644	LKKKCEEsDPESPVA,CEESDPEsPVAFSTE	1.29073	0.368187	0.368371	49.1807	1	4	4	148.4	Zinc finger protein 644	Mus musculus
E9QA57-Phospho:S1350	Spata31d1b,Fam75d1b	KAKRVETsPVLASPP	1.0281	0.0399865	0.955623	991.244	1	14	15	149.7	Spermatogenesis-associated 31 subfamily D, member 1B	Mus musculus
E9QAN8-Phospho:S123	Pik3c2b	PWPKGSLsGDYLYIF	1.47495	0.560667	0.29901	39.3584	1	4	4	184.2	Phosphatidylinositol-4-phosphate 3-kinase catalytic subunit type 2 beta	Mus musculus
E9QAN8-Phospho:S140	Pik3c2b	SEGRCSLsPGSGDTD	1.2764	0.352077			1	7	7	184.2	Phosphatidylinositol-4-phosphate 3-kinase catalytic subunit type 2 beta	Mus musculus
E9QAT4-Phospho:S1028	Sec16a,Kiaa0310,Sec16	ENPVRMYsPSPSDGP	0.630299	-0.665893	0.0466874	29.3169	1	13	13	254.2	Protein transport protein Sec16A	Mus musculus
E9QAT4-Phospho:S1028.S1032	Sec16a,Kiaa0310,Sec16	ENPVRMYsPSPSDGP,RMYSPSPsDGPASQQ	0.001	-1000			1	2	2	254.2	Protein transport protein Sec16A	Mus musculus
E9QAT4-Phospho:S1223	Sec16a,Kiaa0310,Sec16	RPYDSSAsAYAENHR	0.568714	-0.814224	0.134459	40.0393	1	11	11	254.2	Protein transport protein Sec16A	Mus musculus
E9QAT4-Phospho:S1245	Sec16a,Kiaa0310,Sec16	SSRASHYsDQLAPRQ	3.79437	1.92386	0.00551137	15.2822	1	10	10	254.2	Protein transport protein Sec16A	Mus musculus
E9QAT4-Phospho:Y1322	Sec16a,Kiaa0310,Sec16	YRKDHYAySDRPEKC	5.5775	2.47962			1	4	4	254.2	Protein transport protein Sec16A	Mus musculus
E9QAT4-Phospho:S1342	Sec16a,Kiaa0310,Sec16	YDPRFTGsFDDDAEI	2.39057	1.25735	0.454004	83.0832	1	12	12	254.2	Protein transport protein Sec16A	Mus musculus
E9QAT4-Phospho:S1377	Sec16a,Kiaa0310,Sec16	RSLRSTHsLPSRRSS	0.936955	-0.093948			1	6	8	254.2	Protein transport protein Sec16A	Mus musculus
E9QAT4-Phospho:S1384	Sec16a,Kiaa0310,Sec16	SLPSRRSsLSSHSHQ	0.984679	-0.0222753	0.948725	854.592	1	13	14	254.2	Protein transport protein Sec16A	Mus musculus
E9QAT4-Phospho:S1995	Sec16a,Kiaa0310,Sec16	SRGPLELsPAYGPPG	0.879823	-0.184715	0.838608	272.189	1	7	9	254.2	Protein transport protein Sec16A	Mus musculus
E9QAT4-Phospho:S2043	Sec16a,Kiaa0310,Sec16	LPPQEAKsPDPEMVP	1.35316	0.436336	0.725255	168.619	1	13	13	254.2	Protein transport protein Sec16A	Mus musculus
E9QAT4-Phospho:S2053	Sec16a,Kiaa0310,Sec16	PEMVPRGsPVRHSPP	0.626084	-0.675572	0.382788	59.4956	1	5	5	254.2	Protein transport protein Sec16A	Mus musculus
E9QAT4-Phospho:S2053.S2058	Sec16a,Kiaa0310,Sec16	PEMVPRGsPVRHSPP,RGSPVRHsPPELSQE	0.855021	-0.225969	0.0586461	31.7545	1	14	15	254.2	Protein transport protein Sec16A	Mus musculus
E9QAT4-Phospho:T2085	Sec16a,Kiaa0310,Sec16	RTAQDLEtSPVWDLG	1000	1000			1	1	1	254.2	Protein transport protein Sec16A	Mus musculus
E9QAT4-Phospho:S2086	Sec16a,Kiaa0310,Sec16	TAQDLETsPVWDLGS	1.3209	0.401519			1	4	6	254.2	Protein transport protein Sec16A	Mus musculus
E9QAT4-Phospho:S2101	Sec16a,Kiaa0310,Sec16	SSLTRAPsLTSDSEG	1.09393	0.129525	0.759754	194.33	2	19	22	254.2	Protein transport protein Sec16A	Mus musculus
E9QAT4-Phospho:S2101.T2103	Sec16a,Kiaa0310,Sec16	SSLTRAPsLTSDSEG,LTRAPSLtSDSEGKK	1000	1000			1	1	1	254.2	Protein transport protein Sec16A	Mus musculus
E9QAT4-Phospho:S2101.S2106	Sec16a,Kiaa0310,Sec16	SSLTRAPsLTSDSEG,APSLTSDsEGKKPAQ	1000	1000			1	1	1	254.2	Protein transport protein Sec16A	Mus musculus
F2Z3U3-Phospho:S192	Raph1	NQHRRTAsAGTVSDA	5.95408	2.57388	0.00419357	21.8362	2	27	29	67	SubName: Full=Protein Raph1; Flags: Fragment	Mus musculus
F2Z3U3-Phospho:S211	Raph1	ISNSSRSsITSAASS	1000	1000			1	1	1	67	SubName: Full=Protein Raph1; Flags: Fragment	Mus musculus
F2Z3U3-Phospho:S572	Raph1	TGHIRSQsTVSSIFS	0.001	-1000			1	3	3	67	SubName: Full=Protein Raph1; Flags: Fragment	Mus musculus
F2Z3U3-Phospho:S611	Raph1		1000	1000			1	3	3	67	SubName: Full=Protein Raph1; Flags: Fragment	Mus musculus
F2Z3U3-Phospho:S850.S858.S865	Raph1		0.001	-1000			1	1	1	67	SubName: Full=Protein Raph1; Flags: Fragment	Mus musculus
F2Z3U3-Phospho:S858.S861	Raph1		2.10426	1.07331			1	3	3	67	SubName: Full=Protein Raph1; Flags: Fragment	Mus musculus
F2Z3U3-Phospho:S899	Raph1	PASGTPQsPPAVKAX	0.794675	-0.331564	0.557118	104.444	1	11	11	67	SubName: Full=Protein Raph1; Flags: Fragment	Mus musculus
F2Z3U3-Phospho:S980	Raph1		2.39271	1.25865			1	4	4	67	SubName: Full=Protein Raph1; Flags: Fragment	Mus musculus
F2Z3U3-Phospho:S1025	Raph1		1000	1000			1	1	1	67	SubName: Full=Protein Raph1; Flags: Fragment	Mus musculus
F6RGI3-Phospho:S386	Gm340	DLLCRPQsSPKTSIR	0.001	-1000			1	1	1	136.2	Predicted gene 340	Mus musculus
F6RGI3-Phospho:S387	Gm340	LLCRPQSsPKTSIRE	0.537822	-0.8948			1	3	3	136.2	Predicted gene 340	Mus musculus
F6U5V1-Phospho:S266	Larp1b	DGPTENIsEDEAQSS	0.995276	-0.00683085	0.975088	1728.36	2	19	21	59.7	SubName: Full=La ribonucleoprotein domain family, member 1B {ECO:0000313|Ensembl:ENSMUSP00000037127}	Mus musculus
F6V035-Phospho:S363	Ccdc149	PTIQRSKsPLLKFVE	1.37047	0.454674			1	8	8	58.9	SubName: Full=Coiled-coil domain-containing 149 {ECO:0000313|Ensembl:ENSMUSP00000062411}	Mus musculus
F6XZJ7-Phospho:S117	Samd15,Gm263	QKTPDIRsEKLRKSV	0.749329	-0.41633			1	2	3	70.5	Sterile alpha motif domain-containing protein 15	Mus musculus
F6Z5I4-Phospho:S9.T14	Gm10961	PGAVAAAsLANCTVP,AASLANCtVPGKKPP	1.21545	0.281487			1	6	7	5.1	SubName: Full=Predicted gene 10961 {ECO:0000313|Ensembl:ENSMUSP00000102314}	Mus musculus
F6ZDS4-Phospho:S453	Tpr	EEELAAMsPTAAAVA	0.654386	-0.611785	0.227634	52.379	1	14	15	274	Nucleoprotein TPR	Mus musculus
F6ZDS4-Phospho:S597	Tpr	IRDEEVSsADISSSS	1000	1000			1	1	1	274	Nucleoprotein TPR	Mus musculus
F6ZDS4-Phospho:S1259	Tpr	VQAPLNVsLNEEGKS	1.88929	0.917847	0.753883	177.094	1	6	6	274	Nucleoprotein TPR	Mus musculus
F6ZDS4-Phospho:S2105	Tpr	RAADSQNsGEGNTSA	0.833657	-0.262475			1	2	2	274	Nucleoprotein TPR	Mus musculus
F6ZDS4-Phospho:T2135.S2141	Tpr	TSASERQtPQAPQSP,QTPQAPQsPRRPPHP	0.001	-1000			1	1	1	274	Nucleoprotein TPR	Mus musculus
F6ZDS4-Phospho:S2141	Tpr	QTPQAPQsPRRPPHP	3.03554	1.60195	0.449712	78.954	1	8	9	274	Nucleoprotein TPR	Mus musculus
F6ZDS4-Phospho:T2205	Tpr	EDRTVPStPTLVVPH	0.153827	-2.70062			1	3	3	274	Nucleoprotein TPR	Mus musculus
F6ZDS4-Phospho:S2223	Tpr	GFAEAIHsPQVAGVP	0.506541	-0.981249	0.00693022	19.7476	1	14	15	274	Nucleoprotein TPR	Mus musculus
F7BJB9-Phospho:S521	Morc3,Nxp2,Zcwcc3	PHLSEVTsPFAARII	0.001	-1000			1	1	1	106.5	MORC family CW-type zinc finger protein 3	Mus musculus
F7BJB9-Phospho:S534	Morc3,Nxp2,Zcwcc3	IINLNLAsPASEPEN	1.15717	0.210599	0.812526	243.29	1	12	12	106.5	MORC family CW-type zinc finger protein 3	Mus musculus
F7BJB9-Phospho:S563	Morc3,Nxp2,Zcwcc3	NAKTRRLsNPPVENS	0.937737	-0.0927447	0.759612	193.172	2	17	17	106.5	MORC family CW-type zinc finger protein 3	Mus musculus
F8VPJ6-Phospho:S322	Rfx7	QQEQKLQsPLPGESS	0.416828	-1.26248	0.000734833	12.9386	1	13	14	157.6	SubName: Full=Regulatory factor X, 7 {ECO:0000313|Ensembl:ENSMUSP00000091338}	Mus musculus
F8VPJ6-Phospho:S1177	Rfx7	VHRQRNLsGSTLYPV	0.849328	-0.235606	0.683628	148.31	1	12	14	157.6	SubName: Full=Regulatory factor X, 7 {ECO:0000313|Ensembl:ENSMUSP00000091338}	Mus musculus
F8VPQ6-Phospho:S112	Alpi	VDRQVPDsAGTATAY	0.152183	-2.71612			1	3	3	59.5	RecName: Full=Alkaline phosphatase; EC=3.1.3.1	Mus musculus
F8VPU2-Phospho:S23.T24	Farp1	APENSGIsTLERGQK,PENSGIStLERGQKP	0.477441	-1.06661	0.370791	68.9587	1	11	11	118.9	FERM, ARHGEF and pleckstrin domain-containing protein 1	Mus musculus
F8VPU2-Phospho:S373.S376	Farp1	SKIHSTRsLVSQPTA,HSTRSLVsQPTAPNS	2.09611	1.06772	0.556652	85.4381	1	4	4	118.9	FERM, ARHGEF and pleckstrin domain-containing protein 1	Mus musculus
F8VPU2-Phospho:S373	Farp1	SKIHSTRsLVSQPTA	0.978151	-0.031871	0.925766	563.883	1	9	9	118.9	FERM, ARHGEF and pleckstrin domain-containing protein 1	Mus musculus
F8VPU2-Phospho:S403	Farp1	TFGEGTEsPGGQSCQ	0.964533	-0.0520976	0.965545	1264.72	1	11	13	118.9	FERM, ARHGEF and pleckstrin domain-containing protein 1	Mus musculus
F8VPU2-Phospho:S427	Farp1	LELGPHQsPALPKSP	0.283548	-1.81834	0.00127875	14.8092	1	14	15	118.9	FERM, ARHGEF and pleckstrin domain-containing protein 1	Mus musculus
F8VPU2-Phospho:S427.S433	Farp1	LELGPHQsPALPKSP,QSPALPKsPPGSKAA	0.20495	-2.28666	0.143365	42.3115	1	13	13	118.9	FERM, ARHGEF and pleckstrin domain-containing protein 1	Mus musculus
F8VPU2-Phospho:S433	Farp1	QSPALPKsPPGSKAA	1.2285	0.296895			1	2	2	118.9	FERM, ARHGEF and pleckstrin domain-containing protein 1	Mus musculus
F8VPU2-Phospho:S512.S516	Farp1	SPDNKQAsPLISPLL,KQASPLIsPLLNDQA	4.18229	2.06429	0.268494	52.5246	1	8	8	118.9	FERM, ARHGEF and pleckstrin domain-containing protein 1	Mus musculus
F8VPU2-Phospho:S836	Farp1	TLRGQRQsIIVAASS	0.628729	-0.66949	0.014584	21.3681	1	12	15	118.9	FERM, ARHGEF and pleckstrin domain-containing protein 1	Mus musculus
F8VPU2-Phospho:S892	Farp1	ATAADQEsEDDLSAS	0.655173	-0.610052	0.579046	103.152	1	6	6	118.9	FERM, ARHGEF and pleckstrin domain-containing protein 1	Mus musculus
F8VPU2-Phospho:S902	Farp1	DLSASRTsLERQAPH	0.927571	-0.10847	0.705224	155.761	1	9	9	118.9	FERM, ARHGEF and pleckstrin domain-containing protein 1	Mus musculus
F8VPU6-Phospho:S2166	Usp9y	HLLKAVLsLLRREVS	0.001	-1000			1	3	3	292.3	RecName: Full=Ubiquitin carboxyl-terminal hydrolase; EC=3.4.19.12	Mus musculus
F8VPX2-Phospho:S18	Fbxw9	PRSCEEEsDPEPDPD	0.87636	-0.190405	0.673618	142.702	1	12	14	50.5	F-box and WD-40 domain protein 9	Mus musculus
F8VPZ3-Phospho:S1372	Usp32	LSANVTSsPKGSPSS	1.53802	0.621072	0.407887	71.7269	1	8	8	181.7	Ubiquitin-specific peptidase 32	Mus musculus
F8VPZ5-Phospho:S428.S429	Ercc6	IDDDFFPsSEEEDEA,DDDFFPSsEEEDEAM	0.419209	-1.25426			1	7	7	166	Excision repair cross-complementing rodent repair deficiency, complementation group 6	Mus musculus
F8VPZ5-Phospho:S482.S485	Ercc6	RLKLEDDsEESDAEF,LEDDSEEsDAEFDEG	0.001	-1000			1	1	1	166	Excision repair cross-complementing rodent repair deficiency, complementation group 6	Mus musculus
F8VPZ5-Phospho:S1125	Ercc6	GDGKHSDsPTVDHTS	0.981977	-0.0262391	0.969624	1431.55	1	10	10	166	Excision repair cross-complementing rodent repair deficiency, complementation group 6	Mus musculus
F8VPZ9-Phospho:S1427	Bicra,Gltscr1	GRPRGAGsPTPLPTK	2.17589	1.12161	0.0535513	32.6038	2	19	24	161.4	BRD4-interacting chromatin-remodeling complex-associated protein	Mus musculus
F8VQ05-Phospho:T482	Fryl	VILPSGNtLRVKKIF	1.59216	0.670986			1	3	3	337.8	SubName: Full=Protein Fryl	Mus musculus
F8VQ05-Phospho:T1487	Fryl	GTTSSSNtMVAPTDG	1.3158	0.395936			1	3	3	337.8	SubName: Full=Protein Fryl	Mus musculus
F8VQ05-Phospho:S1958	Fryl	RRGDRRRsNTLDITD	0.91535	-0.127604	0.844309	290.01	1	12	14	337.8	SubName: Full=Protein Fryl	Mus musculus
F8VQ05-Phospho:T1960	Fryl	GDRRRSNtLDITDGR	0.001	-1000			1	2	2	337.8	SubName: Full=Protein Fryl	Mus musculus
F8VQ05-Phospho:S1979	Fryl	GSLARTRsLSSLREK	1000	1000			1	4	4	337.8	SubName: Full=Protein Fryl	Mus musculus
F8VQ05-Phospho:S2273	Fryl	AYGVDVGsPEISFAK	0.745783	-0.423172	0.370791	70.4028	1	14	14	337.8	SubName: Full=Protein Fryl	Mus musculus
F8VQ05-Phospho:S2333	Fryl	IAVTRSTsSTSSGST	1.08026	0.111381	0.817134	245.71	1	9	9	337.8	SubName: Full=Protein Fryl	Mus musculus
F8VQ70-Phospho:S184	Scaper	PGRHVIQsPSTDRMN	0.644096	-0.634652			1	7	8	157.8	SubName: Full=S phase cyclin A-associated protein in the ER {ECO:0000313|Ensembl:ENSMUSP00000043411}	Mus musculus
F8VQB6-Phospho:S1887	Myo10	RLEKRRTsFLEGTLR	0.152433	-2.71375	0.0591475	23.8749	1	7	7	237.3	Unconventional myosin-X	Mus musculus
F8WGU9-Phospho:S393.S403	Cyp4a31	PSIGRELsTSVTFPD,VTFPDGCsLPKGVQV	1.14819	0.199356	0.914548	488.637	1	8	8	58.1	SubName: Full=Cytochrome P450, family 4, subfamily a, polypeptide 31 {ECO:0000313|Ensembl:ENSMUSP00000030486}	Mus musculus
F8WGU9-Phospho:T397.S403	Cyp4a31	RELSTSVtFPDGCSL,VTFPDGCsLPKGVQV	1000	1000			1	1	1	58.1	SubName: Full=Cytochrome P450, family 4, subfamily a, polypeptide 31 {ECO:0000313|Ensembl:ENSMUSP00000030486}	Mus musculus
G3UVV3-Phospho:S1240	Zfp407,mCG_1556	EEKILDKsPCPGDPD	0.900247	-0.151607	0.581012	112.048	1	14	15	246	MCG1556, isoform CRA_b	Mus musculus
G3UW88-Phospho:Y251	Gm44,mCG_65130	ANSKPPRyEFLWGPK	3.27737	1.71254	0.0787808	34.2435	1	13	14	37.7	SubName: Full=MCG65130 {ECO:0000313|EMBL:EDL20557.1}; SubName: Full=Predicted gene 44 {ECO:0000313|Ensembl:ENSMUSP00000129722}	Mus musculus
G3UZ78-Phospho:T490	Adgb,Capn7l	LIRHKKEtVITDEAQ	2.01162	1.00836	0.507382	74.0241	1	4	4	188.6	Androglobin	Mus musculus
G3X8Q1-Phospho:S449	Cabin1,mCG_117500	EAKLESFsNVGPHRL	0.657387	-0.605184	0.162465	41.0726	1	9	9	243.2	Calcineurin binding protein 1, isoform CRA_a	Mus musculus
G3X8Q1-Phospho:S1439	Cabin1,mCG_117500	ERGKTEEsLESTEAF	0.560169	-0.836065	0.382529	67.8681	1	8	9	243.2	Calcineurin binding protein 1, isoform CRA_a	Mus musculus
G3X8Q1-Phospho:S1702	Cabin1,mCG_117500	SPEDGQEsPQHPKKL	1000	1000			1	2	2	243.2	Calcineurin binding protein 1, isoform CRA_a	Mus musculus
G3X8Q1-Phospho:S1752	Cabin1,mCG_117500	GEQKDKEsPQVGPTE	1.1837	0.243298			1	5	5	243.2	Calcineurin binding protein 1, isoform CRA_a	Mus musculus
G3X8Q1-Phospho:S2008	Cabin1,mCG_117500	TPSRAPLsPEGEEAS	1.56992	0.650694	0.496889	83.752	1	6	6	243.2	Calcineurin binding protein 1, isoform CRA_a	Mus musculus
G3X8X0-Phospho:S155	Dhx16,mCG_141148	RKAGGSKsPTEEKPA	0.773047	-0.371372	0.415457	71.1137	1	7	8	119.1	SubName: Full=DEAH (Asp-Glu-Ala-His) box polypeptide 16, isoform CRA_a; SubName: Full=Protein Dhx16	Mus musculus
G3X8X0-Phospho:S155.T157	Dhx16,mCG_141148	RKAGGSKsPTEEKPA,AGGSKSPtEEKPASE	1.27303	0.348262			1	3	3	119.1	SubName: Full=DEAH (Asp-Glu-Ala-His) box polypeptide 16, isoform CRA_a; SubName: Full=Protein Dhx16	Mus musculus
G3X8X0-Phospho:S155.S163	Dhx16,mCG_141148	RKAGGSKsPTEEKPA,PTEEKPAsEDEWERT	0.584746	-0.774118	9.07147e-06	9.43634	3	19	20	119.1	SubName: Full=DEAH (Asp-Glu-Ala-His) box polypeptide 16, isoform CRA_a; SubName: Full=Protein Dhx16	Mus musculus
G3X8X0-Phospho:S163	Dhx16,mCG_141148	PTEEKPAsEDEWERT	0.722934	-0.468065	0.360283	69.5795	2	17	19	119.1	SubName: Full=DEAH (Asp-Glu-Ala-His) box polypeptide 16, isoform CRA_a; SubName: Full=Protein Dhx16	Mus musculus
G3X904-Phospho:S159	Zfp275,mCG_3243	DSGGRGGsPQNLPIE	1000	1000			1	2	2	55.9	SubName: Full=Zinc finger protein 275 {ECO:0000313|EMBL:EDL29903.1, ECO:0000313|Ensembl:ENSMUSP00000033731}	Mus musculus
G3X939-Phospho:S540	Slc9a3 {ECO:0000312|MGI:MGI:105064}	LNLKDAIsYVAEGER	0.001	-1000			1	5	5	93.1	Sodium/hydrogen exchanger 3	Mus musculus
G3X939-Phospho:S550	Slc9a3 {ECO:0000312|MGI:MGI:105064}	AEGERRGsLAFIRSP	1.53075	0.614242	0.743615	172.692	1	7	7	93.1	Sodium/hydrogen exchanger 3	Mus musculus
G3X939-Phospho:S588	Slc9a3 {ECO:0000312|MGI:MGI:105064}	YFLRENVsAVCLDMQ	2.19491	1.13416	0.720908	164.121	1	10	15	93.1	Sodium/hydrogen exchanger 3	Mus musculus
G3X939-Phospho:S603	Slc9a3 {ECO:0000312|MGI:MGI:105064}	SLEQRRRsIRDTEDM	0.001	-1000			1	1	1	93.1	Sodium/hydrogen exchanger 3	Mus musculus
G3X939-Phospho:S789	Slc9a3 {ECO:0000312|MGI:MGI:105064}	ARVQIPNsPSNFRRL	0.744537	-0.425585	0.441033	81.3585	1	14	15	93.1	Sodium/hydrogen exchanger 3	Mus musculus
G3X939-Phospho:S805	Slc9a3 {ECO:0000312|MGI:MGI:105064}	PFRLSNKsVDSFLQA	0.001	-1000			1	2	2	93.1	Sodium/hydrogen exchanger 3	Mus musculus
G3X939-Phospho:S808	Slc9a3 {ECO:0000312|MGI:MGI:105064}	LSNKSVDsFLQADGH	0.001	-1000			1	2	2	93.1	Sodium/hydrogen exchanger 3	Mus musculus
G3X9C2-Phospho:S31.S37	Nccrp1,Fbxo50	ELPPHPQsPPPPPSP,QSPPPPPsPRSPTSP	1.35538	0.438702	0.725255	168.518	1	13	14	30.4	F-box only protein 50	Mus musculus
G3X9C2-Phospho:S31	Nccrp1,Fbxo50	ELPPHPQsPPPPPSP	0.001	-1000			1	3	3	30.4	F-box only protein 50	Mus musculus
G3X9F6-Phospho:S481.S482	Sh3tc1,mCG_7089	GGVSRRAsSLDLEEP,GVSRRASsLDLEEPR	0.178828	-2.48335	0.0755243	31.4924	1	10	11	149.4	SH3 domain and tetratricopeptide repeats 1	Mus musculus
G3X9F6-Phospho:S481	Sh3tc1,mCG_7089	GGVSRRAsSLDLEEP	1.02363	0.0336949	0.985193	2933.05	1	9	9	149.4	SH3 domain and tetratricopeptide repeats 1	Mus musculus
G3X9J0-Phospho:S94	Sipa1l3,Spal3	LREQSNPsPSQDTDG	1000	1000			1	1	1	195.1	Signal-induced proliferation-associated 1-like protein 3	Mus musculus
G3X9J0-Phospho:S140	Sipa1l3,Spal3	HRLSRRRsKDVEFQD	0.48975	-1.02988	0.15776	44.2429	1	14	15	195.1	Signal-induced proliferation-associated 1-like protein 3	Mus musculus
G3X9J0-Phospho:S140.S152	Sipa1l3,Spal3	HRLSRRRsKDVEFQD,FQDGWPRsPGRAFLP	0.617092	-0.696442	0.248088	54.6143	1	14	14	195.1	Signal-induced proliferation-associated 1-like protein 3	Mus musculus
G3X9J0-Phospho:S152	Sipa1l3,Spal3	FQDGWPRsPGRAFLP	0.582689	-0.779203	0.00119368	18.4108	2	25	26	195.1	Signal-induced proliferation-associated 1-like protein 3	Mus musculus
G3X9J0-Phospho:S166	Sipa1l3,Spal3	PLRHRSSsEITLSEC	1000	1000			1	4	4	195.1	Signal-induced proliferation-associated 1-like protein 3	Mus musculus
G3X9J0-Phospho:S286	Sipa1l3,Spal3	KPVRGLGsGDTVDSS	1.39105	0.476173	0.615108	114.349	1	6	6	195.1	Signal-induced proliferation-associated 1-like protein 3	Mus musculus
G3X9J0-Phospho:S1358	Sipa1l3,Spal3	VDRRREVsPAPVVAG	3.01434	1.59184	0.0116173	25.1428	2	26	30	195.1	Signal-induced proliferation-associated 1-like protein 3	Mus musculus
G3X9J0-Phospho:S1427	Sipa1l3,Spal3	PSQLSQCsPFQLSTS	0.72507	-0.463807			1	2	2	195.1	Signal-induced proliferation-associated 1-like protein 3	Mus musculus
G3X9J0-Phospho:S1538	Sipa1l3,Spal3	KSLQRTLsDESLCSG	1.91264	0.935562	0.0766133	34.5172	1	14	14	195.1	Signal-induced proliferation-associated 1-like protein 3	Mus musculus
G3X9J0-Phospho:S1538.S1541	Sipa1l3,Spal3	KSLQRTLsDESLCSG,QRTLSDEsLCSGRRE	0.686176	-0.54335			1	4	4	195.1	Signal-induced proliferation-associated 1-like protein 3	Mus musculus
G3X9J0-Phospho:S1614.S1617	Sipa1l3,Spal3	KKSAISAsELSLADG,AISASELsLADGRDR	0.250615	-1.99646			1	3	3	195.1	Signal-induced proliferation-associated 1-like protein 3	Mus musculus
G3X9J0-Phospho:T1694.T1698	Sipa1l3,Spal3	SLERGPQtPRATPTM,GPQTPRAtPTMSEES	0.711162	-0.49175	0.0352568	23.4215	1	9	9	195.1	Signal-induced proliferation-associated 1-like protein 3	Mus musculus
G3X9J0-Phospho:S1705	Sipa1l3,Spal3	TPTMSEEsPLDLTGK	1.04638	0.0654114	0.87729	353.97	1	12	12	195.1	Signal-induced proliferation-associated 1-like protein 3	Mus musculus
G3X9K3-Phospho:S52	Arfgef1	KVETEKQsPPHGEAK	0.758865	-0.398085			1	4	6	208.5	Brefeldin A-inhibited guanine nucleotide-exchange protein 1	Mus musculus
G3X9K3-Phospho:S234	Arfgef1	QQQHLLQsPVSHHEP	1.29472	0.37264	0.667871	140.508	1	11	11	208.5	Brefeldin A-inhibited guanine nucleotide-exchange protein 1	Mus musculus
G3X9K3-Phospho:S234.S243	Arfgef1	QQQHLLQsPVSHHEP,VSHHEPEsPHLRYLP	0.383391	-1.38311	0.0636709	28.5735	1	10	10	208.5	Brefeldin A-inhibited guanine nucleotide-exchange protein 1	Mus musculus
G3X9K3-Phospho:S1076	Arfgef1	TVRGREGsLTGTKDQ	0.697606	-0.519516	0.779497	203.429	1	8	12	208.5	Brefeldin A-inhibited guanine nucleotide-exchange protein 1	Mus musculus
G3X9K3-Phospho:S1566	Arfgef1	LDAISQKsVDIHDSI	0.5501	-0.862233	0.0218025	23.4	1	12	15	208.5	Brefeldin A-inhibited guanine nucleotide-exchange protein 1	Mus musculus
G3X9Z4-Phospho:S490.S495	Pcf11,mCG_8209	SRSPKSRsPIIHSPK,SRSPIIHsPKRRDRR	3.5143	1.81324	0.354276	64.9903	1	9	9	172.7	SubName: Full=Cleavage and polyadenylation factor subunit homolog (S. cerevisiae); SubName: Full=Protein Pcf11	Mus musculus
G3X9Z4-Phospho:S495	Pcf11,mCG_8209	SRSPIIHsPKRRDRR	1000	1000			1	4	4	172.7	SubName: Full=Cleavage and polyadenylation factor subunit homolog (S. cerevisiae); SubName: Full=Protein Pcf11	Mus musculus
G3X9Z4-Phospho:S512	Pcf11,mCG_8209	KRRQRSMsPNLAPKA	0.37827	-1.40251			1	8	8	172.7	SubName: Full=Cleavage and polyadenylation factor subunit homolog (S. cerevisiae); SubName: Full=Protein Pcf11	Mus musculus
G3X9Z4-Phospho:S625	Pcf11,mCG_8209	PHLRHREsWSSTKGI	2.08081	1.05715			1	5	5	172.7	SubName: Full=Cleavage and polyadenylation factor subunit homolog (S. cerevisiae); SubName: Full=Protein Pcf11	Mus musculus
G3X9Z4-Phospho:T785	Pcf11,mCG_8209	PRIDGPPtPGSLRFD	0.001	-1000			1	2	2	172.7	SubName: Full=Cleavage and polyadenylation factor subunit homolog (S. cerevisiae); SubName: Full=Protein Pcf11	Mus musculus
G3X9Z4-Phospho:S1518	Pcf11,mCG_8209	ELQEPCEsPKVKEEQ	0.642365	-0.638535	0.207353	48.3088	1	11	11	172.7	SubName: Full=Cleavage and polyadenylation factor subunit homolog (S. cerevisiae); SubName: Full=Protein Pcf11	Mus musculus
G3XA45-Phospho:S243	Vmn2r69,mCG_59833	IIIQTEMsMALKELS	0.948483	-0.0763068	0.969537	1378.81	1	6	6	96.6	MCG59833	Mus musculus
G3XA57-Phospho:S277	Rab11fip2	SPHRRTLsFDTSKLN	1.62632	0.701615	0.359846	68.0067	1	12	12	58.2	Rab11 family-interacting protein 2	Mus musculus
G5E829-Phospho:S17	Atp2b1 {ECO:0000312|MGI:MGI:104653}	AYSGVKNsLKEANHD	0.440756	-1.18195	0.0607775	26.4646	1	8	9	134.7	Plasma membrane calcium-transporting ATPase 1	Mus musculus
G5E829-Phospho:S1155	Atp2b1 {ECO:0000312|MGI:MGI:104653}	PEFRIEDsEPHIPLI	0.242695	-2.04278	0.00354542	19.7056	2	20	23	134.7	Plasma membrane calcium-transporting ATPase 1	Mus musculus
G5E829-Phospho:S1155.T1165	Atp2b1 {ECO:0000312|MGI:MGI:104653}	PEFRIEDsEPHIPLI,HIPLIDDtDAEDDAP	0.334038	-1.58191	0.0984129	38.6252	2	19	22	134.7	Plasma membrane calcium-transporting ATPase 1	Mus musculus
G5E829-Phospho:T1165	Atp2b1 {ECO:0000312|MGI:MGI:104653}	HIPLIDDtDAEDDAP	1000	1000			1	1	1	134.7	Plasma membrane calcium-transporting ATPase 1	Mus musculus
G5E870-Phospho:S77	Trip12	RGVKRSAsPDYNRTN	1.42113	0.507039			1	8	14	224.1	E3 ubiquitin-protein ligase TRIP12	Mus musculus
G5E870-Phospho:S310.S312	Trip12	RKSTKKRsESPPAEL,STKKRSEsPPAELPS	0.753824	-0.4077			1	7	8	224.1	E3 ubiquitin-protein ligase TRIP12	Mus musculus
G5E870-Phospho:S312	Trip12	STKKRSEsPPAELPS	1.37083	0.455054	0.420732	78.7751	2	18	30	224.1	E3 ubiquitin-protein ligase TRIP12	Mus musculus
G5E870-Phospho:S1024	Trip12	RDDSLDLsPQGRLSD	0.644934	-0.632776	0.488984	89.5836	1	12	12	224.1	E3 ubiquitin-protein ligase TRIP12	Mus musculus
G5E870-Phospho:S1063	Trip12	KVDNQAKsPTTTQSP	1.00109	0.00157048	0.994562	6722.31	1	4	4	224.1	E3 ubiquitin-protein ligase TRIP12	Mus musculus
G5E870-Phospho:S1350.S1355	Trip12	VREDDEDsDDDGSDE,EDSDDDGsDEEIDES	0.203278	-2.29847	0.246685	49.7133	1	8	8	224.1	E3 ubiquitin-protein ligase TRIP12	Mus musculus
G5E870-Phospho:S1355.S1362	Trip12	EDSDDDGsDEEIDES,SDEEIDEsLAAQFLN	0.001	-1000			1	1	1	224.1	E3 ubiquitin-protein ligase TRIP12	Mus musculus
G5E893-Phospho:S149	Ankrd12,mCG_9056	QMTARDNsPDSTPSH	5.45304	2.44706	0.186227	24.9059	1	4	5	232.9	Ankyrin repeat domain 12	Mus musculus
G5E8B9-Phospho:S451	Zbtb11,Rpl24,mCG_130893	TNASQEDsDTGNDTS	0.001	-1000			1	3	3	118.6	MCG130893	Mus musculus
G5E8K5-Phospho:S830	Ank3	MNEVLDMsDDEVRKA	0.959242	-0.0600329	0.785338	213.02	1	12	14	214.1	Ankyrin-3	Mus musculus
G5E8K5-Phospho:S958	Ank3	TFTREFDsDSLRHYS	0.898957	-0.153677			1	7	7	214.1	Ankyrin-3	Mus musculus
G5E8K5-Phospho:S1406	Ank3	SIKIRDTsQEPCGRL	0.949807	-0.0742933			1	7	8	214.1	Ankyrin-3	Mus musculus
G5E8K5-Phospho:S1451	Ank3	EKADRRQsFASLALR	0.908796	-0.137972	0.55369	105.908	2	20	26	214.1	Ankyrin-3	Mus musculus
G5E8K5-Phospho:S1451.S1454	Ank3	EKADRRQsFASLALR,DRRQSFAsLALRKRY	0.525516	-0.928192	0.0376	28.2374	1	14	14	214.1	Ankyrin-3	Mus musculus
G5E8K5-Phospho:S1470.S1473	Ank3	YLTEPSMsPQSPCER,EPSMSPQsPCERTDI	0.82917	-0.27026	0.883213	361.84	2	9	9	214.1	Ankyrin-3	Mus musculus
G5E8K5-Phospho:S1473	Ank3	EPSMSPQsPCERTDI	0.542363	-0.88267	0.323435	62.3744	1	11	13	214.1	Ankyrin-3	Mus musculus
G5E8K5-Phospho:S1795	Ank3	TPSGSLEsPAQARRL	0.553589	-0.853113	0.193636	43.4701	1	8	8	214.1	Ankyrin-3	Mus musculus
G5E8K5-Phospho:T1803	Ank3	PAQARRLtGGLLDRL	0.956599	-0.0640132			1	5	5	214.1	Ankyrin-3	Mus musculus
G5E8K5-Phospho:S1863	Ank3	QNDIGKQsIKENLKP	1.25642	0.329319	0.647601	133.792	1	14	14	214.1	Ankyrin-3	Mus musculus
G5E8K5-Phospho:S1883	Ank3	GRTEEPVsPLTAYQK	1.32666	0.4078	0.292869	60.5064	1	15	15	214.1	Ankyrin-3	Mus musculus
G5E8V9-Phospho:S36	Arfip1,mCG_18094	YNRDLKHsLPSGLGL	1.25824	0.331407	0.546388	99.7793	1	9	11	41.5	SubName: Full=MCG18094; SubName: Full=Protein Arfip1; Flags: Fragment	Mus musculus
G5E8V9-Phospho:S36.S39	Arfip1,mCG_18094	YNRDLKHsLPSGLGL,DLKHSLPsGLGLSET	0.840611	-0.25049	0.832376	266.477	1	9	9	41.5	SubName: Full=MCG18094; SubName: Full=Protein Arfip1; Flags: Fragment	Mus musculus
G5E8V9-Phospho:S39	Arfip1,mCG_18094	DLKHSLPsGLGLSET	0.635463	-0.65412	0.650761	133.675	1	11	11	41.5	SubName: Full=MCG18094; SubName: Full=Protein Arfip1; Flags: Fragment	Mus musculus
G5E8V9-Phospho:S79	Arfip1,mCG_18094	PPLPCVLsPSRVAAS	11.5071	3.52445			1	2	2	41.5	SubName: Full=MCG18094; SubName: Full=Protein Arfip1; Flags: Fragment	Mus musculus
H3BJD6-Phospho:S153	Ppp1r9a	FERSVHEsGQNHRYS	1.40099	0.486451			1	6	6	144.4	SubName: Full=Protein Ppp1r9a	Mus musculus
H3BJD6-Phospho:S192	Ppp1r9a	SDSLDSLsPRTEAVS	2.02059	1.01477	0.468406	74.0824	1	5	5	144.4	SubName: Full=Protein Ppp1r9a	Mus musculus
H3BJD6-Phospho:S1172	Ppp1r9a	EILDDGQsPKHTQSQ	0.737858	-0.438584	0.200077	42.2845	1	7	7	144.4	SubName: Full=Protein Ppp1r9a	Mus musculus
I7HPW8-Phospho:S1943.S1948	Myo15b	APQEKPEsNLEPSGV,PESNLEPsGVGLRED	1.17731	0.235494	0.728647	169.957	1	12	14	333	SubName: Full=Myosin XVB {ECO:0000313|Ensembl:ENSMUSP00000091439}	Mus musculus
I7HPW8-Phospho:S1969	Myo15b	SKPQRPKsFQQKRDY	0.762485	-0.391219	0.407887	74.5582	1	11	12	333	SubName: Full=Myosin XVB {ECO:0000313|Ensembl:ENSMUSP00000091439}	Mus musculus
I7HPW8-Phospho:T2006	Myo15b	PQEEMEEtEEEEEET	0.001	-1000			1	3	3	333	SubName: Full=Myosin XVB {ECO:0000313|Ensembl:ENSMUSP00000091439}	Mus musculus
I7HPW8-Phospho:T2006.S2017	Myo15b	PQEEMEEtEEEEEET,EEETAELsPPPPPPP	0.001	-1000			1	4	4	333	SubName: Full=Myosin XVB {ECO:0000313|Ensembl:ENSMUSP00000091439}	Mus musculus
I7HPW8-Phospho:T2013.S2017	Myo15b	TEEEEEEtAELSPPP,EEETAELsPPPPPPP	1000	1000			1	1	1	333	SubName: Full=Myosin XVB {ECO:0000313|Ensembl:ENSMUSP00000091439}	Mus musculus
I7HPW8-Phospho:S2017	Myo15b	EEETAELsPPPPPPP	1.83452	0.875405			1	4	4	333	SubName: Full=Myosin XVB {ECO:0000313|Ensembl:ENSMUSP00000091439}	Mus musculus
I7HPW8-Phospho:S2172	Myo15b	PRLEPSLsIQEKQGP	0.518616	-0.947262	0.0535513	31.0859	1	14	14	333	SubName: Full=Myosin XVB {ECO:0000313|Ensembl:ENSMUSP00000091439}	Mus musculus
I7HPW8-Phospho:S2188	Myo15b	RDLFGPCsPNPPTAP	0.482329	-1.05191	0.512922	94.6425	1	12	12	333	SubName: Full=Myosin XVB {ECO:0000313|Ensembl:ENSMUSP00000091439}	Mus musculus
I7HPW8-Phospho:T2213	Myo15b	PLSGEPKtPSVESHA	0.001	-1000			1	3	3	333	SubName: Full=Myosin XVB {ECO:0000313|Ensembl:ENSMUSP00000091439}	Mus musculus
J3QMQ6-Phospho:S182.S185	Gm3336	FHNLDTVsMGSVSQR,LDTVSMGsVSQRLPF	1.11277	0.154149	0.885542	371.644	1	9	9	20.7	Predicted gene 3336	Mus musculus
J3QMQ6-Phospho:S182	Gm3336	FHNLDTVsMGSVSQR	1000	1000			1	1	1	20.7	Predicted gene 3336	Mus musculus
J3QNH8-Phospho:S47	Gm7694	GPGLRVGsSQHLRNL	0.640721	-0.642233			1	8	8	28.5	SubName: Full=Predicted gene 7694 {ECO:0000313|Ensembl:ENSMUSP00000136757}	Mus musculus
J3QNH8-Phospho:S221	Gm7694	TEGKKSSsPGPIERN	1000	1000			1	1	1	28.5	SubName: Full=Predicted gene 7694 {ECO:0000313|Ensembl:ENSMUSP00000136757}	Mus musculus
J3QNH8-Phospho:S247	Gm7694	AESWENSsPPPQART	0.001	-1000			1	1	1	28.5	SubName: Full=Predicted gene 7694 {ECO:0000313|Ensembl:ENSMUSP00000136757}	Mus musculus
J3QNH8-Phospho:S256	Gm7694	PPQARTSsLDNEGLH	1.23247	0.301556			1	2	2	28.5	SubName: Full=Predicted gene 7694 {ECO:0000313|Ensembl:ENSMUSP00000136757}	Mus musculus
O08523-Phospho:Y293	Tecta	LDFNNEIyCQEASCS	1.92642	0.945922			1	3	3	239.4	Alpha-tectorin	Mus musculus
O08532-Phospho:T691.S696	Cacna2d1,Cacna2	NEFIDRKtPNNPSCN,RKTPNNPsCNTDLIN	1.53026	0.613773	0.622851	112.931	1	5	5	124.6	Voltage-dependent calcium channel subunit alpha-2/delta-1	Mus musculus
O08539-Phospho:S296.S298	Bin1,Amphl,Sh3p9	APEKGNKsPSPPPDG,EKGNKSPsPPPDGSP	0.635986	-0.652933	0.126269	42.6613	2	22	24	64.5	Myc box-dependent-interacting protein 1	Mus musculus
O08539-Phospho:S296	Bin1,Amphl,Sh3p9	APEKGNKsPSPPPDG	0.468969	-1.09244			1	2	3	64.5	Myc box-dependent-interacting protein 1	Mus musculus
O08539-Phospho:S296.S298.S304	Bin1,Amphl,Sh3p9	APEKGNKsPSPPPDG,EKGNKSPsPPPDGSP,PSPPPDGsPAATPEI	0.696987	-0.520797	0.272686	51.3012	2	8	9	64.5	Myc box-dependent-interacting protein 1	Mus musculus
O08539-Phospho:S296.S304	Bin1,Amphl,Sh3p9	APEKGNKsPSPPPDG,PSPPPDGsPAATPEI	0.411962	-1.27942			1	2	2	64.5	Myc box-dependent-interacting protein 1	Mus musculus
O08539-Phospho:S298	Bin1,Amphl,Sh3p9	EKGNKSPsPPPDGSP	0.310594	-1.6869			1	5	8	64.5	Myc box-dependent-interacting protein 1	Mus musculus
O08539-Phospho:S298.S304	Bin1,Amphl,Sh3p9	EKGNKSPsPPPDGSP,PSPPPDGsPAATPEI	0.758411	-0.398948	0.784027	212.7	1	14	16	64.5	Myc box-dependent-interacting protein 1	Mus musculus
O08539-Phospho:S324	Bin1,Amphl,Sh3p9	PEPASGAsPGATIPK	1.02064	0.0294803	0.907493	459.938	1	11	12	64.5	Myc box-dependent-interacting protein 1	Mus musculus
O08539-Phospho:S332	Bin1,Amphl,Sh3p9	PGATIPKsPSQLRKG	0.960228	-0.0585512	0.966405	1225.92	1	5	6	64.5	Myc box-dependent-interacting protein 1	Mus musculus
O08547-Phospho:S137	Sec22b,Sec22l1	RARRNLGsINTELQD	1.11946	0.162807	0.625853	128.721	2	25	26	24.7	Vesicle-trafficking protein SEC22b	Mus musculus
O08547-Phospho:S177	Sec22b,Sec22l1	ANNLSSLsKKYRQDA	1000	1000			1	3	3	24.7	Vesicle-trafficking protein SEC22b	Mus musculus
O08550-Phospho:S866	Kmt2b,Mll2,Trx2,Wbp7	DRASGPEsPLQGPRI	1.19308	0.254695			1	4	4	294.8	Histone-lysine N-methyltransferase 2B	Mus musculus
O08550-Phospho:S934	Kmt2b,Mll2,Trx2,Wbp7	SQREKVEsAGPGGDS	0.001	-1000			1	1	1	294.8	Histone-lysine N-methyltransferase 2B	Mus musculus
O08550-Phospho:S1098.S1101	Kmt2b,Mll2,Trx2,Wbp7	SYDVFEDsDDSEPGG,VFEDSDDsEPGGPPA	0.001	-1000			1	1	1	294.8	Histone-lysine N-methyltransferase 2B	Mus musculus
O08550-Phospho:S2346	Kmt2b,Mll2,Trx2,Wbp7	GEQPEEEsPGRPQDR	1.53244	0.615827	0.303943	61.8823	1	15	15	294.8	Histone-lysine N-methyltransferase 2B	Mus musculus
O08553-Phospho:S402	Dpysl2,Crmp2,Ulip2	YPRKGRIsVGSDADL	0.745872	-0.423	0.235647	50.8647	1	10	10	62.3	Dihydropyrimidinase-related protein 2	Mus musculus
O08553-Phospho:T509	Dpysl2,Crmp2,Ulip2	PVCEVSVtPKTVTPA	0.849419	-0.235452	0.461399	85.7019	1	15	15	62.3	Dihydropyrimidinase-related protein 2	Mus musculus
O08553-Phospho:T514.T521.S522	Dpysl2,Crmp2,Ulip2	SVTPKTVtPASSAKT,TPASSAKtSPAKQQA,PASSAKTsPAKQQAP	1000	1000			1	5	5	62.3	Dihydropyrimidinase-related protein 2	Mus musculus
O08553-Phospho:T521.S522	Dpysl2,Crmp2,Ulip2	TPASSAKtSPAKQQA,PASSAKTsPAKQQAP	1000	1000			1	2	2	62.3	Dihydropyrimidinase-related protein 2	Mus musculus
O08553-Phospho:S537	Dpysl2,Crmp2,Ulip2	PVRNLHQsGFSLSGA	0.480231	-1.0582	0.455855	71.8449	1	5	5	62.3	Dihydropyrimidinase-related protein 2	Mus musculus
O08553-Phospho:S540	Dpysl2,Crmp2,Ulip2	NLHQSGFsLSGAQID	0.001	-1000			1	2	2	62.3	Dihydropyrimidinase-related protein 2	Mus musculus
O08553-Phospho:S542	Dpysl2,Crmp2,Ulip2	HQSGFSLsGAQIDDN	0.001	-1000			1	1	1	62.3	Dihydropyrimidinase-related protein 2	Mus musculus
O08579-Phospho:S117	Emd,Sta	ESVGMSKsFRQPGTS	0.690723	-0.533821			1	4	4	29.4	Emerin	Mus musculus
O08579-Phospho:S142	Emd,Sta	VRDDIFSsLEEEGKD	1.22265	0.290007			1	4	4	29.4	Emerin	Mus musculus
O08580-Phospho:S61	Esrra,Err1,Estrra,Nr3b1	EDGEGAGsGEQGSGK	0.001	-1000			1	1	1	45.5	Steroid hormone receptor ERR1	Mus musculus
O08582-Phospho:S12	Gtpbp1,Gtpbp	RSRSPVDsPVPASMF	0.001	-1000			1	1	1	72.3	GTP-binding protein 1	Mus musculus
O08582-Phospho:S44.S47	Gtpbp1,Gtpbp	RLHGGFDsDCSEDGE,GGFDSDCsEDGEALN	1.50297	0.587817			1	5	5	72.3	GTP-binding protein 1	Mus musculus
O08583-Phospho:S93	Alyref,Aly,Ref1,Refbp1,THOC4	WQHDLFDsGFGGGAG	0.513177	-0.962472	0.267027	56.0177	1	12	12	26.9	THO complex subunit 4	Mus musculus
O08583-Phospho:S237	Alyref,Aly,Ref1,Refbp1,THOC4	RNSKQQLsAEELDAQ	0.001	-1000			1	4	4	26.9	THO complex subunit 4	Mus musculus
O08609-Phospho:S45	Mlx,Tcfl4	RRGAPQLsPESPLLS	0.508735	-0.975014			1	5	5	33.3	Max-like protein X	Mus musculus
O08638-Phospho:S8	Myh11	MAQKGQLsDDEKFLF	0.0903167	-3.46886	0.0335039	26.2233	1	12	17	227	Myosin-11	Mus musculus
O08638-Phospho:S23	Myh11	VDKNFMNsPMAQADW	0.80821	-0.307197	0.488315	88.1572	1	10	12	227	Myosin-11	Mus musculus
O08638-Phospho:S638	Myh11	MAKMTESsLPSASKT	4.90662	2.29473	0.0174275	15.0443	1	7	8	227	Myosin-11	Mus musculus
O08638-Phospho:S1009	Myh11	KLLEERVsDLTTNLA	0.847263	-0.239118	0.665443	137.738	1	9	12	227	Myosin-11	Mus musculus
O08638-Phospho:S1034	Myh11	KLKSKHEsMISELEV	0.563269	-0.828104	0.391746	61.0155	1	5	6	227	Myosin-11	Mus musculus
O08638-Phospho:S1121	Myh11	RELEGHIsDLQEDLD	0.608821	-0.71591	0.0592427	33.7398	2	20	21	227	Myosin-11	Mus musculus
O08638-Phospho:S1291	Myh11	KLQNEVEsVTGMLNE	0.590789	-0.759284	0.0488104	28.2129	1	11	14	227	Myosin-11	Mus musculus
O08638-Phospho:S1312	Myh11	KLAKDVAsLGSQLQD	0.253826	-1.97809	0.0478606	14.3781	1	5	6	227	Myosin-11	Mus musculus
O08638-Phospho:S1315.T1320.T1328	Myh11	KDVASLGsQLQDTQE,LGSQLQDtQELLQEE,QELLQEEtRQKLNVS	0.001	-1000			1	2	2	227	Myosin-11	Mus musculus
O08638-Phospho:S1367	Myh11	QNLERHVsTLNIQLS	0.198321	-2.33409	0.0281423	5.0716	1	4	4	227	Myosin-11	Mus musculus
O08638-Phospho:S1374	Myh11	STLNIQLsDSKKKLQ	0.001	-1000			1	1	1	227	Myosin-11	Mus musculus
O08638-Phospho:S1684	Myh11	ENEKKAKsLEADLMQ	0.001	-1000			1	1	1	227	Myosin-11	Mus musculus
O08638-Phospho:S1720	Myh11	LAEELASsLSGRNTL	0.362076	-1.46564	0.416119	64.6113	1	5	5	227	Myosin-11	Mus musculus
O08638-Phospho:S1722	Myh11	EELASSLsGRNTLQD	0.416657	-1.26307			1	3	3	227	Myosin-11	Mus musculus
O08638-Phospho:S1756	Myh11	QGNMEAMsDRVRKAT	0.655338	-0.609689	0.669233	133.803	1	6	7	227	Myosin-11	Mus musculus
O08638-Phospho:S1770	Myh11	TLQAEQLsNELATER	0.001	-1000			1	2	2	227	Myosin-11	Mus musculus
O08638-Phospho:T1951.S1954	Myh11	GRRVIENtDGSEEEM,VIENTDGsEEEMDAR	0.154354	-2.69569	0.00571797	21.7204	2	22	24	227	Myosin-11	Mus musculus
O08638-Phospho:S1954	Myh11	VIENTDGsEEEMDAR	1.8421	0.881352	0.488315	92.3568	2	29	29	227	Myosin-11	Mus musculus
O08648-Phospho:S116	Map3k4,Mekk4	KMNTPSQsPHKDLGK	0.001	-1000			1	1	1	179.8	Mitogen-activated protein kinase kinase kinase 4	Mus musculus
O08648-Phospho:S454	Map3k4,Mekk4	LESGTEEsDEEPTPS	0.868672	-0.203116	0.816854	237.474	1	6	6	179.8	Mitogen-activated protein kinase kinase kinase 4	Mus musculus
O08648-Phospho:S492	Map3k4,Mekk4	RKLERLEsEEDSIGW	0.813161	-0.298387	0.171318	48.1533	2	26	27	179.8	Mitogen-activated protein kinase kinase kinase 4	Mus musculus
O08664-Phospho:S97.S100	Bcl7c	LDLNDENsNQSFHSE,NDENSNQsFHSEGSL	1000	1000			1	1	1	23.4	B-cell CLL/lymphoma 7 protein family member C	Mus musculus
O08664-Phospho:S100	Bcl7c	NDENSNQsFHSEGSL	0.947254	-0.0781768	0.935785	660.756	1	10	11	23.4	B-cell CLL/lymphoma 7 protein family member C	Mus musculus
O08709-Phospho:T93	Prdx6,Aop2,Ltw4,Prdx5	INAYNGEtPTEKLPF	1.15854	0.212305	0.543091	89.6671	1	5	5	24.9	Peroxiredoxin-6	Mus musculus
O08709-Phospho:S194	Prdx6,Aop2,Ltw4,Prdx5	VMVVPTLsEEEAKQC	0.330456	-1.59747			1	3	5	24.9	Peroxiredoxin-6	Mus musculus
O08715-Phospho:S55	Akap1,Akap	AIKDRRLsEEACPGV	1.02795	0.0397665	0.870989	345.017	3	37	38	92.2	A-kinase anchor protein 1, mitochondrial	Mus musculus
O08715-Phospho:S101	Akap1,Akap	TRQVRRRsESSGNLP	0.849158	-0.235895	0.353359	68.2343	1	15	16	92.2	A-kinase anchor protein 1, mitochondrial	Mus musculus
O08715-Phospho:S103	Akap1,Akap	QVRRRSEsSGNLPSV	0.76746	-0.381837	0.687155	144.742	1	7	7	92.2	A-kinase anchor protein 1, mitochondrial	Mus musculus
O08715-Phospho:S378	Akap1,Akap	TRTGATAsPSAEALP	1.65973	0.730948	0.835511	256.995	1	5	5	92.2	A-kinase anchor protein 1, mitochondrial	Mus musculus
O08715-Phospho:S395	Akap1,Akap	TYVSCLSsPLSGPTK	0.946353	-0.0795491	0.925094	556.203	1	9	9	92.2	A-kinase anchor protein 1, mitochondrial	Mus musculus
O08715-Phospho:T423	Akap1,Akap	APCPPPVtPQRQSLE	4.05474	2.01961			1	3	3	92.2	A-kinase anchor protein 1, mitochondrial	Mus musculus
O08736-Phospho:S104	Casp12	QKICTPSsPSESKRK	1000	1000			1	1	1	47.9	Caspase-12	Mus musculus
O08739-Phospho:S85	Ampd3	FKMIRSQsLSLQMPT	0.966775	-0.0487472	0.915502	507.671	1	14	15	88.7	AMP deaminase 3	Mus musculus
O08784-Phospho:S169	Tcof1	LANTVLAsETEEEGN	0.001	-1000			1	2	2	135	Treacle protein	Mus musculus
O08784-Phospho:S1191	Tcof1	KSQKRKLsGDLEAGA	1.37802	0.462601	0.311022	65.0329	3	32	32	135	Treacle protein	Mus musculus
O08784-Phospho:S1216	Tcof1	VPRASAVsPEKAPMT	1.31714	0.397407	0.725255	167.585	1	11	12	135	Treacle protein	Mus musculus
O08788-Phospho:T108	Dctn1	ADTTSPEtPDSSASK	0.001	-1000			1	1	1	141.7	Dynactin subunit 1	Mus musculus
O08796-Phospho:S73	Eef2k	TECGSTGsPASSFHF	0.792619	-0.335301	0.512515	93.2662	1	10	11	81.7	Eukaryotic elongation factor 2 kinase	Mus musculus
O08796-Phospho:T347	Eef2k	RLLQSAKtILRGTEE	5.02224	2.32833			1	4	4	81.7	Eukaryotic elongation factor 2 kinase	Mus musculus
O08796-Phospho:T347.T352	Eef2k	RLLQSAKtILRGTEE,AKTILRGtEEKCGSP	0.001	-1000			1	2	2	81.7	Eukaryotic elongation factor 2 kinase	Mus musculus
O08796-Phospho:S444.S448	Eef2k	SGDSGYPsEKRSDLD,GYPSEKRsDLDDPEP	0.001	-1000			1	1	1	81.7	Eukaryotic elongation factor 2 kinase	Mus musculus
O08796-Phospho:S444	Eef2k	SGDSGYPsEKRSDLD	1.45118	0.537223	0.423152	78.4259	1	14	16	81.7	Eukaryotic elongation factor 2 kinase	Mus musculus
O08796-Phospho:S469	Eef2k	NGNRRHEsDEDSLGS	1000	1000			1	2	2	81.7	Eukaryotic elongation factor 2 kinase	Mus musculus
O08808-Phospho:S22	Diaph1,Diap1	RDKKKGRsPDELPAT	2.91762	1.54479	0.00164933	17.0328	2	18	19	139.3	Protein diaphanous homolog 1	Mus musculus
O08856-Phospho:S310	Ell	REHGRSAsPSQKRPT	0.847055	-0.239473	0.871015	319	1	5	5	67.1	RNA polymerase II elongation factor ELL	Mus musculus
O08863-Phospho:S529	Birc3	FVQQDIRsLPTDDIA	1.5549	0.636819			1	5	5	67.2	Baculoviral IAP repeat-containing protein 3	Mus musculus
O08900-Phospho:S237	Ikzf3,Zfpn1a3,Znfn1a3	PDLGDAAsVEARHIK	0.991829	-0.0118364	0.99448	6838.56	1	5	5	58	Zinc finger protein Aiolos	Mus musculus
O08900-Phospho:S377	Ikzf3,Zfpn1a3,Znfn1a3	LPSERGLsPNNSAQD	0.638463	-0.647325	0.0985628	36.7479	1	13	14	58	Zinc finger protein Aiolos	Mus musculus
O08911-Phospho:T183.Y185	Mapk12,Sapk3	RQADSEMtGYVVTRW,ADSEMTGyVVTRWYR	0.001	-1000			1	1	1	42	Mitogen-activated protein kinase 12	Mus musculus
O09000-Phospho:S215	Ncoa3,Aib1,Pcip,Rac3,Tram1	ILEDVNAsPETRQRY	0.438791	-1.1884	0.0234876	24.606	1	13	13	151.6	Nuclear receptor coactivator 3	Mus musculus
O09000-Phospho:S544	Ncoa3,Aib1,Pcip,Rac3,Tram1	PGPKLDNsPNMNISQ	0.831735	-0.265804	0.251567	53.4546	1	11	11	151.6	Nuclear receptor coactivator 3	Mus musculus
O09000-Phospho:Y567	Ncoa3,Aib1,Pcip,Rac3,Tram1	SKSPLGLyCEQNPVE	0.995395	-0.00665953	0.987681	3415.41	1	5	5	151.6	Nuclear receptor coactivator 3	Mus musculus
O09000-Phospho:S847.S850	Ncoa3,Aib1,Pcip,Rac3,Tram1	PPYNRAVsLDSPVSV,NRAVSLDsPVSVGSG	0.418379	-1.25712	0.207353	47.5125	1	10	10	151.6	Nuclear receptor coactivator 3	Mus musculus
O09000-Phospho:S847	Ncoa3,Aib1,Pcip,Rac3,Tram1	PPYNRAVsLDSPVSV	0.88491	-0.176397	0.489001	90.7666	1	15	15	151.6	Nuclear receptor coactivator 3	Mus musculus
O09000-Phospho:S1304	Ncoa3,Aib1,Pcip,Rac3,Tram1	PAFGRGSsPPSAMMS	3.33776	1.73888	0.247529	49.8523	1	8	9	151.6	Nuclear receptor coactivator 3	Mus musculus
O09030-Phospho:S98	Il13ra1,Il13r,Il13ra	KICLQVGsQCSANES	0.540248	-0.888305	0.205589	44.7977	1	8	8	48.4	Interleukin-13 receptor subunit alpha-1	Mus musculus
O09037-Phospho:S35	Reg3a,Pap2	DFQKEVPsPRTSCPM	1.01224	0.0175487			1	8	8	19.5	Regenerating islet-derived protein 3-alpha	Mus musculus
O09044-Phospho:S110	Snap23,Sndt	WGDGGDNsPSNVVSK	0.129746	-2.94624	0.06349	31.4963	1	12	13	23.3	Synaptosomal-associated protein 23	Mus musculus
O09044-Phospho:S160	Snap23,Sndt	ENLTQVGsILGNLKN	0.001	-1000			2	5	5	23.3	Synaptosomal-associated protein 23	Mus musculus
O09053-Phospho:S433	Wrn	DSSYIIEsDEDLEME	0.815681	-0.293923	0.587496	109.474	1	8	8	157.2	Werner syndrome ATP-dependent helicase homolog	Mus musculus
O09053-Phospho:S1044.S1045	Wrn	PRKVLLPsSNPVSPE,RKVLLPSsNPVSPET	0.001	-1000			1	1	1	157.2	Werner syndrome ATP-dependent helicase homolog	Mus musculus
O09106-Phospho:S393	Hdac1	EDAIPEEsGDEDEED	1.03406	0.0483182	0.736472	178.058	2	30	30	55.1	Histone deacetylase 1	Mus musculus
O09106-Phospho:S421	Hdac1	IACEEEFsDSDEEGE	0.625497	-0.676925			1	5	11	55.1	Histone deacetylase 1	Mus musculus
O09106-Phospho:S421.S423	Hdac1	IACEEEFsDSDEEGE,CEEEFSDsDEEGEGG	0.17176	-2.54153	0.0140178	24.8727	2	22	24	55.1	Histone deacetylase 1	Mus musculus
O09106-Phospho:S423	Hdac1	CEEEFSDsDEEGEGG	0.001	-1000			2	2	2	55.1	Histone deacetylase 1	Mus musculus
O09110-Phospho:S28	Map2k3,Mkk3,Prkmk3	RKKDLRIsCVSKPPV	0.001	-1000			1	2	2	39.3	Dual specificity mitogen-activated protein kinase kinase 3	Mus musculus
O09110-Phospho:S218.T222	Map2k3,Mkk3,Prkmk3	ISGYLVDsVAKTMDA,LVDSVAKtMDAGCKP	0.277909	-1.84732			1	5	5	39.3	Dual specificity mitogen-activated protein kinase kinase 3	Mus musculus
O09130-Phospho:S81.S83	Nfatc2ip,Nip45	KPEQDSDsDSEGAAE,EQDSDSDsEGAAEGP	0.001	-1000			1	1	1	45.1	NFATC2-interacting protein	Mus musculus
O09130-Phospho:S191	Nfatc2ip,Nip45	EFPDQDIsPLPQPSS	0.457351	-1.12863	0.429853	73.6073	1	7	7	45.1	NFATC2-interacting protein	Mus musculus
O09159-Phospho:S619	Man2b1,Laman,Man2b,Manb	YMRATFDsGTGLLMK	0.876046	-0.190922			1	5	5	114.6	Lysosomal alpha-mannosidase	Mus musculus
O09172-Phospho:S59	Gclm,Glclr	NEWSSQIsPDLVREF	1.33526	0.417126			1	4	4	30.5	Glutamate--cysteine ligase regulatory subunit	Mus musculus
O35071-Phospho:S1089	Kif1c	PRMRRQRsAPDLKES	0.922993	-0.115609			1	7	8	122.4	Kinesin-like protein KIF1C	Mus musculus
O35099-Phospho:S965	Map3k5,Ask1,Mekk5	LSALSTGsNEYLRSI	0.001	-1000			1	1	1	154.5	Mitogen-activated protein kinase kinase kinase 5	Mus musculus
O35099-Phospho:S993	Map3k5,Ask1,Mekk5	SSEYGSVsPDTELKA	1000	1000			1	1	1	154.5	Mitogen-activated protein kinase kinase kinase 5	Mus musculus
O35099-Phospho:S1036.S1040	Map3k5,Ask1,Mekk5	DENFEDHsAPPSPEE,EDHSAPPsPEEKDSG	0.920467	-0.119562	0.601321	117.596	1	14	15	154.5	Mitogen-activated protein kinase kinase kinase 5	Mus musculus
O35099-Phospho:S1040	Map3k5,Ask1,Mekk5	EDHSAPPsPEEKDSG	1.23069	0.299462	0.586452	112.926	1	13	13	154.5	Mitogen-activated protein kinase kinase kinase 5	Mus musculus
O35126-Phospho:S34	Atn1,Drpla	LRSRGRAsPGGVSTS	0.338552	-1.56255			2	10	10	123.7	Atrophin-1	Mus musculus
O35126-Phospho:S101	Atn1,Drpla	QELPRPQsPSDLDSL	0.001	-1000			1	1	1	123.7	Atrophin-1	Mus musculus
O35126-Phospho:S617	Atn1,Drpla	PAGYKTAsPPGPPQY	1.09259	0.127755	0.90102	427.917	1	11	12	123.7	Atrophin-1	Mus musculus
O35130-Phospho:S16	Emg1,C2f,Grcc2f	QPRERRFsVQEQDWE	0.888299	-0.170883	0.650241	136.51	2	22	30	27	Ribosomal RNA small subunit methyltransferase NEP1	Mus musculus
O35130-Phospho:S16.T25	Emg1,C2f,Grcc2f	QPRERRFsVQEQDWE,QEQDWETtPPKKLRL	1000	1000			1	1	1	27	Ribosomal RNA small subunit methyltransferase NEP1	Mus musculus
O35136-Phospho:S765	Ncam2,Ocam,Rncam	AAYLKDGsKEPIVEM	1.53123	0.614694	0.234144	53.0252	1	14	16	93.2	Neural cell adhesion molecule 2	Mus musculus
O35144-Phospho:S364	Terf2,Trf2	LVLANLAsPSSPAHK	0.93329	-0.0996032			1	2	2	60.3	Telomeric repeat-binding factor 2	Mus musculus
O35144-Phospho:S399	Terf2,Trf2	SDRQPRNsPMTISRL	16.8333	4.07325	0.0701657	30.6596	1	10	10	60.3	Telomeric repeat-binding factor 2	Mus musculus
O35161-Phospho:S1629	Celsr1	PEDFPVHsRQFVGCM	0.535742	-0.900389	0.550751	95.7342	1	6	6	330.5	Cadherin EGF LAG seven-pass G-type receptor 1	Mus musculus
O35177-Phospho:S295	Nedd9,Casl	PMARRHQsFSLHHAP	0.001	-1000			1	1	1	93.1	Enhancer of filamentation 1	Mus musculus
O35177-Phospho:S691	Nedd9,Casl	SKWKPSQsLPTTNNS	0.545203	-0.875135	0.195639	45.1327	1	9	9	93.1	Enhancer of filamentation 1	Mus musculus
O35182-Phospho:S148	Smad6,Madh6,Madh7,Msmad6	GDPQARQsPEPEEGG	0.001	-1000			1	1	1	53.7	Mothers against decapentaplegic homolog 6	Mus musculus
O35216-Phospho:S15	Cenpa	QTPRRRPsSPAPGPS	1.28368	0.360282			1	7	7	15.5	Histone H3-like centromeric protein A	Mus musculus
O35226-Phospho:T250	Psmd4,Mcb1	AAEAGIAtPGTEDSD	1.03616	0.0512463	0.9608	1084.49	1	6	9	40.7	26S proteasome non-ATPase regulatory subunit 4	Mus musculus
O35226-Phospho:T253	Psmd4,Mcb1	AGIATPGtEDSDDAL	0.001	-1000			1	1	1	40.7	26S proteasome non-ATPase regulatory subunit 4	Mus musculus
O35242-Phospho:T712	Nsmaf,Fan	AFGRRQDtLMGHDDA	1.64512	0.718193	0.478859	84.2124	1	8	8	104.5	Protein FAN	Mus musculus
O35280-Phospho:S280	Chek1,Chk1	AKRPRATsGGMSESS	2.1107	1.07772			1	8	8	54.4	Serine/threonine-protein kinase Chk1	Mus musculus
O35295-Phospho:S113	Purb	YAQLGPSsPEQLAAG	0.793772	-0.333204	0.458008	82.6993	1	10	13	33.9	Transcriptional activator protein Pur-beta	Mus musculus
O35295-Phospho:S316	Purb	GSGGGDEsEGEEVDE	0.791172	-0.337936			1	5	5	33.9	Transcriptional activator protein Pur-beta	Mus musculus
O35304-Phospho:S512	Slc18a3,Vacht	KDGGEPCsPPGPFDG	0.683105	-0.549821	0.528621	95.7833	1	9	10	56.6	Vesicular acetylcholine transporter	Mus musculus
O35305-Phospho:S413	Tnfrsf11a,Rank	RTDSMPVsPEKHLTK	0.638105	-0.648135			1	3	3	66.6	Tumor necrosis factor receptor superfamily member 11A	Mus musculus
O35343-Phospho:S60	Kpna3,Qip2	QEDICEDsDIDGDYR	0.34932	-1.51738	0.0435384	29.314	1	14	15	57.9	Importin subunit alpha-3	Mus musculus
O35344-Phospho:S56.S60	Kpna4,Qip1	RNVPQEEsLEDSDVD,QEESLEDsDVDADFK	0.172443	-2.53581	0.0985824	34.4928	1	10	10	57.8	Importin subunit alpha-4	Mus musculus
O35344-Phospho:S60	Kpna4,Qip1	QEESLEDsDVDADFK	0.468405	-1.09417	0.00267341	20.0864	2	24	28	57.8	Importin subunit alpha-4	Mus musculus
O35368-Phospho:S173	Ifi203	CLQNPHKsPPTPSSS	0.351457	-1.50858	0.189337	48.2116	1	15	15	46.3	Interferon-activable protein 203	Mus musculus
O35379-Phospho:S290	Abcc1,Abcc1a,Abcc1b,Mdrap,Mrp	PSKPKGSsQLDVNEE	0.674225	-0.568699	0.369125	68.7283	1	11	12	171.2	Multidrug resistance-associated protein 1	Mus musculus
O35382-Phospho:S32	Exoc4,Sec8,Sec8l1	ISVIRTLsTSDDVED	0.666959	-0.58433	0.638132	126.134	1	8	11	110.5	Exocyst complex component 4	Mus musculus
O35382-Phospho:S469	Exoc4,Sec8,Sec8l1	RRELYSRsGELQGGP	1.06479	0.0905654	0.805095	223.5	1	6	6	110.5	Exocyst complex component 4	Mus musculus
O35392-Phospho:S78	Foxd2,Mf2	EEESGGCsDCEPRAL	0.613728	-0.704328	0.331111	63.2873	1	11	11	48.9	Forkhead box protein D2	Mus musculus
O35392-Phospho:S96	Foxd2,Mf2	GAAAAAGsPGPGVQA	2.42001	1.27501	0.173744	45.9796	1	14	15	48.9	Forkhead box protein D2	Mus musculus
O35400-Phospho:S326	Sult2b1,Sult2b	PDPEPSPsPASDDPN	1.03426	0.0486036			1	2	2	38.3	Sulfotransferase family cytosolic 2B member 1	Mus musculus
O35425-Phospho:S8	Bok,Mtd	MEVLRRSsVFAAEIM	0.001	-1000			1	3	3	23.5	Bcl-2-related ovarian killer protein	Mus musculus
O35437-Phospho:S67	Tcf21,Pod1	RKAPTKKsPLSGVSQ	0.748517	-0.417893			1	8	8	19.7	Transcription factor 21	Mus musculus
O35464-Phospho:S953	Sema6a,Semaq	SHLSRNQsFGRGDNP	1.00662	0.00951215	0.991863	4892.5	1	9	9	114.4	Semaphorin-6A	Mus musculus
O35492-Phospho:Y155	Clk3	TMHHCKRyRSPEPDP	0.246182	-2.0222			1	2	3	73.8	Dual specificity protein kinase CLK3	Mus musculus
O35492-Phospho:S157	Clk3	HHCKRYRsPEPDPYL	1000	1000			1	1	1	73.8	Dual specificity protein kinase CLK3	Mus musculus
O35492-Phospho:S283	Clk3	SSKRSSRsVEDDKEG	1.13635	0.184413	0.917533	514.769	1	10	10	73.8	Dual specificity protein kinase CLK3	Mus musculus
O35493-Phospho:S138	Clk4	HRRKRSRsIEDDEEG	0.636085	-0.652709	0.301312	61.2156	1	15	15	57.3	Dual specificity protein kinase CLK4	Mus musculus
O35495-Phospho:S78	Cdk14,Kiaa0834,Pftk1	VRVQRTQsTFDPFEK	0.86026	-0.217155	0.401324	66.5036	1	6	7	53	Cyclin-dependent kinase 14	Mus musculus
O35495-Phospho:S95	Cdk14,Kiaa0834,Pftk1	NQVKRVHsENNACIN	0.96151	-0.0566259	0.902308	444.291	2	26	27	53	Cyclin-dependent kinase 14	Mus musculus
O35495-Phospho:S119	Cdk14,Kiaa0834,Pftk1	SPKVRRHsSPSSPTS	2.15358	1.10674			1	6	7	53	Cyclin-dependent kinase 14	Mus musculus
O35495-Phospho:S134	Cdk14,Kiaa0834,Pftk1	PKFGKADsYEKLEKL	1000	1000			1	3	3	53	Cyclin-dependent kinase 14	Mus musculus
O35526-Phospho:S14	Stx1a	ELRTAKDsDDDDDVT	0.649945	-0.621611	0.511964	96.7145	2	22	23	33.1	Syntaxin-1A	Mus musculus
O35551-Phospho:S407	Rabep1,Rab5ep,Rabpt5,Rabpt5a	DGLRRAQsTDSLGTS	0.997815	-0.0031552	0.995737	9309.69	2	21	21	99.5	Rab GTPase-binding effector protein 1	Mus musculus
O35551-Phospho:S407.S410	Rabep1,Rab5ep,Rabpt5,Rabpt5a	DGLRRAQsTDSLGTS,RRAQSTDsLGTSSSL	0.001	-1000			1	1	1	99.5	Rab GTPase-binding effector protein 1	Mus musculus
O35600-Phospho:Y2158.Y2164	Abca4,Abcr	GTIQHLKyKFGDGYI,KYKFGDGyIVTMKIK	0.750117	-0.414813	0.145719	42.5825	1	13	15	260.2	Retinal-specific ATP-binding cassette transporter	Mus musculus
O35601-Phospho:S34	Fyb	SSPSGIQsRKNLFDN	0.462813	-1.1115			1	3	3	90.1	FYN-binding protein 1	Mus musculus
O35601-Phospho:S46	Fyb	FDNQGNAsPPAGPSS	0.459386	-1.12222			1	4	4	90.1	FYN-binding protein 1	Mus musculus
O35601-Phospho:S114	Fyb	VGFLKPVsPKPTSLT	2.34761	1.23119			1	3	3	90.1	FYN-binding protein 1	Mus musculus
O35601-Phospho:S203	Fyb	FGQKPSLsTEDSQEE	0.841822	-0.248413	0.391819	65.1997	1	6	8	90.1	FYN-binding protein 1	Mus musculus
O35601-Phospho:S222	Fyb	NVPVQKGsPVQLGAK	0.924479	-0.113287			1	2	5	90.1	FYN-binding protein 1	Mus musculus
O35601-Phospho:S445	Fyb	NLEEEQEsEGETYED	0.887754	-0.171768	0.0623795	9.8724	2	5	8	90.1	FYN-binding protein 1	Mus musculus
O35601-Phospho:Y559	Fyb	TTAVEIDyDSLKRKK	0.971747	-0.0413466	0.955022	941.961	1	7	7	90.1	FYN-binding protein 1	Mus musculus
O35601-Phospho:S561	Fyb	AVEIDYDsLKRKKNS	1.46928	0.555109			1	5	5	90.1	FYN-binding protein 1	Mus musculus
O35601-Phospho:S568	Fyb	SLKRKKNsLNAVPPR	0.471767	-1.08385			1	5	7	90.1	FYN-binding protein 1	Mus musculus
O35607-Phospho:S862	Bmpr2	DTRLNINsSPDEHEP	0.001	-1000			1	1	1	115	Bone morphogenetic protein receptor type-2	Mus musculus
O35607-Phospho:S863	Bmpr2	TRLNINSsPDEHEPL	1000	1000			1	1	1	115	Bone morphogenetic protein receptor type-2	Mus musculus
O35609-Phospho:S78	Scamp3	VQSSRKLsPTEPRNY	1000	1000			1	7	7	38.5	Secretory carrier-associated membrane protein 3	Mus musculus
O35609-Phospho:S87	Scamp3	TEPRNYGsYSTQASA	0.209213	-2.25696	0.10578	30.7268	1	7	9	38.5	Secretory carrier-associated membrane protein 3	Mus musculus
O35613-Phospho:S515	Daxx	DFFHRRNsEPAEGLR	0.317248	-1.65632			1	6	8	81.5	Death domain-associated protein 6	Mus musculus
O35613-Phospho:S515.T523	Daxx	DFFHRRNsEPAEGLR,EPAEGLRtPEGQQKR	0.276401	-1.85517	0.0478606	28.0665	1	11	12	81.5	Death domain-associated protein 6	Mus musculus
O35615-Phospho:S925.S927	Zfpm1,Fog,Fog1	PDGRAPRsPSPAPEN,GRAPRSPsPAPENTP	1.08118	0.11261			1	6	6	106	Zinc finger protein ZFPM1	Mus musculus
O35623-Phospho:S50	Bet1	VTAIKSLsIEIGHEV	0.623878	-0.680665	0.232931	53.2579	1	15	15	13.3	BET1 homolog	Mus musculus
O35625-Phospho:S485	Axin1,Axin,Fu	MRTPGCQsPGPGHRS	1000	1000			1	1	1	96.3	Axin-1	Mus musculus
O35625-Phospho:S485.S492	Axin1,Axin,Fu	MRTPGCQsPGPGHRS,SPGPGHRsPDSGHVA	1000	1000			1	1	1	96.3	Axin-1	Mus musculus
O35625-Phospho:S492	Axin1,Axin,Fu	SPGPGHRsPDSGHVA	2.91528	1.54363			1	2	2	96.3	Axin-1	Mus musculus
O35638-Phospho:S1058	Stag2,Sa2,Sap2	GGDDDTMsVISGMSS	1.08624	0.119344			1	3	3	141.3	Cohesin subunit SA-2	Mus musculus
O35638-Phospho:S1058.S1061	Stag2,Sa2,Sap2	GGDDDTMsVISGMSS,DDTMSVIsGMSSRGS	0.001	-1000			1	1	1	141.3	Cohesin subunit SA-2	Mus musculus
O35638-Phospho:S1061	Stag2,Sa2,Sap2	DDTMSVIsGMSSRGS	0.772512	-0.372371	0.60336	109.999	1	6	6	141.3	Cohesin subunit SA-2	Mus musculus
O35638-Phospho:S1096.S1097	Stag2,Sa2,Sap2	QLALPEEsSSSDSMW,LALPEESsSSDSMWL	0.001	-1000			1	2	2	141.3	Cohesin subunit SA-2	Mus musculus
O35646-Phospho:T597.S603	Capn6,Capa6	DQFLGQVtLDADPSD,VTLDADPsDCRDLKS	0.81051	-0.303098	0.861212	314.655	1	9	9	74.5	Calpain-6	Mus musculus
O35664-Phospho:S403	Ifnar2	GPYERRKsVLEDSFP	0.640087	-0.64366			1	4	4	56.6	Interferon alpha/beta receptor 2	Mus musculus
O35678-Phospho:S189	Mgll	SVLSRNKsEVDLYNS	0.669434	-0.578986	0.274401	57.4901	1	13	15	33.4	Monoglyceride lipase	Mus musculus
O35691-Phospho:S66	Pnn	LLLRRGFsDSGGGPP	2.12983	1.09074	0.381798	69.8779	1	10	11	82.4	Pinin	Mus musculus
O35691-Phospho:S100	Pnn	RRESRQEsDPEDDDV	0.379677	-1.39716	0.075365	34.7734	2	16	16	82.4	Pinin	Mus musculus
O35691-Phospho:S380	Pnn	EGEKQQDsQPEEVMD	0.612695	-0.706759			1	5	5	82.4	Pinin	Mus musculus
O35711-Phospho:S328	Ppfibp2,Cclp1	GPSERTLsINEDEIE	0.74175	-0.430996	0.33744	67.7941	2	25	27	98.8	Liprin-beta-2	Mus musculus
O35711-Phospho:S357	Ppfibp2,Cclp1	EVPKQEIsPRCSSPT	0.967513	-0.0476477	0.921793	541.398	1	13	15	98.8	Liprin-beta-2	Mus musculus
O35711-Phospho:S362	Ppfibp2,Cclp1	EISPRCSsPTPGPPP	1.06071	0.085024	0.756403	185.244	1	9	10	98.8	Liprin-beta-2	Mus musculus
O35711-Phospho:S386	Ppfibp2,Cclp1	AQKKLSCsLEDLRRE	0.638552	-0.647125	0.0557779	32.6106	2	18	18	98.8	Liprin-beta-2	Mus musculus
O35711-Phospho:S394.S405	Ppfibp2,Cclp1	LEDLRREsGDKCVDG,CVDGNQLsPVGEPKD	1.37325	0.457594	0.365705	65.3937	1	8	8	98.8	Liprin-beta-2	Mus musculus
O35711-Phospho:S405	Ppfibp2,Cclp1	CVDGNQLsPVGEPKD	1.04785	0.0674325	0.798273	229.099	2	28	30	98.8	Liprin-beta-2	Mus musculus
O35711-Phospho:T516	Ppfibp2,Cclp1	FWGKIRRtQSGNFNT	0.361091	-1.46957			1	3	4	98.8	Liprin-beta-2	Mus musculus
O35711-Phospho:S518	Ppfibp2,Cclp1	GKIRRTQsGNFNTDA	0.63847	-0.647308			1	3	3	98.8	Liprin-beta-2	Mus musculus
O35711-Phospho:S865	Ppfibp2,Cclp1	YGVYRGLsPLDNHEL	1.52981	0.613349	0.664655	136.134	1	8	8	98.8	Liprin-beta-2	Mus musculus
O35730-Phospho:T33	Ring1,Ring1A,Rnf1	QEAIMDGtEIAVSPR	1000	1000			1	1	1	42.6	E3 ubiquitin-protein ligase RING1	Mus musculus
O35730-Phospho:S38	Ring1,Ring1A,Rnf1	DGTEIAVsPRSLHSE	2.41504	1.27205	0.140435	37.2498	1	9	9	42.6	E3 ubiquitin-protein ligase RING1	Mus musculus
O35730-Phospho:S229	Ring1,Ring1A,Rnf1	GACGGAGsEDSGDRG	1.5427	0.625456	0.859416	295.09	1	5	6	42.6	E3 ubiquitin-protein ligase RING1	Mus musculus
O35737-Phospho:S23	Hnrnph1,Hnrph,Hnrph1	RGLPWSCsADEVQRF	2.00871	1.00627	0.363437	56.6506	1	5	5	49.2	Heterogeneous nuclear ribonucleoprotein H	Mus musculus
O35841-Phospho:S250	Api5	RQAVPLFsKNVHSTR	0.896956	-0.156891	0.389407	73.3796	1	14	14	56.8	Apoptosis inhibitor 5	Mus musculus
O35841-Phospho:S464.S469	Api5	SEDTSSGsPPKKSPG,SGSPPKKsPGGPKRD	3.56209	1.83272	0.0967883	31.5395	1	8	9	56.8	Apoptosis inhibitor 5	Mus musculus
O35885-Phospho:S108	Ascl2,Mash2	RCSRRRRsGATEASS	0.429038	-1.22082	0.0228129	25.5166	1	15	15	27.8	Achaete-scute homolog 2	Mus musculus
O35887-Phospho:T286.S300	Calu	QNKDGKLtKEEIVDK,KYDLFVGsQATDFGE	1.03169	0.0450051	0.960672	1103.97	1	9	9	37.1	Calumenin	Mus musculus
O35892-Phospho:S174	Sp100	RSNDRRNsNLMQANQ	1.004	0.0057652	0.992904	5555.6	2	17	17	54.7	Nuclear autoantigen Sp-100	Mus musculus
O35892-Phospho:S174.S190	Sp100	RSNDRRNsNLMQANQ,ENHQLAEsPGHLDSC	0.714382	-0.485233	0.759754	178.187	1	5	5	54.7	Nuclear autoantigen Sp-100	Mus musculus
O35892-Phospho:S190	Sp100	ENHQLAEsPGHLDSC	0.168028	-2.57322			1	2	2	54.7	Nuclear autoantigen Sp-100	Mus musculus
O35892-Phospho:T209.S212	Sp100	QLNNRDAtPESCSLL,NRDATPEsCSLLPQN	1.86605	0.89999	0.508656	86.1608	1	6	6	54.7	Nuclear autoantigen Sp-100	Mus musculus
O35892-Phospho:T209	Sp100	QLNNRDAtPESCSLL	0.915399	-0.127527	0.808178	238.769	1	14	15	54.7	Nuclear autoantigen Sp-100	Mus musculus
O35892-Phospho:S314	Sp100	RDRGGDTsDTESSII	0.475428	-1.0727	0.00665214	21.3913	2	19	24	54.7	Nuclear autoantigen Sp-100	Mus musculus
O35892-Phospho:T316	Sp100	RGGDTSDtESSIIIR	0.001	-1000			1	1	1	54.7	Nuclear autoantigen Sp-100	Mus musculus
O35892-Phospho:S338	Sp100	KKRERLGsYLIRNIK	2.16574	1.11486	0.0160336	21.8816	1	12	13	54.7	Nuclear autoantigen Sp-100	Mus musculus
O35927-Phospho:S264	Ctnnd2,Catnd2,Nprap	PAPPRGGsPLTTTQG	1000	1000			1	2	2	135	Catenin delta-2	Mus musculus
O35927-Phospho:S412	Ctnnd2,Catnd2,Nprap	PELRALQsPEHHIDP	0.537958	-0.894434			1	8	8	135	Catenin delta-2	Mus musculus
O35929-Phospho:S18	Rem1,Rem	TTLRRRAsTPLPLSS	1.13852	0.187158	0.565214	109.969	2	25	26	32.9	GTP-binding protein REM 1	Mus musculus
O35929-Phospho:S51	Rem1,Rem	PRLGQSVsLNPPVRK	1.18117	0.240216	0.581012	112.066	1	14	15	32.9	GTP-binding protein REM 1	Mus musculus
O35929-Phospho:S256	Rem1,Rem	NAAPETPsPRRRASL	0.605597	-0.723569			1	7	7	32.9	GTP-binding protein REM 1	Mus musculus
O35942-Phospho:S290.S294	Nek2	LERRGRRsGEPSKLP,GRRSGEPsKLPDSSP	1.33698	0.418983			1	5	5	51.2	Serine/threonine-protein kinase Nek2	Mus musculus
O35954-Phospho:S300	Pitpnm1,Dres9,Mpt1,Nir2,Pitpnm	APPGPDAsPDASFGK	0.001	-1000			1	5	5	134.9	Membrane-associated phosphatidylinositol transfer protein 1	Mus musculus
O35954-Phospho:S373	Pitpnm1,Dres9,Mpt1,Nir2,Pitpnm	KEMTKWNsNDFIDAF	0.991381	-0.012488			1	5	5	134.9	Membrane-associated phosphatidylinositol transfer protein 1	Mus musculus
O35954-Phospho:S593	Pitpnm1,Dres9,Mpt1,Nir2,Pitpnm	RGSSRRGsMNNEMLS	1.22155	0.288716			1	5	5	134.9	Membrane-associated phosphatidylinositol transfer protein 1	Mus musculus
O35954-Phospho:S593.S600	Pitpnm1,Dres9,Mpt1,Nir2,Pitpnm	RGSSRRGsMNNEMLS,SMNNEMLsPEVGPVR	0.615029	-0.701274	0.0747139	31.3559	1	10	14	134.9	Membrane-associated phosphatidylinositol transfer protein 1	Mus musculus
O35954-Phospho:S664.T665	Pitpnm1,Dres9,Mpt1,Nir2,Pitpnm	SGEPRRAsTASCPPA,GEPRRAStASCPPAS	0.001	-1000			1	1	1	134.9	Membrane-associated phosphatidylinositol transfer protein 1	Mus musculus
O35954-Phospho:S1236	Pitpnm1,Dres9,Mpt1,Nir2,Pitpnm	RGKTRSIsLKLDSEE	0.773486	-0.370553	0.453336	82.4308	1	11	11	134.9	Membrane-associated phosphatidylinositol transfer protein 1	Mus musculus
O35955-Phospho:S22	Psmb10,Lmp10,Mecl1	ENCQRNAsLEHVLPG	0.942027	-0.08616	0.809579	240.767	1	13	14	29.1	Proteasome subunit beta type-10	Mus musculus
O35955-Phospho:S229	Psmb10,Lmp10,Mecl1	AKLQRALsTPTEPVQ	0.666454	-0.585423	0.27051	55.1231	1	10	11	29.1	Proteasome subunit beta type-10	Mus musculus
O35984-Phospho:S151	Pbx2	AASGGGVsPDNSIEH	1000	1000			1	2	2	45.8	Pre-B-cell leukemia transcription factor 2	Mus musculus
O35984-Phospho:S330	Pbx2	SVAQGGHsRTSSPTP	0.694595	-0.525757			1	8	8	45.8	Pre-B-cell leukemia transcription factor 2	Mus musculus
O54724-Phospho:S38.S42	Ptrf	ARATEEPsGTGSDEL,EEPSGTGsDELIKSD	0.684583	-0.546703	0.380889	70.4213	1	11	12	44	Caveolae-associated protein 1	Mus musculus
O54724-Phospho:S42	Ptrf	EEPSGTGsDELIKSD	1.09928	0.136564	0.641026	131.799	1	15	15	44	Caveolae-associated protein 1	Mus musculus
O54724-Phospho:S120	Ptrf	LEKVRKVsVNVKTVR	1000	1000			1	5	5	44	Caveolae-associated protein 1	Mus musculus
O54724-Phospho:S169	Ptrf	VKLPAKLsVSKSLKE	1.58062	0.660486	0.391819	74.5844	2	18	18	44	Caveolae-associated protein 1	Mus musculus
O54724-Phospho:S171.S173	Ptrf	LPAKLSVsKSLKESE,AKLSVSKsLKESEAL	0.446279	-1.16398			1	8	8	44	Caveolae-associated protein 1	Mus musculus
O54724-Phospho:S173	Ptrf	AKLSVSKsLKESEAL	0.872717	-0.196413	0.630658	128.188	1	14	15	44	Caveolae-associated protein 1	Mus musculus
O54724-Phospho:S204.S205	Ptrf	DTAAIELsSDEAVEV,TAAIELSsDEAVEVE	2.75552	1.46232	0.39329	74.9695	2	19	20	44	Caveolae-associated protein 1	Mus musculus
O54724-Phospho:S205	Ptrf	TAAIELSsDEAVEVE	0.001	-1000			1	1	1	44	Caveolae-associated protein 1	Mus musculus
O54724-Phospho:S302	Ptrf	SRDKLRKsFTPDHVV	0.244823	-2.03019	0.114452	40.1833	2	17	17	44	Caveolae-associated protein 1	Mus musculus
O54724-Phospho:Y310	Ptrf	FTPDHVVyARSKTAV	0.001	-1000			1	2	2	44	Caveolae-associated protein 1	Mus musculus
O54724-Phospho:S389.S391	Ptrf	DAVLVDKsDSD____,VLVDKSDsD______	0.381631	-1.38975	0.448556	79.8731	1	9	9	44	Caveolae-associated protein 1	Mus musculus
O54724-Phospho:S391	Ptrf	VLVDKSDsD______	0.605674	-0.723386	0.509272	88.7488	1	7	7	44	Caveolae-associated protein 1	Mus musculus
O54774-Phospho:S632.S634.S636	Ap3d1,Ap3d	AWINEPPsDSESEDE,INEPPSDsESEDEKP,EPPSDSEsEDEKPKA	0.001	-1000			1	5	5	135.1	AP-3 complex subunit delta-1	Mus musculus
O54774-Phospho:S634.S636	Ap3d1,Ap3d	INEPPSDsESEDEKP,EPPSDSEsEDEKPKA	0.001	-1000			1	1	1	135.1	AP-3 complex subunit delta-1	Mus musculus
O54774-Phospho:S754.S755.T758	Ap3d1,Ap3d	EKGKRRHsSLPTESD,KGKRRHSsLPTESDE,RRHSSLPtESDEDIA	0.001	-1000			1	1	1	135.1	AP-3 complex subunit delta-1	Mus musculus
O54774-Phospho:S754.S755.S760	Ap3d1,Ap3d	EKGKRRHsSLPTESD,KGKRRHSsLPTESDE,HSSLPTEsDEDIAPA	0.342167	-1.54723	0.0835564	35.8714	2	16	17	135.1	AP-3 complex subunit delta-1	Mus musculus
O54774-Phospho:S754.S760	Ap3d1,Ap3d	EKGKRRHsSLPTESD,HSSLPTEsDEDIAPA	0.575799	-0.796362			1	5	6	135.1	AP-3 complex subunit delta-1	Mus musculus
O54774-Phospho:S755.T758.S760	Ap3d1,Ap3d	KGKRRHSsLPTESDE,RRHSSLPtESDEDIA,HSSLPTEsDEDIAPA	1000	1000			1	3	3	135.1	AP-3 complex subunit delta-1	Mus musculus
O54774-Phospho:S755.S760	Ap3d1,Ap3d	KGKRRHSsLPTESDE,HSSLPTEsDEDIAPA	0.0274552	-5.18678	0.301312	39.7331	1	4	4	135.1	AP-3 complex subunit delta-1	Mus musculus
O54774-Phospho:T758.S760	Ap3d1,Ap3d	RRHSSLPtESDEDIA,HSSLPTEsDEDIAPA	0.001	-1000			1	1	1	135.1	AP-3 complex subunit delta-1	Mus musculus
O54774-Phospho:S760	Ap3d1,Ap3d	HSSLPTEsDEDIAPA	0.493507	-1.01886	1.25577e-05	12.205	2	26	28	135.1	AP-3 complex subunit delta-1	Mus musculus
O54774-Phospho:S784	Ap3d1,Ap3d	MPENALPsDEDDKDP	0.839547	-0.252317			1	4	4	135.1	AP-3 complex subunit delta-1	Mus musculus
O54774-Phospho:S825	Ap3d1,Ap3d	RNAEAVKsPEKEGVL	0.596297	-0.745897	0.0125667	20.6138	1	12	13	135.1	AP-3 complex subunit delta-1	Mus musculus
O54781-Phospho:S50	Srpk2	PEEEILGsDDEEQED	1.40635	0.491957	0.506479	81.4957	1	5	7	76.8	SRSF protein kinase 2	Mus musculus
O54781-Phospho:S487.T491	Srpk2	HDRSRTVsASSTGDL,RTVSASStGDLPKTK	1000	1000			1	4	4	76.8	SRSF protein kinase 2	Mus musculus
O54784-Phospho:T312	Dapk3,Zipk	HSSMPRNtSYASFER	3.28704	1.71679	0.0967883	35.1752	1	11	12	51.4	Death-associated protein kinase 3	Mus musculus
O54784-Phospho:S313	Dapk3,Zipk	SSMPRNTsYASFERF	0.001	-1000			1	1	1	51.4	Death-associated protein kinase 3	Mus musculus
O54785-Phospho:S289	Limk2	RSLRRSNsISKSPGP	0.329468	-1.60179	0.102106	33.825	2	10	10	72.2	LIM domain kinase 2	Mus musculus
O54785-Phospho:S289.S293	Limk2	RSLRRSNsISKSPGP,RSNSISKsPGPSSPK	0.866369	-0.206947			1	5	8	72.2	LIM domain kinase 2	Mus musculus
O54785-Phospho:S293.S298	Limk2	RSNSISKsPGPSSPK,SKSPGPSsPKEPLLL	1.00887	0.0127436	0.985193	2901.9	1	12	12	72.2	LIM domain kinase 2	Mus musculus
O54786-Phospho:S8	Dffa,Icad	MELSRGAsAPDPDDV	1.12713	0.172655	0.784349	210.407	1	10	11	36.6	DNA fragmentation factor subunit alpha	Mus musculus
O54786-Phospho:S314	Dffa,Icad	RNLSARRsPLPGEPQ	1.12916	0.175248	0.626608	127.413	1	15	15	36.6	DNA fragmentation factor subunit alpha	Mus musculus
O54790-Phospho:S124	Mafg	FARTVARsPVAPARG	1000	1000			1	4	4	17.9	Transcription factor MafG	Mus musculus
O54818-Phospho:S149	Tpd52l1	RNSSTFKsFEERVET	0.001	-1000			1	1	1	22.5	Tumor protein D53	Mus musculus
O54818-Phospho:T168	Tpd52l1	LKTKVGGtNHGGGSF	0.001	-1000			1	4	4	22.5	Tumor protein D53	Mus musculus
O54824-Phospho:S839	Il16	SIRQRISsFENFGSS	0.486504	-1.03948	0.311221	58.033	1	8	8	141.4	Pro-interleukin-16	Mus musculus
O54824-Phospho:S857	Il16	DRGVQRLsLQPSSGE	1.19893	0.261751	0.832205	269.342	1	12	12	141.4	Pro-interleukin-16	Mus musculus
O54824-Phospho:S917	Il16	RDPGLPEsPPPGQRP	0.466113	-1.10125	0.10718	39.5775	2	18	20	141.4	Pro-interleukin-16	Mus musculus
O54824-Phospho:S930	Il16	RPSTKALsPDPLLRL	1.04397	0.0620842	0.887462	385.685	1	14	15	141.4	Pro-interleukin-16	Mus musculus
O54825-Phospho:S97	Bysl	PGLPQDGsDEEDEEW	0.953005	-0.0694447	0.806795	236.772	1	15	15	49.8	Bystin	Mus musculus
O54826-Phospho:S370	Mllt10,Af10	SSGSSVQsPQDFLSF	1.33844	0.420553	0.523747	95.418	1	10	12	113	Protein AF-10	Mus musculus
O54826-Phospho:S436	Mllt10,Af10	QPKSFDNsPGELGSS	0.848237	-0.23746	0.223211	37.9535	1	5	5	113	Protein AF-10	Mus musculus
O54826-Phospho:S688.S691	Mllt10,Af10	SSPRGSLsPRSPVSN,RGSLSPRsPVSNLQL	0.91374	-0.130144	0.839391	278.142	1	9	11	113	Protein AF-10	Mus musculus
O54834-Phospho:S37	Arhgap6	RKLRQTRsLDPALIG	0.983904	-0.0234106			1	4	4	108.8	Rho GTPase-activating protein 6	Mus musculus
O54834-Phospho:S824	Arhgap6	LPVSRVCsTPHIQDG	1.30148	0.380149	0.749631	183.119	1	12	12	108.8	Rho GTPase-activating protein 6	Mus musculus
O54864-Phospho:S391	Suv39h1,Suv39h	GLAGLPGsPKKRVRI	0.920984	-0.118752	0.770485	199.162	1	11	12	47.8	Histone-lysine N-methyltransferase SUV39H1	Mus musculus
O54916-Phospho:S104	Reps1	PLPRFVAsKNEQESR	1000	1000			1	1	1	86.5	RalBP1-associated Eps domain-containing protein 1	Mus musculus
O54916-Phospho:S272	Reps1	ANEIRRQsSSYEDPW	1.73414	0.79422	0.448556	79.9032	1	9	10	86.5	RalBP1-associated Eps domain-containing protein 1	Mus musculus
O54916-Phospho:S272.S273	Reps1	ANEIRRQsSSYEDPW,NEIRRQSsSYEDPWK	0.001	-1000			1	1	1	86.5	RalBP1-associated Eps domain-containing protein 1	Mus musculus
O54916-Phospho:S392	Reps1	GEVGYSGsPAEAPPS	1000	1000			1	2	2	86.5	RalBP1-associated Eps domain-containing protein 1	Mus musculus
O54916-Phospho:S536	Reps1	VTRQRSHsGTSPDNT	2.33435	1.22302			1	2	2	86.5	RalBP1-associated Eps domain-containing protein 1	Mus musculus
O54916-Phospho:S536.T543	Reps1	VTRQRSHsGTSPDNT,SGTSPDNtAPPPPPP	1.33444	0.416234	0.89087	357.331	1	4	4	86.5	RalBP1-associated Eps domain-containing protein 1	Mus musculus
O54916-Phospho:S536.S555	Reps1	VTRQRSHsGTSPDNT,PPPRPQPsHSRSSSL	0.001	-1000			1	1	1	86.5	RalBP1-associated Eps domain-containing protein 1	Mus musculus
O54916-Phospho:S561	Reps1	PSHSRSSsLDMNRTF	1.02273	0.0324219			1	7	8	86.5	RalBP1-associated Eps domain-containing protein 1	Mus musculus
O54916-Phospho:S708	Reps1	PVRRRLKsEDELRPD	0.654969	-0.610502	0.0140116	25.3311	2	25	27	86.5	RalBP1-associated Eps domain-containing protein 1	Mus musculus
O54917-Phospho:S12	E2f6	RTARRQPsLLVDPAQ	0.901987	-0.148821	0.33663	65.6565	1	14	14	30.9	Transcription factor E2F6	Mus musculus
O54931-Phospho:S482	Akap2	ILDQFSRsVNVSLTQ	1000	1000			1	1	1	98.6	A-kinase anchor protein 2	Mus musculus
O54931-Phospho:S486	Akap2	FSRSVNVsLTQEELD	0.604538	-0.726096	0.111819	36.325	1	10	10	98.6	A-kinase anchor protein 2	Mus musculus
O54931-Phospho:S740	Akap2	SRKQRTLsMIEEEIR	1.02673	0.0380539	0.831697	269.927	1	14	15	98.6	A-kinase anchor protein 2	Mus musculus
O54931-Phospho:S799	Akap2	EKVKPPPsPTTEGPS	0.001	-1000			1	1	1	98.6	A-kinase anchor protein 2	Mus musculus
O54931-Phospho:S873	Akap2	TRVNRRKsALALRWE	1000	1000			1	1	1	98.6	A-kinase anchor protein 2	Mus musculus
O54940-Phospho:S114	Bnip2,Nip2l	TEVIRKGsITEYTAT	0.988444	-0.0167689	0.958757	1081.52	2	29	30	37.8	BCL2/adenovirus E1B 19 kDa protein-interacting protein 2	Mus musculus
O54967-Phospho:S772	Tnk2,Ack1	TRPRVELsPAPSGEE	1.13016	0.176522	0.491705	90.9968	1	14	14	117	Activated CDC42 kinase 1	Mus musculus
O54967-Phospho:S800	Tnk2,Ack1	VPPREPLsPQGSRTP	0.001	-1000			1	2	2	117	Activated CDC42 kinase 1	Mus musculus
O54988-Phospho:S189	Slk,Kiaa0204,Stk2	RTIQRRDsFIGTPYW	0.36063	-1.47141			2	7	10	141.5	STE20-like serine/threonine-protein kinase	Mus musculus
O54988-Phospho:S340	Slk,Kiaa0204,Stk2	IPANKRAsSDLSIAS	0.115946	-3.10848	0.175372	43.6438	1	10	11	141.5	STE20-like serine/threonine-protein kinase	Mus musculus
O54988-Phospho:S347.S348	Slk,Kiaa0204,Stk2	SSDLSIAsSEEDKLS,SDLSIASsEEDKLSQ	0.001	-1000			1	2	2	141.5	STE20-like serine/threonine-protein kinase	Mus musculus
O54988-Phospho:S377	Slk,Kiaa0204,Stk2	STSEDKFsNKILNEK	0.911566	-0.133582			1	3	3	141.5	STE20-like serine/threonine-protein kinase	Mus musculus
O54988-Phospho:T538	Slk,Kiaa0204,Stk2	GTAQKVItSDRSSEV	1000	1000			1	1	1	141.5	STE20-like serine/threonine-protein kinase	Mus musculus
O54988-Phospho:S643.S647	Slk,Kiaa0204,Stk2	TDEVEQVsESNSIEE,EQVSESNsIEELERL	0.001	-1000			1	4	4	141.5	STE20-like serine/threonine-protein kinase	Mus musculus
O54988-Phospho:S647	Slk,Kiaa0204,Stk2	EQVSESNsIEELERL	0.604997	-0.725001	0.0435234	18.0078	1	6	8	141.5	STE20-like serine/threonine-protein kinase	Mus musculus
O54988-Phospho:S777	Slk,Kiaa0204,Stk2	SKAKDSGsVSLQETR	1.87056	0.903468	0.0404919	31.7574	2	25	26	141.5	STE20-like serine/threonine-protein kinase	Mus musculus
O55003-Phospho:S88	Bnip3,Nip3	GEKNSTLsEEDYIER	0.468837	-1.09284	0.0140116	22.4597	1	14	15	21	BCL2/adenovirus E1B 19 kDa protein-interacting protein 3	Mus musculus
O55022-Phospho:S181	Pgrmc1,Pgrmc	GEEPTVYsDDEEPKD	0.448588	-1.15654	0.00298883	20.9751	2	27	32	21.7	Membrane-associated progesterone receptor component 1	Mus musculus
O55028-Phospho:T32	Bckdk	LSLRARStSATDTHH	0.001	-1000			1	1	1	46.6	[3-methyl-2-oxobutanoate dehydrogenase [lipoamide]] kinase, mitochondrial	Mus musculus
O55029-Phospho:S860	Copb2	PDGKPASsPVIMASQ	1000	1000			1	1	1	102.4	Coatomer subunit beta'	Mus musculus
O55047-Phospho:T78	Tlk2,Tlk	DTSQGKGtPRGHKIS	0.720457	-0.473016	0.362525	56.4817	1	5	5	82.3	Serine/threonine-protein kinase tousled-like 2	Mus musculus
O55060-Phospho:S34	Tpmt	KWVTRHIsFHQEQGH	0.873818	-0.194594	0.392717	75.083	2	21	22	27.6	Thiopurine S-methyltransferase	Mus musculus
O55091-Phospho:S137	Impact	TEEVEVEsEEDPILE	0.737115	-0.440038			1	4	4	36.3	Protein IMPACT	Mus musculus
O55098-Phospho:S191	Stk10,Lok	KTLQKRDsFIGTPYW	0.001	-1000			1	1	1	111.9	Serine/threonine-protein kinase 10	Mus musculus
O55098-Phospho:S416	Stk10,Lok	LRKSRPLsMDARIQM	2.71134	1.43901	0.206801	46.363	1	9	9	111.9	Serine/threonine-protein kinase 10	Mus musculus
O55098-Phospho:T949	Stk10,Lok	EEAEPRPtTPSKASN	1000	1000			1	2	2	111.9	Serine/threonine-protein kinase 10	Mus musculus
O55098-Phospho:T950	Stk10,Lok	EAEPRPTtPSKASNF	1000	1000			1	2	2	111.9	Serine/threonine-protein kinase 10	Mus musculus
O55106-Phospho:S227	Strn	GKSELTDsASVLDNF	0.001	-1000			1	3	3	86	Striatin	Mus musculus
O55106-Phospho:S259	Strn	DTDGRAKsVIDTSTI	0.732204	-0.449682	0.328886	64.0249	1	13	14	86	Striatin	Mus musculus
O55106-Phospho:T318	Strn	EKEDQCLtPEAWNVD	0.618032	-0.694247			1	5	5	86	Striatin	Mus musculus
O55106-Phospho:S369	Strn	RDVDELPsLQPSVGS	0.001	-1000			1	1	1	86	Striatin	Mus musculus
O55111-Phospho:T650	Dsg2	GGGAKGFtPIPGTIE	2.23666	1.16135	0.297032	47.3406	1	5	5	122.4	Desmoglein-2	Mus musculus
O55111-Phospho:S707	Dsg2	GMMKGSSsASVTKGQ	1000	1000			1	1	1	122.4	Desmoglein-2	Mus musculus
O55111-Phospho:S709	Dsg2	MKGSSSAsVTKGQHE	0.001	-1000			1	6	6	122.4	Desmoglein-2	Mus musculus
O55111-Phospho:S718	Dsg2	TKGQHELsEVDGRWE	0.741455	-0.431569	0.400655	74.8952	1	14	15	122.4	Desmoglein-2	Mus musculus
O55111-Phospho:S729	Dsg2	GRWEEHRsLLTAGAT	0.564459	-0.825058	0.30127	60.2752	2	13	16	122.4	Desmoglein-2	Mus musculus
O55111-Phospho:T741	Dsg2	GATHHVRtAGTIAAN	2.60837	1.38315	0.0630583	21.5988	1	6	6	122.4	Desmoglein-2	Mus musculus
O55111-Phospho:T744	Dsg2	HHVRTAGtIAANEAV	0.784471	-0.350208			1	2	2	122.4	Desmoglein-2	Mus musculus
O55111-Phospho:S786	Dsg2	YFTEKAAsYNGEDDL	1000	1000			1	1	1	122.4	Desmoglein-2	Mus musculus
O55111-Phospho:S810	Dsg2	YSQEDTAsLRGSVGC	0.94605	-0.0800124	0.834464	271.913	1	11	12	122.4	Desmoglein-2	Mus musculus
O55111-Phospho:S866	Dsg2	QKPVREAsVSAASGS	1000	1000			1	4	4	122.4	Desmoglein-2	Mus musculus
O55111-Phospho:S921	Dsg2	SSVSSRQsQKVVPPP	0.991123	-0.0128636	0.980737	2197.24	1	9	15	122.4	Desmoglein-2	Mus musculus
O55131-Phospho:S333	Sept7,Cdc10	NKGQLTKsPLAQMEE	0.861337	-0.21535	0.580935	110.593	1	11	11	50.5	Septin-7	Mus musculus
O55131-Phospho:T425	Sept7,Cdc10	EQQNSSRtLEKNKKK	2.86823	1.52016	0.116676	39.1877	1	14	14	50.5	Septin-7	Mus musculus
O55137-Phospho:S416	Acot1,Cte1	GSECLHVsPKI____	1.53177	0.615198	0.358162	64.2156	1	8	9	46.1	Acyl-coenzyme A thioesterase 1	Mus musculus
O55143-Phospho:S663	Atp2a2	EFDELSPsAQRDACL	0.440049	-1.18427	0.00949448	22.6272	2	19	20	114.9	Sarcoplasmic/endoplasmic reticulum calcium ATPase 2	Mus musculus
O55176-Phospho:T231	Pja1	KPKVFFDtDDDDDVP	0.85571	-0.224806	0.608967	119.206	1	13	15	63.9	E3 ubiquitin-protein ligase Praja-1	Mus musculus
O55176-Phospho:S317.S319	Pja1	YRYYEEDsDSDKEWM,YYEEDSDsDKEWMAA	0.001	-1000			1	3	3	63.9	E3 ubiquitin-protein ligase Praja-1	Mus musculus
O55201-Phospho:S664	Supt5h,Supt5	VGGFTPMsPRISSPM	0.392676	-1.34859	0.12686	37.1338	1	9	10	120.7	Transcription elongation factor SPT5	Mus musculus
O55222-Phospho:T172	Ilk	KDTFWKGtTRTRPRN	0.001	-1000			1	2	2	51.4	Integrin-linked protein kinase	Mus musculus
O55222-Phospho:T181	Ilk	RTRPRNGtLNKHSGI	5.70758	2.51288	0.0264866	24.6528	1	12	13	51.4	Integrin-linked protein kinase	Mus musculus
O70133-Phospho:S136	Dhx9,Ddx9	VESSGYGsPGPTWDR	0.887047	-0.172918	0.194398	44.9601	1	9	10	149.5	ATP-dependent RNA helicase A	Mus musculus
O70145-Phospho:S324	Ncf2,Noxa2,P67phox	IPPPPNSsPPGRLQL	0.514122	-0.959817	0.203146	47.8014	1	11	12	59.5	Neutrophil cytosol factor 2	Mus musculus
O70145-Phospho:S332	Ncf2,Noxa2,P67phox	PPGRLQLsPGHKQKE	3.94126	1.97866	0.386517	66.8039	1	7	8	59.5	Neutrophil cytosol factor 2	Mus musculus
O70145-Phospho:S447.T450.T451	Ncf2,Noxa2,P67phox	QRENSDAsKQTTEPQ,NSDASKQtTEPQPKE,SDASKQTtEPQPKEG	0.885387	-0.17562	0.767959	198.111	1	12	12	59.5	Neutrophil cytosol factor 2	Mus musculus
O70161-Phospho:T552.S554	Pip5k1c,Kiaa0589	QPRYRRRtQSSGQDG,RYRRRTQsSGQDGRP	0.001	-1000			1	1	1	72.4	Phosphatidylinositol 4-phosphate 5-kinase type-1 gamma	Mus musculus
O70161-Phospho:S554	Pip5k1c,Kiaa0589	RYRRRTQsSGQDGRP	0.802571	-0.317299	0.0788892	37.8509	2	28	29	72.4	Phosphatidylinositol 4-phosphate 5-kinase type-1 gamma	Mus musculus
O70167-Phospho:S195	Pik3c2g	PNREKRRsGDVNLVE	1.73114	0.791724	0.287777	58.561	2	13	13	171.6	Phosphatidylinositol 4-phosphate 3-kinase C2 domain-containing subunit gamma	Mus musculus
O70209-Phospho:S18	Pdlim3	APWGFRLsGGIDFNQ	0.001	-1000			1	2	2	34.3	PDZ and LIM domain protein 3	Mus musculus
O70209-Phospho:S89.S93	Pdlim3	RAETRLWsPQVSEDG,RLWSPQVsEDGKAHP	0.974244	-0.0376444	0.976128	1786.04	2	20	20	34.3	PDZ and LIM domain protein 3	Mus musculus
O70209-Phospho:S93	Pdlim3	RLWSPQVsEDGKAHP	1.0921	0.127101	0.846108	295.668	2	19	23	34.3	PDZ and LIM domain protein 3	Mus musculus
O70218-Phospho:T164.T183	Hmx1,H6	VTTQGPAtGGEEAAE,PAVAAAAtGEARGGR	0.726036	-0.461888	0.667787	120.604	1	4	4	35.1	Homeobox protein HMX1	Mus musculus
O70228-Phospho:S730	Atp9a	HDCALVIsGDSLEVC	0.428668	-1.22207			1	7	7	118.6	Probable phospholipid-transporting ATPase IIA	Mus musculus
O70251-Phospho:S106	Eef1b,Eef1b2	DDIDLFGsDDEEESE	0.509809	-0.97197	0.0348179	32.5803	4	51	58	24.7	Elongation factor 1-beta	Mus musculus
O70258-Phospho:S362	Sgce	DIQLVHHsSIQKSTK	0.447128	-1.16124	0.211532	47.0108	1	9	9	49.7	Epsilon-sarcoglycan	Mus musculus
O70263-Phospho:S242	Lnx1,Lnx	LRRTKSGsVVANHVD	1.1733	0.230577	0.779071	205.67	1	10	10	80.2	E3 ubiquitin-protein ligase LNX	Mus musculus
O70273-Phospho:S184	Ehf	SHLPVAEsPDMKKEQ	0.480078	-1.05866	0.0566072	30.94	1	13	13	34.9	ETS homologous factor	Mus musculus
O70279-Phospho:S295	Dgcr14,Dgsi,Es2,Es2el	KELIPQEsPRVGGFG	1.40922	0.494897	0.477501	87.7033	1	13	14	52.6	Splicing factor ESS-2 homolog	Mus musculus
O70279-Phospho:S394.S398	Dgcr14,Dgsi,Es2,Es2el	SLTPKGLsPAMSPAL,KGLSPAMsPALQRLV	1.31847	0.39886	0.335372	63.9231	1	11	12	52.6	Splicing factor ESS-2 homolog	Mus musculus
O70305-Phospho:S435	Atxn2,Atx2,Sca2	ALENDDRsEEEKYTA	0.695822	-0.523209	0.0636709	32.7317	1	14	14	136.5	Ataxin-2	Mus musculus
O70305-Phospho:S585	Atxn2,Atx2,Sca2	STMPKRMsSEGPPRM	1.06516	0.0910735			1	8	8	136.5	Ataxin-2	Mus musculus
O70305-Phospho:S593	Atxn2,Atx2,Sca2	SEGPPRMsPKAQRHP	1.20072	0.263898	0.607697	122.034	2	30	30	136.5	Ataxin-2	Mus musculus
O70305-Phospho:T710	Atxn2,Atx2,Sca2	PASNRALtPSIEAKD	1.06495	0.0907839			1	8	9	136.5	Ataxin-2	Mus musculus
O70305-Phospho:S741	Atxn2,Atx2,Sca2	NVKASETsPSFSKAD	1.15426	0.206966			1	8	8	136.5	Ataxin-2	Mus musculus
O70305-Phospho:S753	Atxn2,Atx2,Sca2	KADNKGMsPVVSEHR	2.7421	1.45528	0.096016	34.1356	1	10	16	136.5	Ataxin-2	Mus musculus
O70305-Phospho:S828	Atxn2,Atx2,Sca2	SNCTSGSsKTNSPSI	1000	1000			1	1	1	136.5	Ataxin-2	Mus musculus
O70305-Phospho:S832.S836	Atxn2,Atx2,Sca2	SGSSKTNsPSISPSM,KTNSPSIsPSMLSNA	0.886465	-0.173864	0.192956	41.4506	1	7	8	136.5	Ataxin-2	Mus musculus
O70305-Phospho:S832	Atxn2,Atx2,Sca2	SGSSKTNsPSISPSM	0.815586	-0.294092	0.796381	216.845	1	7	7	136.5	Ataxin-2	Mus musculus
O70305-Phospho:S832.S838	Atxn2,Atx2,Sca2	SGSSKTNsPSISPSM,NSPSISPsMLSNAEH	0.001	-1000			1	1	1	136.5	Ataxin-2	Mus musculus
O70305-Phospho:S860	Atxn2,Atx2,Sca2	SQGVQTSsPACKQEK	0.686026	-0.543664	0.0719525	18.2508	1	5	5	136.5	Ataxin-2	Mus musculus
O70310-Phospho:S47	Nmt1	SHNRSGLsPANDTGA	0.987959	-0.0174774			2	15	15	56.9	Glycylpeptide N-tetradecanoyltransferase 1	Mus musculus
O70310-Phospho:S69	Nmt1	KKKKEKGsDMESTQD	1.49614	0.581248	0.217112	50.7751	2	14	14	56.9	Glycylpeptide N-tetradecanoyltransferase 1	Mus musculus
O70318-Phospho:S15	Epb41l2,Epb4.1l2	ASEVKKGsDQAGADA	1.75084	0.80805			1	5	5	109.9	Band 4.1-like protein 2	Mus musculus
O70318-Phospho:S38	Epb41l2,Epb4.1l2	ENEQTPVsEPEEEKG	0.799899	-0.32211	0.484434	91.5595	3	27	32	109.9	Band 4.1-like protein 2	Mus musculus
O70318-Phospho:S116	Epb41l2,Epb4.1l2	QILGKEEsLPEEESR	0.853633	-0.228313	0.545467	102.109	1	14	15	109.9	Band 4.1-like protein 2	Mus musculus
O70318-Phospho:S193	Epb41l2,Epb4.1l2	ETKEVQTsELKAEVA	0.001	-1000			1	1	1	109.9	Band 4.1-like protein 2	Mus musculus
O70318-Phospho:S201	Epb41l2,Epb4.1l2	ELKAEVAsQKATKKT	0.001	-1000			1	1	1	109.9	Band 4.1-like protein 2	Mus musculus
O70318-Phospho:S395	Epb41l2,Epb4.1l2	LENAKRLsMYGVDLH	0.001	-1000			1	1	1	109.9	Band 4.1-like protein 2	Mus musculus
O70318-Phospho:S543	Epb41l2,Epb4.1l2	SSKRVSRsLDGAPIG	0.762724	-0.390766	0.507237	94.122	1	14	16	109.9	Band 4.1-like protein 2	Mus musculus
O70318-Phospho:S630	Epb41l2,Epb4.1l2	AILKHQAsISELKRN	1.18456	0.244353	0.831939	268.985	1	12	14	109.9	Band 4.1-like protein 2	Mus musculus
O70318-Phospho:S666	Epb41l2,Epb4.1l2	PFQPQASsHETLNVV	0.407768	-1.29418			1	2	2	109.9	Band 4.1-like protein 2	Mus musculus
O70318-Phospho:T669	Epb41l2,Epb4.1l2	PQASSHEtLNVVEEK	0.001	-1000			1	4	4	109.9	Band 4.1-like protein 2	Mus musculus
O70318-Phospho:S698	Epb41l2,Epb4.1l2	EMNGKEMsPGHGPGE	0.319198	-1.64748			1	5	5	109.9	Band 4.1-like protein 2	Mus musculus
O70326-Phospho:S77	Grem1,Cktsf1b1,Drm	GEEVLESsQEALHVT	1.10284	0.141224			1	4	4	20.7	Gremlin-1	Mus musculus
O70373-Phospho:S208	Xirp1,Cmya1,Xin	DRLGSRPsIQEQSPL	2.00795	1.00572			1	6	6	123.4	Xin actin-binding repeat-containing protein 1	Mus musculus
O70373-Phospho:S295	Xirp1,Cmya1,Xin	VRVIRGIsLEEGALP	1.19509	0.257119	0.8427	278.693	1	7	7	123.4	Xin actin-binding repeat-containing protein 1	Mus musculus
O70374-Phospho:S24	Cbfa2t2,Cbfa2t2h,Mtgr1	RVPAMPGsPVEVKIQ	0.638925	-0.646281	0.299293	59.407	1	11	11	65.9	Protein CBFA2T2	Mus musculus
O70374-Phospho:S400	Cbfa2t2,Cbfa2t2h,Mtgr1	ELVSRQHsPGSTDSL	0.631138	-0.663973			1	4	5	65.9	Protein CBFA2T2	Mus musculus
O70400-Phospho:S90	Pdlim1,Clim1	RSEQKIWsPLVTEEG	1.32891	0.410245	0.3909	73.9258	1	15	15	35.8	PDZ and LIM domain protein 1	Mus musculus
O70400-Phospho:S118	Pdlim1,Clim1	QEVLHIGsAHNRSAM	1.30537	0.384459	0.631139	128.453	1	14	14	35.8	PDZ and LIM domain protein 1	Mus musculus
O70400-Phospho:S130	Pdlim1,Clim1	SAMPFTAsPAPSTRV	1.35762	0.441082	0.518302	95.0977	1	11	11	35.8	PDZ and LIM domain protein 1	Mus musculus
O70400-Phospho:S144	Pdlim1,Clim1	VITNQYNsPTGLYSS	0.001	-1000			1	2	2	35.8	PDZ and LIM domain protein 1	Mus musculus
O70404-Phospho:S55	Vamp8	TEDLEATsEHFKTTS	0.552025	-0.857194	0.328697	59.9719	1	8	8	11.5	Vesicle-associated membrane protein 8	Mus musculus
O70405-Phospho:T452	Ulk1	EQNLQSPtQQQTARS	0.607766	-0.718411	0.170136	42.9925	1	10	10	112.5	Serine/threonine-protein kinase ULK1	Mus musculus
O70405-Phospho:S555	Ulk1	GLGCRLHsAPNLSDF	0.001	-1000			1	1	1	112.5	Serine/threonine-protein kinase ULK1	Mus musculus
O70435-Phospho:S243	Psma3	AEKYAKEsLKEEDES	1.19275	0.254286	0.776864	202.537	1	9	10	28.4	Proteasome subunit alpha type-3	Mus musculus
O70435-Phospho:S250	Psma3	SLKEEDEsDDDNM__	0.0615764	-4.02148			1	3	3	28.4	Proteasome subunit alpha type-3	Mus musculus
O70439-Phospho:S129	Stx7,Syn7	VRASSRVsGGFPEDS	2.48638	1.31404	0.260952	52.755	1	9	9	29.8	Syntaxin-7	Mus musculus
O70456-Phospho:S248	Sfn,Mkrn3	EAPEEPQs_______	1.36073	0.444379	0.687258	150.767	1	13	13	27.7	14-3-3 protein sigma	Mus musculus
O70472-Phospho:S1865	Tmem131,D1Bwg0491e,Kiaa0257,Rw1	PTVGRRSsDPWSNSH	0.756422	-0.402737	0.333747	44.0157	1	4	7	204.7	Transmembrane protein 131	Mus musculus
O70475-Phospho:T474	Ugdh	SSKRIPYtPGEIPKF	0.745799	-0.423142	0.360283	70.5902	2	22	25	54.8	UDP-glucose 6-dehydrogenase	Mus musculus
O70477-Phospho:S41	Pknox1	DPDAEGVsPPPIESQ	0.741617	-0.431255	0.677101	139.688	1	7	7	47.5	Homeobox protein PKNOX1	Mus musculus
O70479-Phospho:S278	Tnfaip1,Edp1	SRSRSQAsPSEDEDT	1000	1000			1	1	1	36.1	BTB/POZ domain-containing adapter for CUL3-mediated RhoA degradation protein 2	Mus musculus
O70479-Phospho:S280	Tnfaip1,Edp1	SRSQASPsEDEDTFE	0.653096	-0.614633	0.379332	68.5444	1	9	10	36.1	BTB/POZ domain-containing adapter for CUL3-mediated RhoA degradation protein 2	Mus musculus
O70480-Phospho:S30	Vamp4	RNLLEDDsDEEEDFF	0.630194	-0.666132	0.00252036	20.5064	2	27	29	16.4	Vesicle-associated membrane protein 4	Mus musculus
O70492-Phospho:S72	Snx3	STVRRRYsDFEWLRS	0.493401	-1.01917	0.394137	68.058	1	7	9	18.8	Sorting nexin-3	Mus musculus
O70493-Phospho:S73	Snx12	SCVRRRYsDFEWLKN	0.570434	-0.809869	0.352447	66.2699	2	12	16	19.1	Sorting nexin-12	Mus musculus
O70494-Phospho:S72	Sp3	CSKIGPPsPGDDDEE	1.05892	0.082598	0.966967	1294.01	1	8	10	82.4	Transcription factor Sp3	Mus musculus
O70551-Phospho:S51	Srpk1	QEEEILGsDDDEQED	0.74628	-0.422211	0.115224	39.9396	1	15	15	73.1	SRSF protein kinase 1	Mus musculus
O70551-Phospho:S309	Srpk1	RPNKQEEsESPVDRP	0.001	-1000			1	1	1	73.1	SRSF protein kinase 1	Mus musculus
O70551-Phospho:S309.S311	Srpk1	RPNKQEEsESPVDRP,NKQEESEsPVDRPLT	1.16311	0.21799	0.89087	395.782	1	12	12	73.1	SRSF protein kinase 1	Mus musculus
O70551-Phospho:S311	Srpk1	NKQEESEsPVDRPLT	2.15662	1.10877			1	3	4	73.1	SRSF protein kinase 1	Mus musculus
O70566-Phospho:S69	Diaph2,Diap2	EKPVIQHsIDYQTAV	0.868986	-0.202596			1	5	6	124.9	Protein diaphanous homolog 2	Mus musculus
O70570-Phospho:S680	Pigr	RKNVDRMsISSYRTD	2.01751	1.01258			1	2	3	85	Polymeric immunoglobulin receptor	Mus musculus
O70570-Phospho:S680.S689	Pigr	RKNVDRMsISSYRTD,SSYRTDIsMADFKNS	1.96075	0.971402			1	2	2	85	Polymeric immunoglobulin receptor	Mus musculus
O70570-Phospho:S689	Pigr	SSYRTDIsMADFKNS	0.581439	-0.782301	0.236644	53.7207	1	15	15	85	Polymeric immunoglobulin receptor	Mus musculus
O70570-Phospho:S696	Pigr	SMADFKNsRDLGGND	0.13888	-2.84809	0.0273938	21.682	1	9	10	85	Polymeric immunoglobulin receptor	Mus musculus
O70583-Phospho:S96	Mid1,Fxy,Trim18	ASVSGPNsPSETRRE	1000	1000			1	1	1	76.1	E3 ubiquitin-protein ligase Midline-1	Mus musculus
O70585-Phospho:T468	Dtnb	HEQASQPtPEKAQQN	0.848793	-0.236515	0.570983	108.66	1	12	14	74.4	Dystrobrevin beta	Mus musculus
O88271-Phospho:S246	Cfdp1,Bcnt,Cfdp,Cp27	KSKLDWEsFKEEEGI	1.28207	0.358477	0.507043	85.8355	1	6	7	32.9	Craniofacial development protein 1	Mus musculus
O88273-Phospho:S56	Grem2,Cktsf1b2,Prdc	IKEVLASsQEALVVT	0.828981	-0.270589	0.205887	48.0708	1	11	13	19.3	Gremlin-2	Mus musculus
O88286-Phospho:S1029	Wiz	APLTLAGsPTPKNPE	1.28741	0.364469	0.834464	243.453	1	4	4	184.3	Protein Wiz	Mus musculus
O88286-Phospho:S1045	Wiz	KSPQLSLsPRPTSPK	1000	1000			1	2	2	184.3	Protein Wiz	Mus musculus
O88286-Phospho:S1045.S1050	Wiz	KSPQLSLsPRPTSPK,SLSPRPTsPKAQWPQ	0.229129	-2.12577	0.186812	43.995	1	9	9	184.3	Protein Wiz	Mus musculus
O88286-Phospho:S1050	Wiz	SLSPRPTsPKAQWPQ	0.681127	-0.554005			1	4	9	184.3	Protein Wiz	Mus musculus
O88286-Phospho:S1160	Wiz	GSSLEARsPSDLHIS	0.321228	-1.63833	0.111819	37.2314	1	11	11	184.3	Protein Wiz	Mus musculus
O88286-Phospho:S1179.S1184	Wiz	KLPPPPGsPLGHSPT,PGSPLGHsPTASPPP	1.41362	0.499394	0.849029	285.483	1	6	6	184.3	Protein Wiz	Mus musculus
O88286-Phospho:S1179.S1184.T1186	Wiz	KLPPPPGsPLGHSPT,PGSPLGHsPTASPPP,SPLGHSPtASPPPTA	1000	1000			1	1	1	184.3	Protein Wiz	Mus musculus
O88286-Phospho:S1179	Wiz	KLPPPPGsPLGHSPT	0.873783	-0.194653	0.679017	144.857	1	10	10	184.3	Protein Wiz	Mus musculus
O88286-Phospho:S1179.T1192	Wiz	KLPPPPGsPLGHSPT,PTASPPPtARKMFSG	1000	1000			1	1	1	184.3	Protein Wiz	Mus musculus
O88291-Phospho:S56	Znf326,Zan75,Zfp326,Zird	MDSYLNQsYGMDNHS	3.32568	1.73365			1	3	4	65.2	DBIRD complex subunit ZNF326	Mus musculus
O88291-Phospho:S270	Znf326,Zan75,Zfp326,Zird	DKMNLSKsPTKTDPK	2.30681	1.2059	0.173222	44.2324	1	11	19	65.2	DBIRD complex subunit ZNF326	Mus musculus
O88327-Phospho:S373	Ctnnal1,Catnal1	TQSRKTKsAAEELEL	0.865297	-0.208733	0.320016	65.8567	3	30	34	81.5	Alpha-catulin	Mus musculus
O88329-Phospho:S1011	Myo1a,Bbmi,Myhl	SVRFKEGsVAVKVIQ	1000	1000			1	6	6	118.7	Unconventional myosin-Ia	Mus musculus
O88329-Phospho:S1035	Myo1a,Bbmi,Myhl	LICKKKGsNAMEVTV	2.37236	1.24632	0.0232069	26.8319	2	19	23	118.7	Unconventional myosin-Ia	Mus musculus
O88343-Phospho:S65.S68	Slc4a4,Nbc1,Nbce1	ERISENYsDKSDVEN,SENYSDKsDVENADE	0.203194	-2.29907			1	3	3	121.5	Electrogenic sodium bicarbonate cotransporter 1	Mus musculus
O88343-Phospho:S223	Slc4a4,Nbc1,Nbce1	TKKSNLRsLADIGKT	0.78602	-0.347362			1	7	7	121.5	Electrogenic sodium bicarbonate cotransporter 1	Mus musculus
O88343-Phospho:S245	Slc4a4,Nbc1,Nbce1	FSNPDNGsPAMTHRN	0.001	-1000			1	4	4	121.5	Electrogenic sodium bicarbonate cotransporter 1	Mus musculus
O88343-Phospho:T254	Slc4a4,Nbc1,Nbce1	AMTHRNLtSSSLNDI	0.001	-1000			1	1	1	121.5	Electrogenic sodium bicarbonate cotransporter 1	Mus musculus
O88343-Phospho:T254.S257	Slc4a4,Nbc1,Nbce1	AMTHRNLtSSSLNDI,HRNLTSSsLNDISDK	0.0739446	-3.75741	0.202664	44.4439	1	8	9	121.5	Electrogenic sodium bicarbonate cotransporter 1	Mus musculus
O88343-Phospho:S257	Slc4a4,Nbc1,Nbce1	HRNLTSSsLNDISDK	0.437042	-1.19416			1	2	2	121.5	Electrogenic sodium bicarbonate cotransporter 1	Mus musculus
O88343-Phospho:S262	Slc4a4,Nbc1,Nbce1	SSSLNDIsDKPEKDQ	0.587244	-0.767968			1	7	7	121.5	Electrogenic sodium bicarbonate cotransporter 1	Mus musculus
O88343-Phospho:S1029.S1034	Slc4a4,Nbc1,Nbce1	KKKGSLDsDNDDSDC,LDSDNDDsDCPYSEK	0.942226	-0.0858546	0.935232	654.794	1	10	11	121.5	Electrogenic sodium bicarbonate cotransporter 1	Mus musculus
O88343-Phospho:S1069	Slc4a4,Nbc1,Nbce1	KPLDRERsSTFLERH	7.06421	2.82053	0.0799311	32.0922	1	10	10	121.5	Electrogenic sodium bicarbonate cotransporter 1	Mus musculus
O88351-Phospho:S670	Ikbkb,Ikkb	SKVRGPVsGSPDSMN	1000	1000			1	1	1	86.7	Inhibitor of nuclear factor kappa-B kinase subunit beta	Mus musculus
O88351-Phospho:S672	Ikbkb,Ikkb	VRGPVSGsPDSMNVS	1.18375	0.243362	0.24053	54.9119	2	19	21	86.7	Inhibitor of nuclear factor kappa-B kinase subunit beta	Mus musculus
O88351-Phospho:S675	Ikbkb,Ikkb	PVSGSPDsMNVSRLS	1000	1000			1	1	1	86.7	Inhibitor of nuclear factor kappa-B kinase subunit beta	Mus musculus
O88351-Phospho:S697	Ikbkb,Ikkb	QPSSACDsLPESDKK	1.87777	0.90902	0.138607	38.4906	2	10	13	86.7	Inhibitor of nuclear factor kappa-B kinase subunit beta	Mus musculus
O88351-Phospho:S701	Ikbkb,Ikkb	ACDSLPEsDKKSEEL	1000	1000			1	1	1	86.7	Inhibitor of nuclear factor kappa-B kinase subunit beta	Mus musculus
O88351-Phospho:S717.S721.T726	Ikbkb,Ikkb	AEAHALCsRLESALQ,ALCSRLEsALQDTVK,LESALQDtVKEQDRS	0.626717	-0.674114			1	4	4	86.7	Inhibitor of nuclear factor kappa-B kinase subunit beta	Mus musculus
O88379-Phospho:S284	Baz1a,Cbp146	GRPPKRIsFGQEDSI	0.001	-1000			1	6	6	178.5	Bromodomain adjacent to zinc finger domain protein 1A	Mus musculus
O88379-Phospho:T732	Baz1a,Cbp146	DLDPDVVtEDEDDPG	0.490258	-1.02839	0.0025403	17.6536	2	17	21	178.5	Bromodomain adjacent to zinc finger domain protein 1A	Mus musculus
O88379-Phospho:S963	Baz1a,Cbp146	VSSRGRSsGACDISQ	1.67334	0.742728	0.332945	56.2849	1	6	6	178.5	Bromodomain adjacent to zinc finger domain protein 1A	Mus musculus
O88413-Phospho:S372	Tulp3	LSKWQNKsMENLIEL	0.754084	-0.407203	0.30468	62.3302	2	17	17	51.2	Tubby-related protein 3	Mus musculus
O88428-Phospho:Y340	Papss2,Atpsk2	LLQDPEFyEHRKEER	0.817371	-0.290937	0.32505	63.6062	1	13	15	70.4	Bifunctional 3'-phosphoadenosine 5'-phosphosulfate synthase 2	Mus musculus
O88447-Phospho:S459	Klc1,Kns2	YKACKVDsPTVTTTL	1.73601	0.795778	0.11727	40.1782	1	15	15	61.5	Kinesin light chain 1	Mus musculus
O88447-Phospho:S520.S523	Klc1,Kns2	ESMEKRRsRESLNMD,EKRRSREsLNMDVVK	0.774248	-0.369132	0.648601	133.409	1	12	14	61.5	Kinesin light chain 1	Mus musculus
O88447-Phospho:S523	Klc1,Kns2	EKRRSREsLNMDVVK	1000	1000			1	3	3	61.5	Kinesin light chain 1	Mus musculus
O88448-Phospho:S443	Klc2	YKACKVDsPTVNTTL	1.84091	0.880417	0.562772	105.254	1	10	10	66.7	Kinesin light chain 2	Mus musculus
O88448-Phospho:S485.S497	Klc2	KQGLDPAsQTKVVEL,VELLKDGsGRGHRRG	1.10689	0.146506	0.667871	141.064	1	12	13	66.7	Kinesin light chain 2	Mus musculus
O88448-Phospho:S505	Klc2	GRGHRRGsRDVAGPQ	0.646196	-0.629957	0.285614	55.9778	1	9	10	66.7	Kinesin light chain 2	Mus musculus
O88448-Phospho:S533	Klc2	WSGDGSGsLRRSGSF	0.970604	-0.0430459	0.981083	2214.14	1	7	7	66.7	Kinesin light chain 2	Mus musculus
O88448-Phospho:S551	Klc2	RDALRRSsEMLVRKL	0.718525	-0.47689			1	6	6	66.7	Kinesin light chain 2	Mus musculus
O88448-Phospho:S575	Klc2	SRMKRASsLNFLNKS	1.55766	0.63938	0.10848	39.0871	1	15	15	66.7	Kinesin light chain 2	Mus musculus
O88466-Phospho:S876	Znf106,H3a,Sh3bp3,Sirm,Zfp106,Znf474	SGLARKRsLSESSVV	0.001	-1000			1	3	3	209	Zinc finger protein 106	Mus musculus
O88466-Phospho:S878	Znf106,H3a,Sh3bp3,Sirm,Zfp106,Znf474	LARKRSLsESSVVMD	0.497383	-1.00757	0.0758099	33.2466	1	12	14	209	Zinc finger protein 106	Mus musculus
O88466-Phospho:S1381	Znf106,H3a,Sh3bp3,Sirm,Zfp106,Znf474	ATHVPENsDTEQDVF	0.555737	-0.847527	0.0811363	31.0554	1	9	10	209	Zinc finger protein 106	Mus musculus
O88466-Phospho:S1381.T1383	Znf106,H3a,Sh3bp3,Sirm,Zfp106,Znf474	ATHVPENsDTEQDVF,HVPENSDtEQDVFTA	0.425787	-1.23179	0.212303	48.1598	1	10	10	209	Zinc finger protein 106	Mus musculus
O88477-Phospho:S181	Igf2bp1,Vickz1	RGQPRQGsPVAAGAP	1000	1000			1	1	1	63.5	Insulin-like growth factor 2 mRNA-binding protein 1	Mus musculus
O88487-Phospho:S51	Dync1i2,Dnci2,Dncic2	AVSVQEEsDLEKKRR	0.627089	-0.673259	0.0220834	24.2081	1	13	15	68.4	Cytoplasmic dynein 1 intermediate chain 2	Mus musculus
O88487-Phospho:S86	Dync1i2,Dnci2,Dncic2	PMSPSSKsVSTPSEA	1.45001	0.536067			1	3	3	68.4	Cytoplasmic dynein 1 intermediate chain 2	Mus musculus
O88487-Phospho:T89	Dync1i2,Dnci2,Dncic2	PSSKSVStPSEAGSQ	0.459167	-1.12291			1	3	3	68.4	Cytoplasmic dynein 1 intermediate chain 2	Mus musculus
O88487-Phospho:S91	Dync1i2,Dnci2,Dncic2	SKSVSTPsEAGSQDS	0.001	-1000			1	1	1	68.4	Cytoplasmic dynein 1 intermediate chain 2	Mus musculus
O88487-Phospho:S91.S95	Dync1i2,Dnci2,Dncic2	SKSVSTPsEAGSQDS,STPSEAGsQDSGDGA	0.543589	-0.879412	0.325661	55.2814	1	6	6	68.4	Cytoplasmic dynein 1 intermediate chain 2	Mus musculus
O88487-Phospho:S95	Dync1i2,Dnci2,Dncic2	STPSEAGsQDSGDGA	0.591578	-0.75736			1	3	3	68.4	Cytoplasmic dynein 1 intermediate chain 2	Mus musculus
O88487-Phospho:T154	Dync1i2,Dnci2,Dncic2	EEEDDVAtPKPPVEP	2.47383	1.30675	0.176538	39.3535	1	8	10	68.4	Cytoplasmic dynein 1 intermediate chain 2	Mus musculus
O88491-Phospho:S380	Nsd1	LKSLAFDsEHSADEK	1000	1000			1	2	2	284.1	Histone-lysine N-methyltransferase, H3 lysine-36 and H4 lysine-20 specific	Mus musculus
O88491-Phospho:S380.S383	Nsd1	LKSLAFDsEHSADEK,LAFDSEHsADEKEKP	1.26321	0.337091	0.397599	73.6694	1	12	13	284.1	Histone-lysine N-methyltransferase, H3 lysine-36 and H4 lysine-20 specific	Mus musculus
O88491-Phospho:S2369	Nsd1	RQKERAAsPQEVTPQ	2.66237	1.41271	0.144654	41.1895	1	11	12	284.1	Histone-lysine N-methyltransferase, H3 lysine-36 and H4 lysine-20 specific	Mus musculus
O88492-Phospho:S2.S4	Plin4,Kiaa1881	______MsASGDGTR,____MSAsGDGTRVP	1.7106	0.774503			1	5	5	139.4	Perilipin-4	Mus musculus
O88492-Phospho:S1281	Plin4,Kiaa1881	AACGKLCsDQSLNTM	0.955277	-0.0660091	0.885897	375.45	1	10	10	139.4	Perilipin-4	Mus musculus
O88502-Phospho:T14	Pde8a,Pde8	IHTSENRtFSHSDGE	1000	1000			1	1	1	93.2	High affinity cAMP-specific and IBMX-insensitive 3',5'-cyclic phosphodiesterase 8A	Mus musculus
O88502-Phospho:S18	Pde8a,Pde8	ENRTFSHsDGEDEDV	0.001	-1000			1	1	1	93.2	High affinity cAMP-specific and IBMX-insensitive 3',5'-cyclic phosphodiesterase 8A	Mus musculus
O88508-Phospho:S102	Dnmt3a	EPQPEEGsPAAGQKG	0.965506	-0.0506431	0.943757	749.724	1	8	8	101.7	DNA (cytosine-5)-methyltransferase 3A	Mus musculus
O88508-Phospho:Y432.T433	Dnmt3a	KNPYKEVyTDMWVEP,NPYKEVYtDMWVEPE	1.05749	0.0806472	0.917642	519.92	1	12	12	101.7	DNA (cytosine-5)-methyltransferase 3A	Mus musculus
O88509-Phospho:S39	Dnmt3b	SDTKDAPsPPVLEAI	1.79788	0.846297	0.142242	35.4952	1	7	8	97.2	DNA (cytosine-5)-methyltransferase 3B	Mus musculus
O88522-Phospho:S380	Ikbkg,Nemo	ALSNQRRsPPEEPPD	1.15233	0.204556	0.73973	176.223	1	12	12	48	NF-kappa-B essential modulator	Mus musculus
O88532-Phospho:S1054	Zfr	NRKRRRDsDGVDGFE	0.980175	-0.0288891	0.925766	582.179	3	38	44	116.9	Zinc finger RNA-binding protein	Mus musculus
O88543-Phospho:S410	Cops3,Csn3	FVQKSMGsQEDDSGN	1.71552	0.778646			1	3	3	47.8	COP9 signalosome complex subunit 3	Mus musculus
O88559-Phospho:S487	Men1	RRGPRREsKPEEPPP	2.86953	1.52081			1	7	7	67.5	Menin	Mus musculus
O88559-Phospho:S544	Men1	QAPAPAAsPPPEGPV	1.12198	0.166049	0.793168	220.967	1	13	13	67.5	Menin	Mus musculus
O88561-Phospho:S60.S61.S63	Slc27a3,Acsvl3,Fatp3	AAAADPEsSESGCSL,AAADPESsESGCSLA,ADPESSEsGCSLAWR	0.0141071	-6.14743			1	3	3	73	Long-chain fatty acid transport protein 3	Mus musculus
O88566-Phospho:S70	Axin2	GEPEGRAsPDSPLTR	0.367443	-1.44441			1	5	5	92.9	Axin-2	Mus musculus
O88566-Phospho:T107.T125	Axin2	EREKCVDtLDFWFAC,RQMNLKDtKTLRVAK	0.001	-1000			1	1	1	92.9	Axin-2	Mus musculus
O88569-Phospho:S102	Hnrnpa2b1,Hnrpa2b1	RAVAREEsGKPGAHV	2.69653	1.43111			1	6	6	37.4	Heterogeneous nuclear ribonucleoproteins A2/B1	Mus musculus
O88569-Phospho:S212	Hnrnpa2b1,Hnrpa2b1	GNFGFGDsRGGGGNF	1.2817	0.358056	0.627223	129.133	2	24	28	37.4	Heterogeneous nuclear ribonucleoproteins A2/B1	Mus musculus
O88569-Phospho:S225	Hnrnpa2b1,Hnrpa2b1	NFGPGPGsNFRGGSD	1.23038	0.299101			1	7	8	37.4	Heterogeneous nuclear ribonucleoproteins A2/B1	Mus musculus
O88569-Phospho:S259	Hnrnpa2b1,Hnrpa2b1	GGGNFGGsPGYGGGR	1.12837	0.174246	0.675494	143.46	1	11	11	37.4	Heterogeneous nuclear ribonucleoproteins A2/B1	Mus musculus
O88569-Phospho:Y331	Hnrnpa2b1,Hnrpa2b1	SRNMGGPyGGGNYGP	0.001	-1000			1	1	1	37.4	Heterogeneous nuclear ribonucleoproteins A2/B1	Mus musculus
O88569-Phospho:S344	Hnrnpa2b1,Hnrpa2b1	GPGGSGGsGGYGGRS	0.001	-1000			1	1	1	37.4	Heterogeneous nuclear ribonucleoproteins A2/B1	Mus musculus
O88569-Phospho:Y347	Hnrnpa2b1,Hnrpa2b1	GSGGSGGyGGRSRY_	1000	1000			1	1	1	37.4	Heterogeneous nuclear ribonucleoproteins A2/B1	Mus musculus
O88574-Phospho:S131	Sap30	NRRKRKGsDDDGGDS	1.07248	0.100957	0.87495	348.332	2	13	15	23.2	Histone deacetylase complex subunit SAP30	Mus musculus
O88574-Phospho:S131.S138	Sap30	NRRKRKGsDDDGGDS,SDDDGGDsPVQDIDT	0.566106	-0.820855	0.00673429	22.3833	2	22	24	23.2	Histone deacetylase complex subunit SAP30	Mus musculus
O88574-Phospho:S138	Sap30	SDDDGGDsPVQDIDT	0.001	-1000			1	1	1	23.2	Histone deacetylase complex subunit SAP30	Mus musculus
O88622-Phospho:T137	Parg	LNLDKSPtEKSSQYL	1.1014	0.139336	0.799426	221.91	1	8	8	109.3	Poly(ADP-ribose) glycohydrolase	Mus musculus
O88622-Phospho:S256	Parg	EVDVLPEsPLSDVGA	0.717745	-0.478457	0.24645	54.3784	1	14	14	109.3	Poly(ADP-ribose) glycohydrolase	Mus musculus
O88622-Phospho:S256.S259	Parg	EVDVLPEsPLSDVGA,VLPESPLsDVGAEDI	1.63655	0.710655			1	3	3	109.3	Poly(ADP-ribose) glycohydrolase	Mus musculus
O88622-Phospho:S297	Parg	EKESEPEsPMDVDNS	0.793445	-0.333798	0.759195	184.522	1	7	7	109.3	Poly(ADP-ribose) glycohydrolase	Mus musculus
O88622-Phospho:S311	Parg	SKNSCQDsEADEETS	0.384491	-1.37898	0.0548759	28.2885	1	10	11	109.3	Poly(ADP-ribose) glycohydrolase	Mus musculus
O88627-Phospho:T42	Slc28a2,Cnt2	RYTQEEVtQGHSLED	1.90778	0.931895	0.138512	41.7358	1	13	14	72.9	Sodium/nucleoside cotransporter 2	Mus musculus
O88643-Phospho:T113	Pak1,Paka	LLQTSNItKSEQKKN	1.05427	0.0762427	0.889351	387.918	1	10	10	60.7	Serine/threonine-protein kinase PAK 1	Mus musculus
O88643-Phospho:S144	Pak1,Paka	SNSKKYMsFTDKSAE	2.86513	1.5186	0.381353	71.5474	2	14	15	60.7	Serine/threonine-protein kinase PAK 1	Mus musculus
O88643-Phospho:S204	Pak1,Paka	TKSVYTRsVIEPLPV	0.619722	-0.690306	0.395543	72.0703	1	10	10	60.7	Serine/threonine-protein kinase PAK 1	Mus musculus
O88643-Phospho:S204.T214	Pak1,Paka	TKSVYTRsVIEPLPV,EPLPVTPtRDVATSP	1.31683	0.397064			1	4	4	60.7	Serine/threonine-protein kinase PAK 1	Mus musculus
O88643-Phospho:T212.S223	Pak1,Paka	VIEPLPVtPTRDVAT,DVATSPIsPTENNTT	0.648184	-0.625524			1	2	2	60.7	Serine/threonine-protein kinase PAK 1	Mus musculus
O88643-Phospho:S223	Pak1,Paka	DVATSPIsPTENNTT	0.971339	-0.0419531			1	5	5	60.7	Serine/threonine-protein kinase PAK 1	Mus musculus
O88643-Phospho:S223.T225	Pak1,Paka	DVATSPIsPTENNTT,ATSPISPtENNTTPP	0.001	-1000			1	1	1	60.7	Serine/threonine-protein kinase PAK 1	Mus musculus
O88643-Phospho:T225	Pak1,Paka	ATSPISPtENNTTPP	0.001	-1000			1	1	1	60.7	Serine/threonine-protein kinase PAK 1	Mus musculus
O88643-Phospho:T229.T230	Pak1,Paka	ISPTENNtTPPDALT,SPTENNTtPPDALTR	0.001	-1000			1	1	1	60.7	Serine/threonine-protein kinase PAK 1	Mus musculus
O88665-Phospho:S279	Brd7,Bp75	WQREREDsGDAETQA	0.900879	-0.150594	0.720908	166.084	1	13	15	74	Bromodomain-containing protein 7	Mus musculus
O88665-Phospho:T348.T349.T350	Brd7,Bp75	ERRKPDGtTTLGLLH,RRKPDGTtTLGLLHP,RKPDGTTtLGLLHPV	0.373438	-1.42106	0.190417	41.1692	1	7	8	74	Bromodomain-containing protein 7	Mus musculus
O88667-Phospho:S39	Rrad	APPLHRRsMPVDERD	0.423058	-1.24107			1	5	5	33.3	GTP-binding protein RAD	Mus musculus
O88700-Phospho:S247	Blm	VICIDNDsASEELTE	0.983054	-0.0246569	0.958147	1013.62	1	6	7	158.4	Bloom syndrome protein homolog	Mus musculus
O88735-Phospho:S183	Map7,Mtap7	DPDRRSVsTMNLSKH	3.7412	1.9035	0.264141	54.1521	1	10	11	82	Ensconsin	Mus musculus
O88735-Phospho:S202	Map7,Mtap7	ISKRLSSsSATLLNS	0.001	-1000			1	3	3	82	Ensconsin	Mus musculus
O88735-Phospho:S202.S209	Map7,Mtap7	ISKRLSSsSATLLNS,SSATLLNsPDRARRL	0.001	-1000			1	1	1	82	Ensconsin	Mus musculus
O88735-Phospho:S209	Map7,Mtap7	SSATLLNsPDRARRL	0.124059	-3.01091	0.0143785	19.3196	2	11	12	82	Ensconsin	Mus musculus
O88735-Phospho:S219	Map7,Mtap7	RARRLQLsPWESSVV	0.001	-1000			1	6	6	82	Ensconsin	Mus musculus
O88735-Phospho:T250.S254	Map7,Mtap7	TAALSGDtASCSPII,SGDTASCsPIIMPFK	0.001	-1000			1	1	1	82	Ensconsin	Mus musculus
O88735-Phospho:S282	Map7,Mtap7	FVTPPEGsARRRTIH	0.001	-1000			1	3	3	82	Ensconsin	Mus musculus
O88735-Phospho:S308	Map7,Mtap7	EHVPFHVsPGARRTL	0.376477	-1.40937	0.0195876	25.6012	2	18	19	82	Ensconsin	Mus musculus
O88735-Phospho:S316	Map7,Mtap7	PGARRTLsPSNLKAR	8.5328	3.09302	0.00890119	23.7685	2	24	25	82	Ensconsin	Mus musculus
O88738-Phospho:S476.S483	Birc6,Kiaa1289	IPKLEGDsDDLLEDS,SDDLLEDsDSEEHSR	0.001	-1000			1	2	2	532.2	Baculoviral IAP repeat-containing protein 6	Mus musculus
O88738-Phospho:S483	Birc6,Kiaa1289	SDDLLEDsDSEEHSR	0.322281	-1.63361	0.47416	67.2404	1	4	9	532.2	Baculoviral IAP repeat-containing protein 6	Mus musculus
O88738-Phospho:S493	Birc6,Kiaa1289	EEHSRSDsVTGHTSQ	1000	1000			1	2	2	532.2	Baculoviral IAP repeat-containing protein 6	Mus musculus
O88738-Phospho:S623	Birc6,Kiaa1289	CTNSELNsPLVRRTL	1000	1000			1	1	1	532.2	Baculoviral IAP repeat-containing protein 6	Mus musculus
O88738-Phospho:S2978	Birc6,Kiaa1289	TNTTDSVsDEEKVSG	1.42525	0.511215			1	3	3	532.2	Baculoviral IAP repeat-containing protein 6	Mus musculus
O88746-Phospho:S160.T164	Tom1	MTDLDMLsPIHTPQR,DMLSPIHtPQRTVFN	0.463331	-1.10988	0.198661	49.9657	2	18	18	54.3	Target of Myb protein 1	Mus musculus
O88746-Phospho:S176.S180	Tom1	VFNSETPsRQNSVSS,ETPSRQNsVSSNTSQ	0.517961	-0.949085	0.362895	48.4511	1	4	9	54.3	Target of Myb protein 1	Mus musculus
O88746-Phospho:S180	Tom1	ETPSRQNsVSSNTSQ	0.536675	-0.89788	0.358377	62.5899	1	7	7	54.3	Target of Myb protein 1	Mus musculus
O88746-Phospho:S462	Tom1	DRLPNLAsPSAEGPP	0.118629	-3.07547	0.443721	77.7274	1	8	9	54.3	Target of Myb protein 1	Mus musculus
O88746-Phospho:S462.S472	Tom1	DRLPNLAsPSAEGPP,AEGPPRPsPGTAPRR	1.20774	0.272308	0.580793	112.226	1	15	15	54.3	Target of Myb protein 1	Mus musculus
O88792-Phospho:S285	F11r,Jam1,Jcam,Jcam1	KVIYSQPsTRSEGEF	10.3558	3.37237	0.0956151	31.3347	2	9	13	32.4	Junctional adhesion molecule A	Mus musculus
O88796-Phospho:S251	Rpp30,Rnasep2	TVKKPRPsEADDESL	0.989336	-0.0154679	0.980519	2209.57	2	19	19	29.5	Ribonuclease P protein subunit p30	Mus musculus
O88842-Phospho:T732	Fgd3	QAPAGTDtP______	0.824856	-0.277786	0.746764	181.379	1	14	14	80.6	FYVE, RhoGEF and PH domain-containing protein 3	Mus musculus
O88845-Phospho:S52	Akap10	KASVAVHsPQKSTKN	1.06	0.0840619			1	7	7	73.6	A-kinase anchor protein 10, mitochondrial	Mus musculus
O88845-Phospho:S96	Akap10	ATLKKQPsHMEAAHF	0.001	-1000			1	3	3	73.6	A-kinase anchor protein 10, mitochondrial	Mus musculus
O88852-Phospho:S51	Tspyl1,Tspyl	GRAGIVGsPAPRDVE	0.627371	-0.672608			1	8	8	43	Testis-specific Y-encoded-like protein 1	Mus musculus
O88874-Phospho:S325.S329	Ccnk	AQQPKKPsPQPSPPR,KKPSPQPsPPRQAKR	4.59401	2.19976	0.348427	62.7041	1	8	9	61.4	Cyclin-K	Mus musculus
O88874-Phospho:S329	Ccnk	KKPSPQPsPPRQAKR	1000	1000			1	6	6	61.4	Cyclin-K	Mus musculus
O88874-Phospho:S341	Ccnk	AKRAVVVsPKEENKA	4.4302	2.14737	0.0618495	33.6275	2	18	20	61.4	Cyclin-K	Mus musculus
O88878-Phospho:S44	Zfand5,Za20d2,Zfp216,Znf216	HLQRQQNsGRMSPMG	0.001	-1000			1	1	1	23.1	AN1-type zinc finger protein 5	Mus musculus
O88878-Phospho:S48	Zfand5,Za20d2,Zfp216,Znf216	QQNSGRMsPMGTASG	0.625896	-0.676005	0.0740544	33.6003	1	13	15	23.1	AN1-type zinc finger protein 5	Mus musculus
O88907-Phospho:S503	Pias1,Ddxbp1	LSLPHQAsPVSRTPS	1000	1000			1	4	4	71.6	E3 SUMO-protein ligase PIAS1	Mus musculus
O88907-Phospho:S506	Pias1,Ddxbp1	PHQASPVsRTPSLPA	1000	1000			1	3	3	71.6	E3 SUMO-protein ligase PIAS1	Mus musculus
O88935-Phospho:S62.S67	Syn1,Syn-1	STAAPVAsPAAPSPG,VASPAAPsPGSSGGG	0.489353	-1.03105	0.224996	51.1597	1	12	12	74.1	Synapsin-1	Mus musculus
O88935-Phospho:S67	Syn1,Syn-1	VASPAAPsPGSSGGG	0.401532	-1.31641			1	2	2	74.1	Synapsin-1	Mus musculus
O88935-Phospho:S427	Syn1,Syn-1	RQPQRDAsPGRGSHS	1.24809	0.319723	0.266558	56.8506	1	14	15	74.1	Synapsin-1	Mus musculus
O88935-Phospho:S510	Syn1,Syn-1	PLPQRLPsPTAAPQQ	1.31156	0.391286			1	2	2	74.1	Synapsin-1	Mus musculus
O88935-Phospho:S551	Syn1,Syn-1	PAARPPAsPSPQRQA	0.001	-1000			1	1	1	74.1	Synapsin-1	Mus musculus
O88935-Phospho:S551.S553	Syn1,Syn-1	PAARPPAsPSPQRQA,ARPPASPsPQRQAGA	0.654523	-0.611485	0.618614	123.698	1	13	14	74.1	Synapsin-1	Mus musculus
O88935-Phospho:S553	Syn1,Syn-1	ARPPASPsPQRQAGA	0.402926	-1.31141	0.331538	64.4385	1	13	14	74.1	Synapsin-1	Mus musculus
O88935-Phospho:S568	Syn1,Syn-1	PQATRQAsISGPAPT	1000	1000			1	1	1	74.1	Synapsin-1	Mus musculus
O88935-Phospho:S605	Syn1,Syn-1	AGPTRQAsQAGPGPR	1000	1000			1	1	1	74.1	Synapsin-1	Mus musculus
O88935-Phospho:S666	Syn1,Syn-1	PQLNKSQsLTNAFNL	1.03265	0.046352	0.923539	552.147	1	12	13	74.1	Synapsin-1	Mus musculus
O88939-Phospho:S141	Zbtb7a,Lrf,Zbtb7	ADDVGDAsQPDGAGP	1.23524	0.304796	0.648601	131.206	1	9	9	60.3	Zinc finger and BTB domain-containing protein 7A	Mus musculus
O88939-Phospho:S331	Zbtb7a,Lrf,Zbtb7	SVGRAGDsDEESRTD	0.816605	-0.29229	0.288629	59.9361	1	15	15	60.3	Zinc finger and BTB domain-containing protein 7A	Mus musculus
O88939-Phospho:S331.S335	Zbtb7a,Lrf,Zbtb7	SVGRAGDsDEESRTD,AGDSDEEsRTDDKGV	1.76425	0.819054			1	3	3	60.3	Zinc finger and BTB domain-containing protein 7A	Mus musculus
O88939-Phospho:T427.Y432	Zbtb7a,Lrf,Zbtb7	KVHMRKHtGEKPYLC,KHTGEKPyLCQQCGA	0.451578	-1.14695	0.498183	79.9363	1	5	5	60.3	Zinc finger and BTB domain-containing protein 7A	Mus musculus
O88939-Phospho:S537	Zbtb7a,Lrf,Zbtb7	EEDEEEAsPDGSGRL	0.450587	-1.15012	0.182536	45.9933	1	13	14	60.3	Zinc finger and BTB domain-containing protein 7A	Mus musculus
O88942-Phospho:S235	Nfatc1,Nfat2,Nfatc	GACHLLGsPRHSPST	0.277398	-1.84997			1	6	6	77.8	Nuclear factor of activated T-cells, cytoplasmic 1	Mus musculus
O88942-Phospho:S247	Nfatc1,Nfat2,Nfatc	PSTSPRAsITEESWL	0.532477	-0.909209	0.0174371	22.2996	1	12	12	77.8	Nuclear factor of activated T-cells, cytoplasmic 1	Mus musculus
O88947-Phospho:Y84	F10	TKEYWTKyKDGDQCE	0.641619	-0.640211	0.509452	88.8638	1	7	8	54	Coagulation factor X	Mus musculus
O89001-Phospho:S1355.S1358	Cpd	MSTGSKKsLLSHEFQ,GSKKSLLsHEFQDET	0.001	-1000			1	2	2	152.4	Carboxypeptidase D	Mus musculus
O89001-Phospho:T1365	Cpd	SHEFQDEtDTEEETL	1.37842	0.46302	0.0876592	34.0372	1	11	14	152.4	Carboxypeptidase D	Mus musculus
O89001-Phospho:T1365.T1367	Cpd	SHEFQDEtDTEEETL,EFQDETDtEEETLYS	0.461354	-1.11605	0.0747139	35.4081	2	18	21	152.4	Carboxypeptidase D	Mus musculus
O89026-Phospho:S901	Robo1,Dutt1	AGIRKVPsFTFTPTV	0.449213	-1.15453			1	4	4	176.4	Roundabout homolog 1	Mus musculus
O89026-Phospho:S1396	Robo1,Dutt1	GRRHFHAsQCPRPTS	0.001	-1000			1	1	1	176.4	Roundabout homolog 1	Mus musculus
O89032-Phospho:S543	Sh3pxd2a,Fish,Sh3md1,Tks5	NPVGACEsQGSPLKV	0.914091	-0.12959	0.659784	137.069	1	11	11	124.2	SH3 and PX domain-containing protein 2A	Mus musculus
O89032-Phospho:S546	Sh3pxd2a,Fish,Sh3md1,Tks5	GACESQGsPLKVKYE	0.353291	-1.50107	0.0208699	23.1793	1	12	12	124.2	SH3 and PX domain-containing protein 2A	Mus musculus
O89032-Phospho:S566	Sh3pxd2a,Fish,Sh3md1,Tks5	VPAFGFDsEPEMNEE	0.556604	-0.845276			1	4	4	124.2	SH3 and PX domain-containing protein 2A	Mus musculus
O89032-Phospho:S721	Sh3pxd2a,Fish,Sh3md1,Tks5	DLKPRSAsDAGIRDT	0.636325	-0.652165			1	8	8	124.2	SH3 and PX domain-containing protein 2A	Mus musculus
O89032-Phospho:S812	Sh3pxd2a,Fish,Sh3md1,Tks5	SEGSRRGsADIIPLT	0.885865	-0.174841	0.326314	61.9618	1	11	12	124.2	SH3 and PX domain-containing protein 2A	Mus musculus
O89032-Phospho:S993	Sh3pxd2a,Fish,Sh3md1,Tks5	CALRRNEsLTATDSL	0.691257	-0.532705	0.00396123	21.4843	2	26	30	124.2	SH3 and PX domain-containing protein 2A	Mus musculus
O89032-Phospho:S1008	Sh3pxd2a,Fish,Sh3md1,Tks5	RGVRRNSsFSTARSA	0.961429	-0.0567481			1	8	8	124.2	SH3 and PX domain-containing protein 2A	Mus musculus
O89032-Phospho:S1029	Sh3pxd2a,Fish,Sh3md1,Tks5	RLAERAAsQGSESPL	0.244008	-2.035	0.00162152	13.9144	1	12	14	124.2	SH3 and PX domain-containing protein 2A	Mus musculus
O89053-Phospho:T418	Coro1a,Coro1	DSARRRAtPEPSGTP	1.0295	0.0419415	0.920333	539.677	2	21	21	51	Coronin-1A	Mus musculus
O89053-Phospho:S422	Coro1a,Coro1	RRATPEPsGTPSSDT	1.04655	0.0656411			1	2	2	51	Coronin-1A	Mus musculus
O89086-Phospho:S117	Rbm3	YGSGRYDsRPGGYGY	1000	1000			1	1	1	16.6	RNA-binding protein 3	Mus musculus
O89086-Phospho:S133	Rbm3	YGRSRDYsGSQGGYD	0.882556	-0.180241			1	7	7	16.6	RNA-binding protein 3	Mus musculus
O89086-Phospho:Y147	Rbm3	DRYSGGNyRDNYDN_	1000	1000			1	1	1	16.6	RNA-binding protein 3	Mus musculus
O89090-Phospho:S61	Sp1	GGQESQPsPLALLAA	0.969437	-0.0447808	0.927088	584.589	1	13	13	80.7	Transcription factor Sp1	Mus musculus
O89100-Phospho:S230	Grap2,Gads,Grb2l,Grid,Mona	HQDRRGGsLDINDGH	0.925552	-0.111613	0.900364	424.891	1	11	11	36.8	GRB2-related adaptor protein 2	Mus musculus
O89100-Phospho:T254	Grap2,Gads,Grb2l,Grid,Mona	TLMHRRHtDPVQLQA	0.640609	-0.642485	0.342452	65.5331	1	12	15	36.8	GRB2-related adaptor protein 2	Mus musculus
O89110-Phospho:S188	Casp8	SSTERRMsLEGREEL	2.68784	1.42645	0.0473982	34.162	4	40	46	55.4	Caspase-8	Mus musculus
O89110-Phospho:S213	Casp8	KMAELCDsPREQDSE	0.702746	-0.508924	0.187895	44.1292	1	9	12	55.4	Caspase-8	Mus musculus
P00329-Phospho:S109	Adh1,Adh-1	RICKHPEsNFCSRSD	0.787358	-0.344909	0.695223	152.903	1	11	11	39.8	Alcohol dehydrogenase 1	Mus musculus
P00375-Phospho:S108	Dhfr	IEQPELAsKVDMVWI	1.1706	0.227253			1	6	7	21.6	Dihydrofolate reductase	Mus musculus
P00520-Phospho:S803	Abl1,Abl	GFKDTESsPGSSPPS	0.001	-1000			1	1	1	122.7	Tyrosine-protein kinase ABL1	Mus musculus
P00520-Phospho:S909	Abl1,Abl	KAGKPAQsPSQEAGE	1.23177	0.300737	0.606404	98.9621	1	4	4	122.7	Tyrosine-protein kinase ABL1	Mus musculus
P00687-Phospho:S88	Amy1,Amy-1-a,Amy1a	SYKICSRsGNEDEFR	1000	1000			1	1	1	57.6	Alpha-amylase 1	Mus musculus
P01901-Phospho:S351.S354	H2-K1,H2-K	LAPGSQTsDLSLPDC,GSQTSDLsLPDCKVM	1.14151	0.19095			1	4	4	41.3	H-2 class I histocompatibility antigen, K-B alpha chain	Mus musculus
P01901-Phospho:S354	H2-K1,H2-K	GSQTSDLsLPDCKVM	0.662334	-0.594369	0.320476	61.256	1	10	12	41.3	H-2 class I histocompatibility antigen, K-B alpha chain	Mus musculus
P02089-Phospho:S53	Hbb-b2	FGDLSSAsAIMGNPK	1000	1000			1	1	1	15.9	Hemoglobin subunit beta-2	Mus musculus
P02662-Phospho:S115	CSN1S1	QLEIVPNsAEERLXX	2.15547	1.108	0.0334554	29.11	2	19	26	24.5	RecName: Full=Alpha-S1-casein; AltName: Allergen=Bos d 8; Contains: RecName: Full=Antioxidant peptide; Flags: Precursor	Bos taurus
P02666-Phospho:S35	CSN2	KKIEKFQsEEQQQTE	1.32453	0.405483	0.396872	74.4143	2	15	17	23.6	SWISS-PROT:P02666 Beta-casein - Bos taurus (Bovine).	Bos taurus
P02676-Phospho:S130	FGB	XXXXXXKsIEDLRNX	0.867851	-0.204481			1	8	8	56.4	SWISS-PROT:P02676 (Bos taurus) similar to Fibrinogen beta chain precursor	Bos taurus
P02769-Phospho:T538.T542	ALB	TFHADICtLPDTEKQ,DICTLPDtEKQIKKQ	0.285351	-1.80919			1	6	6	69.3	SWISS-PROT:P02769 (Bos taurus) Bovine serum albumin precursor	Bos taurus
P04104-Phospho:S194	Krt1,Krt2-1	QEREQIKsLNDKFAS	1000	1000			1	4	4	65.6	Keratin, type II cytoskeletal 1	Mus musculus
P04264-Phospho:S21	KRT1,KRTA	GGGFSSGsAGIINYQ	1.33823	0.420322	0.60109	117.035	1	13	14	66	SWISS-PROT:P04264 Tax_Id=9606 Gene_Symbol=KRT1 Keratin, type II cytoskeletal 1	Homo sapiens
P04370-Phospho:S114	Mbp,Shi	FKDRPSEsDELQTIQ	0.680415	-0.555513			1	2	2	27.2	Myelin basic protein	Mus musculus
P04441-Phospho:S9	Cd74,Ii	DDQRDLIsNHEQLPI	0.746162	-0.42244	0.524693	97.674	1	14	14	31.6	H-2 class II histocompatibility antigen gamma chain	Mus musculus
P04627-Phospho:S157	Araf,A-raf,Araf1	NRRQFYHsIQDLSGG	0.698754	-0.517143	0.209899	51.8489	2	22	22	67.6	Serine/threonine-protein kinase A-Raf	Mus musculus
P04627-Phospho:T181	Araf,A-raf,Araf1	LSVNELLtPQGPSPF	0.908443	-0.138532	0.756687	182.387	1	7	7	67.6	Serine/threonine-protein kinase A-Raf	Mus musculus
P04627-Phospho:T181.S186	Araf,A-raf,Araf1	LSVNELLtPQGPSPF,LLTPQGPsPFTQQRD	1000	1000			1	1	1	67.6	Serine/threonine-protein kinase A-Raf	Mus musculus
P04627-Phospho:S255	Araf,A-raf,Araf1	GDGAPRGsPSPASVS	1.61638	0.69277			1	5	5	67.6	Serine/threonine-protein kinase A-Raf	Mus musculus
P04627-Phospho:S267	Araf,A-raf,Araf1	SVSSGRKsPHSKLPS	1.21602	0.28217	0.563146	107.42	2	15	15	67.6	Serine/threonine-protein kinase A-Raf	Mus musculus
P04919-Phospho:S18	Slc4a1,Ae1	LEIPDRDsEEELENI	0.480653	-1.05693			1	3	4	103.1	Band 3 anion transport protein	Mus musculus
P05132-Phospho:S15	Prkaca,Pkaca	KKGSEQEsVKEFLAK	0.001	-1000			1	3	3	40.6	cAMP-dependent protein kinase catalytic subunit alpha	Mus musculus
P05480-Phospho:S17	Src	DASQRRRsLEPSENV	0.76698	-0.382739	0.0587287	34.387	2	25	30	60.6	Neuronal proto-oncogene tyrosine-protein kinase Src	Mus musculus
P05480-Phospho:T73	Src	FNSSDTVtSPQRAGP	0.620178	-0.689246	0.322213	60.5218	1	9	10	60.6	Neuronal proto-oncogene tyrosine-protein kinase Src	Mus musculus
P05480-Phospho:S74	Src	NSSDTVTsPQRAGPL	1000	1000			1	1	1	60.6	Neuronal proto-oncogene tyrosine-protein kinase Src	Mus musculus
P05532-Phospho:S748	Kit,Sl	RRSARIDsYIERDVT	1.32794	0.409191			1	6	6	109.3	Mast/stem cell growth factor receptor Kit	Mus musculus
P05532-Phospho:S962	Kit,Sl	DHSVRVNsVGSSASS	1.11894	0.162138	0.811441	240.834	1	11	12	109.3	Mast/stem cell growth factor receptor Kit	Mus musculus
P05627-Phospho:S63	Jun	KNSDLLTsPDVGLLK	1.61535	0.691847	0.164407	44.912	1	14	15	35.9	Transcription factor AP-1	Mus musculus
P05627-Phospho:S246	Jun	PGETPPLsPIDMESQ	1.28604	0.362939	0.489254	89.127	1	11	12	35.9	Transcription factor AP-1	Mus musculus
P05784-Phospho:T8	Krt18,Kerd,Krt1-18	MSFTTRStTFSTNYR	0.001	-1000			1	1	1	47.5	SWISS-PROT:P05784 Tax_Id=10090 Gene_Symbol=Krt18 Keratin, type I cytoskeletal 18	Mus musculus
P05784-Phospho:S31.S35	Krt18,Kerd,Krt1-18	SQRVRPAsSAASVYA,RPASSAAsVYAGAGG	1000	1000			1	2	2	47.5	SWISS-PROT:P05784 Tax_Id=10090 Gene_Symbol=Krt18 Keratin, type I cytoskeletal 18	Mus musculus
P05784-Phospho:S31	Krt18,Kerd,Krt1-18	SQRVRPAsSAASVYA	0.991	-0.0130435			1	5	6	47.5	SWISS-PROT:P05784 Tax_Id=10090 Gene_Symbol=Krt18 Keratin, type I cytoskeletal 18	Mus musculus
P05784-Phospho:S48	Krt18,Kerd,Krt1-18	GGSGSRIsVSRSVWG	2.73877	1.45353	0.457072	78.7264	1	7	7	47.5	SWISS-PROT:P05784 Tax_Id=10090 Gene_Symbol=Krt18 Keratin, type I cytoskeletal 18	Mus musculus
P05784-Phospho:S57	Krt18,Kerd,Krt1-18	SRSVWGGsVGSAGLA	0.913637	-0.130307	0.928095	587.588	1	10	10	47.5	SWISS-PROT:P05784 Tax_Id=10090 Gene_Symbol=Krt18 Keratin, type I cytoskeletal 18	Mus musculus
P05784-Phospho:S316	Krt18,Kerd,Krt1-18	QNINLENsLGDVEAR	0.881008	-0.182772	0.549896	100.792	1	9	9	47.5	SWISS-PROT:P05784 Tax_Id=10090 Gene_Symbol=Krt18 Keratin, type I cytoskeletal 18	Mus musculus
P05784-Phospho:S384	Krt18,Kerd,Krt1-18	LEDGEDFsLNDALDS	1000	1000			1	1	1	47.5	SWISS-PROT:P05784 Tax_Id=10090 Gene_Symbol=Krt18 Keratin, type I cytoskeletal 18	Mus musculus
P05784-Phospho:S392	Krt18,Kerd,Krt1-18	LNDALDSsNSMQTVQ	1.42539	0.511354			1	3	3	47.5	SWISS-PROT:P05784 Tax_Id=10090 Gene_Symbol=Krt18 Keratin, type I cytoskeletal 18	Mus musculus
P05784-Phospho:S413	Krt18,Kerd,Krt1-18	IVDGRVVsETNDTRV	1000	1000			1	7	7	47.5	SWISS-PROT:P05784 Tax_Id=10090 Gene_Symbol=Krt18 Keratin, type I cytoskeletal 18	Mus musculus
P06537-Phospho:S46	Nr3c1,Grl,Grl1	TVKVSASsPSVAAAS	0.158073	-2.66134			1	2	2	86.1	Glucocorticoid receptor	Mus musculus
P06537-Phospho:T159	Nr3c1,Grl,Grl1	TPAAGCAtPTEKEFP	0.893227	-0.162901	0.548179	104.498	2	20	20	86.1	Glucocorticoid receptor	Mus musculus
P06537-Phospho:S234	Nr3c1,Grl,Grl1	LIDENLLsPLAGEDD	1.26117	0.334758			1	4	4	86.1	Glucocorticoid receptor	Mus musculus
P06537-Phospho:S274	Nr3c1,Grl,Grl1	DTGDTILsSPSSVAL	0.001	-1000			1	2	2	86.1	Glucocorticoid receptor	Mus musculus
P06537-Phospho:S515	Nr3c1,Grl,Grl1	QQATAGVsQDTSENA	0.001	-1000			1	3	3	86.1	Glucocorticoid receptor	Mus musculus
P06745-Phospho:T109	Gpi,Gpi1	ALRNRSNtPIKVDGK	0.909405	-0.137005			1	7	7	62.8	Glucose-6-phosphate isomerase	Mus musculus
P06800-Phospho:S964	Ptprc,Ly-5	NKKKNRNsNVVPYDF	0.29984	-1.73773	3.85066e-05	15.0103	3	37	43	144.8	Receptor-type tyrosine-protein phosphatase C	Mus musculus
P06800-Phospho:S1229	Ptprc,Ly-5	GQVKKTNsQDKIEFH	0.560971	-0.834001	0.000307955	15.3465	2	22	23	144.8	Receptor-type tyrosine-protein phosphatase C	Mus musculus
P06802-Phospho:S25	Enpp1,Npps,Pc1,Pdnp1	GNGRELEsPAAASLL	0.001	-1000			1	1	1	103.2	Ectonucleotide pyrophosphatase/phosphodiesterase family member 1	Mus musculus
P06802-Phospho:S25.S30	Enpp1,Npps,Pc1,Pdnp1	GNGRELEsPAAASLL,LESPAAAsLLAPMDL	1.03871	0.0547925	0.944021	769.698	1	11	11	103.2	Ectonucleotide pyrophosphatase/phosphodiesterase family member 1	Mus musculus
P06802-Phospho:S30	Enpp1,Npps,Pc1,Pdnp1	LESPAAAsLLAPMDL	1000	1000			1	1	1	103.2	Ectonucleotide pyrophosphatase/phosphodiesterase family member 1	Mus musculus
P06837-Phospho:S96	Gap43,Basp2	TDAAPATsPKAEEPS	0.381322	-1.39092			1	3	3	23.6	Neuromodulin	Mus musculus
P06837-Phospho:S142	Gap43,Basp2	AKATTDNsPSSKAED	0.649354	-0.622924	0.32327	63.8397	1	14	15	23.6	Neuromodulin	Mus musculus
P06868-Phospho:S615	PLG	FCGGTLIsPKWVLTA	1.13757	0.185957			1	7	8	91.2	SWISS-PROT:P06868 (Bos taurus) Plasminogen precursor	Bos taurus
P06909-Phospho:S1198	Cfh,Hf1	TEKIYSHsGEDIEFG	0.435113	-1.20054			1	3	5	139.1	Complement factor H	Mus musculus
P07309-Phospho:S72	Ttr	ASGKTAEsGELHGLT	0.426993	-1.22772	0.0190747	22.7512	1	12	13	15.8	Transthyretin	Mus musculus
P07356-Phospho:S12	Anxa2,Anx2,Cal1h	HEILCKLsLEGDHST	1.36344	0.447256			1	4	4	38.7	Annexin A2	Mus musculus
P07356-Phospho:T123	Anxa2,Anx2,Cal1h	ASMKGLGtDEDSLIE	0.972009	-0.0409585	0.945931	811.842	1	14	15	38.7	Annexin A2	Mus musculus
P07628-Phospho:T193	Klk1b8,Klk-8,Klk8	ENHNVKVtDVMLCAG	0.905103	-0.143845			1	3	3	28.5	Kallikrein 1-related peptidase b8	Mus musculus
P07901-Phospho:S263	Hsp90aa1,Hsp86,Hsp86-1,Hspca	PEIEDVGsDEEEEEK	0.290883	-1.78149	0.000289006	17.2652	3	35	36	84.8	Heat shock protein HSP 90-alpha	Mus musculus
P08101-Phospho:Y309	Fcgr2,Fcgr2b,Ly-17	EAENTITySLLKHPE	1.75638	0.812601			1	3	3	36.7	Low affinity immunoglobulin gamma Fc region receptor II	Mus musculus
P08228-Phospho:S99	Sod1	KDGVANVsIEDRVIS	0.35236	-1.50488	0.443394	76.0007	1	7	7	15.9	Superoxide dismutase [Cu-Zn]	Mus musculus
P08228-Phospho:S108	Sod1	EDRVISLsGEHSIIG	0.72571	-0.462536	0.361534	68.8028	1	14	14	15.9	Superoxide dismutase [Cu-Zn]	Mus musculus
P08730-1-Phospho:S20	Krt13,Krt1-13	GGGFGAGsCQLGGGR	0.001	-1000			1	1	1	47.8	SWISS-PROT:P08730-1 Tax_Id=10090 Gene_Symbol=Krt13 Isoform 1 of Keratin, type I cytoskeletal 13	Mus musculus
P08775-Phospho:S115	Polr2a,Rpii215,Rpo2-1	RCVCFFCsKLLVDSN	0.820919	-0.284689	0.528621	99.0263	1	15	15	217.2	DNA-directed RNA polymerase II subunit RPB1	Mus musculus
P08775-Phospho:S115.S121	Polr2a,Rpii215,Rpo2-1	RCVCFFCsKLLVDSN,CSKLLVDsNNPKIKD	0.592146	-0.755975	0.129902	41.661	1	15	15	217.2	DNA-directed RNA polymerase II subunit RPB1	Mus musculus
P08775-Phospho:S1857	Polr2a,Rpii215,Rpo2-1	SPEYTPAsPKYSPTS	0.001	-1000			1	1	1	217.2	DNA-directed RNA polymerase II subunit RPB1	Mus musculus
P08775-Phospho:S1878	Polr2a,Rpii215,Rpo2-1	SPKYSPTsPTYSPTT	0.630653	-0.665081			1	3	3	217.2	DNA-directed RNA polymerase II subunit RPB1	Mus musculus
P08775-Phospho:S1966	Polr2a,Rpii215,Rpo2-1	PAISPDDsDEEN___	0.98183	-0.0264552	0.94568	808.606	1	14	14	217.2	DNA-directed RNA polymerase II subunit RPB1	Mus musculus
P09055-Phospho:T483	Itgb1	KCHEGNGtFECGACR	1.00064	0.000927078	0.997407	20238.9	1	13	14	88.2	Integrin beta-1	Mus musculus
P09055-Phospho:Y783	Itgb1	DTGENPIyKSAVTTV	0.97945	-0.0299557			1	4	4	88.2	Integrin beta-1	Mus musculus
P09242-Phospho:S110	Alpl,Akp-2,Akp2	TNAQVPDsAGTATAY	0.825549	-0.276575	0.659784	137.659	1	12	12	57.5	Alkaline phosphatase, tissue-nonspecific isozyme	Mus musculus
P09405-Phospho:S145	Ncl,Nuc	KNAKKEDsDEDEDEE	0.001	-1000			1	3	3	76.7	Nucleolin	Mus musculus
P09405-Phospho:S145.S157	Ncl,Nuc	KNAKKEDsDEDEDEE,DEEDEDDsDEDEDDE	0.125239	-2.99724	0.0253766	23.5564	1	11	13	76.7	Nucleolin	Mus musculus
P09405-Phospho:S189.S212	Ncl,Nuc	AAPAAPAsEDEEDDE,DEEEEDDsEEEVMEI	0.001	-1000			1	4	4	76.7	Nucleolin	Mus musculus
P09405-Phospho:S403	Ncl,Nuc	TLLAKNLsFNITEDE	0.487081	-1.03777	0.177479	36.6019	1	6	6	76.7	Nucleolin	Mus musculus
P09411-Phospho:S203	Pgk1,Pgk-1	YFAKALEsPERPFLA	0.001	-1000			1	3	3	44.6	Phosphoglycerate kinase 1	Mus musculus
P09411-Phospho:S354	Pgk1,Pgk-1	AFARGTKsLMDEVVK	0.715471	-0.483035	0.361938	68.3888	1	12	12	44.6	Phosphoglycerate kinase 1	Mus musculus
P09450-Phospho:S23	Junb,Jun-b	AAAGYGRsPGSLSLH	3.00552	1.58762	0.0387568	17.0992	1	6	6	35.8	Transcription factor jun-B	Mus musculus
P09450-Phospho:S248	Junb,Jun-b	QTVPEARsRDATPPV	0.001	-1000			1	2	2	35.8	Transcription factor jun-B	Mus musculus
P09450-Phospho:T252.S256	Junb,Jun-b	EARSRDAtPPVSPIN,RDATPPVsPINMEDQ	0.837791	-0.255338	0.692826	154.518	2	19	20	35.8	Transcription factor jun-B	Mus musculus
P09470-Phospho:S1305	Ace,Dcp1	HRGPQFGsEVELRHS	1.53677	0.6199	0.335576	65.8434	2	16	17	150.9	Angiotensin-converting enzyme	Mus musculus
P09528-Phospho:S114	Fth1,Fth	LEKSVNQsLLELHKL	0.001	-1000			1	2	2	21.1	Ferritin heavy chain	Mus musculus
P09581-Phospho:S711	Csf1r,Csfmr,Fms	KKYVRRDsGFSSQGV	0.607315	-0.719483	0.206347	35.6251	1	5	5	109.2	Macrophage colony-stimulating factor 1 receptor	Mus musculus
P09631-Phospho:Y156	Hoxa9,Hox-1.7,Hoxa-9	HTLSLTDyACGSPPV	1.45719	0.543186	0.447682	78.4318	1	8	10	29.9	Homeobox protein Hox-A9	Mus musculus
P09631-Phospho:S160	Hoxa9,Hox-1.7,Hoxa-9	LTDYACGsPPVDREK	1000	1000			1	1	1	29.9	Homeobox protein Hox-A9	Mus musculus
P09803-Phospho:T750	Cdh1	LLPPDDDtRDNVYYY	0.001	-1000			1	1	1	98.3	Cadherin-1	Mus musculus
P09803-Phospho:S772	Cdh1	EDQDFDLsQLHRGLD	0.242476	-2.04408	0.118514	32.553	1	7	8	98.3	Cadherin-1	Mus musculus
P0C1Q2-Phospho:T316.T320	Pde11a	NDEIDKLtGYKTKSL,DKLTGYKtKSLLCMP	0.977489	-0.0328479			1	8	8	104.6	Dual 3',5'-cyclic-AMP and -GMP phosphodiesterase 11A	Mus musculus
P0C5K0-Phospho:T103.T110	Sbk3,Gm1078,Sgk110	SHPGLLQtLGRPLQT,TLGRPLQtPRYFAFA	0.001	-1000			1	2	2	39.1	Uncharacterized serine/threonine-protein kinase SBK3	Mus musculus
P0C605-Phospho:T517	Prkg1,Prkg1b,Prkgr1a,Prkgr1b	GFGKKTWtFCGTPEY	0.001	-1000			1	2	2	76.4	cGMP-dependent protein kinase 1	Mus musculus
P0C605-Phospho:T521	Prkg1,Prkg1b,Prkgr1a,Prkgr1b	KTWTFCGtPEYVAPE	1.21932	0.286071			1	2	2	76.4	cGMP-dependent protein kinase 1	Mus musculus
P0C7T6-Phospho:S62	Atxn1l,Boat	SQTGARVsLGGDGTE	0.985236	-0.0214588			1	3	3	73.4	Ataxin-1-like	Mus musculus
P0C7T6-Phospho:S282	Atxn1l,Boat	ERNVRREsEALDSAS	1.45344	0.539469	0.6775	143.035	1	9	9	73.4	Ataxin-1-like	Mus musculus
P0C7T6-Phospho:T328	Atxn1l,Boat	AAPAHRGtPDTDLEV	0.5527	-0.85543	0.0158357	21.8128	1	12	13	73.4	Ataxin-1-like	Mus musculus
P0C7T6-Phospho:S359	Atxn1l,Boat	AQRKDEPsPLNLSHH	0.799047	-0.323648	0.141145	39.9228	1	10	11	73.4	Ataxin-1-like	Mus musculus
P0CL69-Phospho:S257	Znf703,Zeppo1,Zfp703,Zpo1	KEQEAKPsPEPAAGS	0.001	-1000			1	1	1	58.7	Zinc finger protein 703	Mus musculus
P10107-Phospho:S5	Anxa1,Anx1,Lpc-1,Lpc1	___MAMVsEFLKQAR	1.34473	0.427315	0.565214	106.67	1	11	11	38.7	Annexin A1	Mus musculus
[truncated: 10,007 more rows]
